# Supplementary material for: A Gene-Based Linkage Map for Bicyclus anynana Butterflies Allows for a Comprehensive Analysis of Synteny with the Lepidopteran Reference Genome
Source: PLoS Genet. 2009 Feb 6;5(2):e1000366. doi: 10.1371/journal.pgen.1000366 (PMC2629579; doi:10.1371/journal.pgen.1000366)
Supplement: Table S1 — Information on the 768 target SNPs (including frequency, sequence and conversion). (0.54 MB TXT) [file pgen.1000366.s001.txt]

marker_name	gene_name	SNP_name	GenBank	marker_seq	freq_in_ESTs	score	SCR	nr_calls	call_freq	freq_minor_allele	Bany_LG	cM_position	annotation
BaC1000	C1000	C1000P448D20M9GA	GE654130, GE654131, GE672345, GE672346, GE686961, GE686962, GE686963, GE686964, GE686965, GE686966, GE686967, GE712195, GE724456, GE724457, GE724458, GE724459, GE724460, GE724461, GE724462, GE724463	CTTTGATGGCTGCYTCATAATACTGAGTTCGTAAGGCTAACAAATCCCAAGGTGCCTTCATATTGTCCAAGTAAGCATGTAAGTCAGCAAACAAAATTGT[G/A]ACTTCACATCCTGCTTTTAAAAAGTCAGCAATTTTRGACATRGGGACGAAATAAGCTACATGAGGACGACCTGTGGTAGCAGTACCCCAATAAAGACTGA	0.45	0.906	SCR60	288	1	0.191	21	NA	FBgn0027080|Aats-tyr|100
BaC1003	C1003	C1003P170D6M3CT	DY763384, DY770596, DY771593, GE672352, GE672353, GE672354, GE686972, GE686973, GE686974, GE686975, GE686976, GE686977, GE686978, GE686979, GE699582, GE712199, GE712200, GE724464, GE724465	ATCCAGAGTCTGAAATTAAACCTGGCTTGGATCTCTTGGGGTCGATCCGGCAGAAGTTTGTATCTGTAACAGATTACTATGAGCCCACTGATGATGGCAG[C/T]CAAAGCCAAGTGTTCATCTCTGAGTCATACGATGCAACCTCACACTTTGAGACAACTTGCCTGGATGTCCTCAAGATCTACAAGAGAGGCACAGGTGAAG	0.5	0.927	SCR60	288	1	0.281	13	NA	FBgn0004868|Gdi|100
BaC1005	C1005	C1005P275D7M3GC	GE672356, GE672357, GE672358, GE674954, GE674955, GE686981, GE712201	ATTTTTTAATACAATTATCGAATTCGTATACAAACAACTAATGTAGTTTTCCACAGTGCGTCAATTAATAAAAAATAGGCTTTAAAATGGCTCCAGATCC[G/C]AACAGACGACAAATTAGCTTCCCCAAACTTYCATAYCCATTATAYAGAGACGTAGAACCAAAAACTGTTCATCTATGGATCTCAGGAAAAMGAAAACAAG	0.428571429	0.952	SCR60	259	0.899	0.307	NA	NA	FBgn0032603|CG17928|33
BaC1012	C1012	C1012P682D8M4GA	GE672367, GE686991, GE724479, GE724480, GE724481, GE724482, GE724483, GE724484, GE724485, GE724486	AGGTMGCTTCTTCACCTGTGCTAGGATCGTTGAACAARATTGATGATATNNNNNNNNNNNNNNNNNAAGTCTTCATTTTTGTTTTTGCCGCGCAAAGACT[G/A]TTGGCATTTATTTACAAAAAATAAAAGCCTCCCACTCTGGTGGAGGCAGCCACCACGATGGGGCAACTTATTGCGATTGCCYCCGGCCGTAATGAGACAC	0.5	0.946	SCR60	288	1	0.307	16	NA	FBgn0030598|CG9503|54
BaC1043	C1043	C1043P559D26M8GA	DY763557, DY764052, DY766111, DY766637, DY767252, DY768276, DY770170, DY770262, DY771111, DY771836, DY771993, GE654159, GE654160, GE654161, GE654162, GE663704, GE672413, GE672414, GE672415, GE672416, GE672417, GE672418, GE677699, GE677700, GE677701, GE677702, GE677703, GE677704, GE677705, GE687005, GE687006, GE687007, GE687008, GE687009, GE687010, GE687011, GE687012, GE687013, GE687014, GE687015,…	AAACTGACCACTGTAATCACTGTCAGTCCATTCAGCACTCTACAATTATTTACTAACTTATAAAAAAANANNGTTTGTTTACAAAAATTAACACTCATTC[G/A]ACTCCGTCAAGCTCATATTGTTTTCCCATTTACTTACATTAACCARAATGTTCGTAACACGTGAGCTATACATACACAATTCATTGACAAAACTTAGTGG	0.307692308	0.902	SCR60	288	1	0.47	12	31	FBgn0011217|eff|100
BaC1051	C1051	C1051P597D10M4CT	GE654177, GE654178, GE672427, GE672428, GE672429, GE687022, GE687023, GE687024, GE724500, GE724501	CATAYGAACAACTTAGGTACAGAATGAAAACTGCTTACAATAATATGACTGGTAACTTGGGCCAACCAATGTGGATYCCTATGTCTGCTGGAGCCACGGC[C/T]AGAACAATAGCTGTGACCATTGTCAGTCCTTTAGAGTTAATTAGAACAAAGATGCAATCTAAGAAGTTAACATACTCAGAAATCAATTTTGCGCTACGTC	0.4	0.927	SCR60	288	1	0.481	6	49.3	FBgn0031039|Shawn|78
BaC1057	C1057	C1057P736D22M9GA	GE654192, GE654193, GE654194, GE654195, GE654196, GE654197, GE654198, GE654199, GE654200, GE672449, GE672450, GE672451, GE672452, GE672453, GE672454, GE672455, GE672456, GE672457, GE672458, GE674959, GE724506, GE724507, GE724508	CTTCTCGCCNATCGACCAAACAAAACGCGAAMACTCCGTCAAGTCGYTTTACGGCRTCGGCGATTCCGAAATTCTCATAGTTGTGAATGATGGCTTCCAC[G/A]TCGCAGTTAGTTTCATACGGATAGTGGTATTGTTCACGTAGTCTGTTGAAGTTGTRTATTTCRCCGTTGCAGATGAGAGTTATGCGAGGATAGCGATGTA	0.409090909	0.939	SCR60	288	1	0.337	23	24.8	FBgn0041607|asparagine-synthetase|28
BaC1061	C1061	C1061P507D9M4GA	GE654203, GE654204, GE654205, GE672463, GE672464, GE672465, GE672466, GE672467, GE687027, GE687028	GGTTCGTGGAGCACCTGGACATGACCCCCGAACARAGTTATGATCTCATCATGCGAGCGGTGGACCTGGCCAAGCAAGCGAGGACCTTATACCTTGAGGA[G/A]TACGAGGATTACATACAAAATGATCTCATCCCATTAGTGGTGGGGGCGGTGGGACCATATGGCGCCCATCTACACGACGGGTCGGARTATGATGGCAGCT	0.444444444	0.971	SCR60	288	1	0.196	4	NA	FBgn0032726|CG10621|60
BaC1071	C1071	C1071P1009D8M3CA	GE654217, GE654218, GE654219, GE654220, GE654221, GE654222, GE654223, GE654224, GE654225, GE654226, GE654227, GE654228, GE654229, GE654230, GE654231, GE654232, GE654233, GE654234, GE654235, GE672485, GE672486, GE712222, GE712223, GE724511, GE724512, GE724513, GE724514, GE724515, GE724516	CGAGAACACAGAACACAAGACTGATGGCCAGCGAAGTGAGGGCTTCAAATATACAGGAAAGCACCAAATTCTGTGTGGAGTTCTGCACAAAGTAGAGACC[C/A]ACTGTGACTATACCAGCGACACCCAGTGAGAAAATGAGGAAAAACTTAGCGCCGAGCCGATGCACGCAAAGAGGCAGCCACAACGACGTGGGTATACACG	0.375	0.959	SCR60	288	1	0.097	9	NA	FBgn0029896|CG3168|100
BaC1073	C1073	C1073P159D12M6CT	GE654237, GE654238, GE654239, GE654240, GE654241, GE654242, GE672489, GE672490, GE687036, GE687037, GE687038, GE712224, GE712225, GE724519, GE724520	TTTTTTGTGAAAAAGTAGCAGGGTCCGCCATGGCGAACCAGGTGCAGGCCTTGTATGACTTCACGGGGGAGCCCGGCACCACAGAAATGACCATCACATG[C/T]GGAGAAATGTTGACACTTATTAACACAGACATTGGTGAAGGATGGTGGGARGGAAGAAATTCTAAAGGACAAACRGGCTTATTCCCTGCTGCATATGTRA	0.5	0.937	SCR60	287	0.997	0.441	NA	NA	FBgn0040475|SH3PX1|90
BaC1075	C1075	C1075P128D15M3AG	GE654249, GE654250, GE654251, GE654252, GE672493, GE672494, GE672495, GE687041, GE712228, GE724523, GE724524, GE724525, GE724526, GE724527, GE724528	NNNNNNNNAGTATATTTTTTTATTAATCTTATGTCTAAAATATGAATTGTAGTCTAATTTAAATTAATTTAAATCTGAATAAAAAAACTGCAACAAATTA[A/G]ATATAATATTTCATCCATTCCCATGTTGTTATATAAAGAAAAATTGATACAAGAATTTGTAAAAATTATTCTTTTGTAAAARAAATTTATACATCACTTT	0.2	0.802	SCR60	288	1	0	NA	NA	FBgn0023444|ebi|78
BaC1080	C1080	C1080P666D9M4CT	DY767217, GE654274, GE672506, GE687055, GE687056, GE699638, GE699639, GE724565, GE724566, GE724567	ACTGTGAAATAGACGTGCACAATACTGTGAAGCTGGTGCGGTCACAGCGCAGCGGCATGGTACAGAACAAAGCACAGTATCGCTTCATATACCTCGCCCT[C/T]CAGTGCTATATCGATAAGAAAAACATCAAAATAGGCAAAAAGGTYTATACTTCGGAGGCCTGAACTTCAACCAAAAGACAGTGAACCAAAGCGCATGATA	0.444444444	0.962	SCR60	288	1	0.047	NA	NA	FBgn0000382|csw|58
BaC1081	C1081	C1081P644D32M12GA	DY770080, GE654275, GE654276, GE654277, GE654278, GE654279, GE654280, GE654281, GE654282, GE654283, GE663715, GE663716, GE672507, GE672508, GE672509, GE672510, GE672511, GE672512, GE687057, GE687058, GE687059, GE687060, GE687061, GE712237, GE712238, GE724568, GE724569, GE724570, GE724571, GE724572, GE724573, GE724574, GE724575, GE724576, GE724577, GE724578, GE735018, GE735019	GAGGTTRCYCCGACCAGGGAANTGAGAATTATGCAGTGACTGAYGTTGTACAGAAAATCAGTGCAGAGTATGGGTGCAAGCCCATAGAGGGCATGTTGTC[G/A]CACCAGTTGAAACAGTTCCGTATTGATGGGGAGAAGAGCATTATACAGAACCCATCTGAGGCTCAAAGGAAAGAGCATGAGAAAGCCACTTTTGAAACTT	0.375	0.955	SCR60	287	0.997	0.212	9	NA	FBgn0035630|CG10576|100
BaC1093	C1093	C1093P369D22M10AG	DY766309, DY771116, GE654294, GE654295, GE654296, GE654297, GE663721, GE663722, GE663723, GE663724, GE663725, GE663726, GE663727, GE663728, GE663729, GE672536, GE672537, GE672538, GE674977, GE677723, GE677724, GE677725, GE677726, GE677727, GE677728, GE677729, GE677730, GE677731, GE687071, GE699640, GE699641, GE724592, GE724593, GE735020, GE735021, GE735022, GE735023	CRTCRCCCTCTAGAGGTGGGACGTCACCAGCRCTAGTTTCGACTTCTACAGGAACTGGTTCATCCTCATCAATGCCAARACCGAGCTTGATCATGCGGTA[A/G]ATTCTGGAAGCGTGTACTTGAGGCTCATCAAGAGTGAAGCCAGATGACAGTAAAGCAGTCTCGTACAGTAAAATGACTAGATCTTTGACAGCTTTGTCGT	0.454545455	0.902	SCR60	288	1	0	NA	NA	FBgn0001233|Hsp83|100
BaC1113	C1113	C1113P213D44M20TC	DY770993, GE654304, GE654305, GE654306, GE654307, GE654308, GE654309, GE654310, GE654311, GE654312, GE654313, GE672570, GE672571, GE672572, GE672573, GE672574, GE672575, GE672576, GE672577, GE672578, GE677746, GE687091, GE687092, GE687093, GE687094, GE687095, GE687096, GE687097, GE687098, GE687099, GE687100, GE687101, GE687102, GE699647, GE699648, GE724604, GE724605, GE724606, GE724607, GE724608,…	CATATTAAGTAGTTAATACATATTACCTGAATCATTGAATACTTATCGGAGGACTAGTTCTTTTTCTTAGAGCCTTAAACAATTTCTTTGTCCGCACGTC[T/C]CGAAAAACCATCAAAATGTTTTGGGGACTGATAATGGAACCRAACAAACGGTACACCCAAGTRGTGGAGAAGCCRTTCCACATCTCCCAGGCGGCGCTGG	0.454545455	0.975	SCR60	288	1	0.128	21	0	FBgn0013269|FK506-bp1|48
BaC1124	C1124	C1124P470D11M4AG	GE654319, GE654320, GE654321, GE672592, GE687108, GE724648, GE724649, GE724650, GE724651, GE724652, GE724653	TGGTTTACCTTCTTTGTTGTCTTGAAAAGTTTTTGGTCTCGCTTTATTTTGACCTCTTTTCTTATTTTTATTAGWTTGCTCGTTATTTTTTGCCTTCTTT[A/G]GCTCATTGTCGGTGCTCTCACTGTGTTTACGTTTGTGACTATCACTATTTTCCACATTAAGCTTACTTTGTTTTTCAACAATATATTCTTTTTTAATATC	0.363636364	0.956	SCR60	288	1	0.087	4	19.8	FBgn0032819|CG10463|96
BaC1137	C1137	C1137P1529D25M10GA	DY771595, GE654330, GE654331, GE654332, GE654333, GE654334, GE654335, GE654336, GE654337, GE654338, GE654339, GE654340, GE654341, GE654342, GE654343, GE654344, GE672610, GE672611, GE687126, GE687127, GE687128, GE687129, GE687130, GE687131, GE687132, GE687133, GE687134, GE687135, GE687136, GE687137, GE712247, GE712248, GE724655, GE724656, GE724657, GE724658, GE724659, GE724660	GATTGTATGAACGATGTAATGTTTNCTTCCTGCTATRGGAATNATGTTTGATACAAGAACCGATGACGTAGCCCTCAGCTACAGGGACTATATGAGTTAC[G/A]CCATCGCCGCTGTCGACTACGATCCCYGTAAACGTACGTCCGGCCGACGTACGCGATTTCCACGACGCGGCTAGVGCGAGCACCGCTTGGACCGCTATRT	0.4	0.956	SCR60	287	0.997	0.104	19	0	FBgn0011744|Arp66B|100
BaC1140	C1140	C1140P567D8M4GA	GE654351, GE654352, GE654353, GE672614, GE687142, GE724665, GE724666, GE724667	ACTTCAAGCCCTTCAACACTTGGAGCATTAAGCATTTCACTTGGGACTCTGTGAATGGTGACGTCATGTTGTCAAGCAACGAAGCCAAGTCTTGTTCACA[G/A]TACTCCATTGATAAGAAGATACTCTCCAGTGACCTTCCAACTAACACTTCTTTGAGTTGTACAATGTTTTCATGACGGCATGCCATCAAGACTTGGATTT	0.5	0.94	SCR60	288	1	0.227	5	69.2	FBgn0013435|cdc2rk|100
BaC1150	C1150	C1150P124D6M3GA	GE654354, GE672626, GE687151, GE687152, GE724670, GE724671	TTTAAAAAAAACATGCTTGATATAACAAATTTATTATATAAATCAAATATTACAAATATCGTACCTTCAAATAGGCTACTCGCCTGCTGTACAAAACTAA[G/A]AAGATTTTTTGCATATAGGCAGTTTAGATGCCTAGAAACTCTAATCACATTTTTATTTGTGAAAATAATCTCGTAATTGTAATATTTTTATAAAACAAAA	0.5	0.641	SCR60	288	1	0	NA	NA	FBgn0029858|CG15896|20
BaC1176	C1176	C1176P225D6M3GA	GE672657, GE687163, GE687164, GE687165, GE724676, GE724677, GE724678	TTCAGTTGGCATTGATTACNNTTAKTATACAGTCTCAAAGACAGTTAAATGTATGAAATGAGCCGATATAACTTACATCAAATAATTTACATCACATTTT[G/A]TTAAAAATAAAACTGCCTTAAGCAAACTTAATACACAGAGAATATTTTTTTATTTCACTAATGTATGACTCCCACTAATATTTAGGTTAAATACTGAACG	0.5	0.727	SCR60	273	0.948	0.425	14	0	FBgn0015268|Nap1|29
BaC1180	C1180	C1180P427D9M4CT	GE672660, GE672661, GE672662, GE672663, GE687171, GE687172, GE687173, GE712251, GE712252, GE724682	ATAATATCATAAGCTGTTTGGAGGGAYACTGTGATCCNNNNATCNNNNNNNNNNNATGTTGCAATAAACAWTGGTAAAGTKCTTCCAGATAGCATGGGTA[C/T]AGTGACAGTTGCCTGTTCAACATTCATAATAAGTACTGTGATTTGTGGCNNNNNNNNNNNNNNNNNNTGAACTGTCACCCNNNNNNNNNNNNNNNNNNNA	0.444444444	0.711	SCR60	288	1	0.255	11	NA	FBgn0035586|CG10671|77
BaC1183	C1183	C1183P1288D11M5TC	DY763346, DY764149, DY765378, DY767437, DY768566, DY771867, DY772505, GE663744, GE663745, GE663746, GE663747, GE672670, GE677764, GE677765, GE677766, GE677767, GE677768, GE677769, GE677770, GE677771, GE724684, GE724685, GE724686, GE724687	CTGGTGTAGTTCCATCAAGTTGCAATAACATATTGGTCTTTAGRAGATTCTTGGCCCTCTCRACCTCTCCTTCGGTCACTGATGTGCACAACTTATTCCA[T/C]TCCTTTTGAATATTGTACACCATATCATCAATCTGCATTGGTTCYGCTACAAAATAGATGCCCCAGAGACCTGTGTCCTTGTAGCAAGTGTTGAAGGACT	0.454545455	0.94	SCR60	288	1	0.288	5	102.3	FBgn0038271|CG3731|100
BaC1193	C1193	C1193P341D6M3GA	GE654375, GE654376, GE654377, GE672684, GE687181, GE699671, GE699672, GE712258	CTGTTATGAATATAACTAAAATAAATGCATATACATCCACCATGGTATACGCAAACCAACTCATATTTCTCGCAGGATTCTTCATGTATTCAGCACCTTT[G/A]TTTCTAATTACATATTCTAACCAAAACATAGCCGTATCCATTGGACTCATTGGCCTGTCTTTCCATCTTCGTTGCAAATCTTTAGCACTTTTCATATAAG	0.5	0.807	SCR60	287	0.997	0.335	8	29.7	FBgn0038886|CG6475|59
BaC1196	C1196	C1196P389D6M3CT	GE672688, GE672689, GE687186, GE687187, GE687188, GE724695	ACAGTTAAAACTAAACGTCTGTAGTGCGGATTAGTATGCTAATGGAAAAAAAANTATACATATTCTTTTATTTTCGCAACATACAAGGATTTTTATTTTT[C/T]TGAGCGGGTTATATTATGAGAATATTGTTGTCATGTTTAAAATTATGTAACATTCCTGAAAAAAAAAANNCAAGTTTAATACTAAAGAATTCTCAGGATT	0.5	0.864	SCR60	288	1	0	NA	NA	FBgn0036546|CG17033|100
BaC1211	C1211	C1211P408D12M3AG	GE654388, GE654389, GE672712, GE672713, GE672714, GE672715, GE672716, GE672717, GE677777, GE677778, GE677779, GE677780, GE677781, GE687192, GE687193, GE687194, GE687195, GE687196, GE687197, GE687198, GE687199, GE687200, GE687201, GE724704, GE724705, GE724706, GE724707, GE724708, GE724709, GE724710	ATTATGTCGGCTACGATAGAAGGCTCGACGAGTGGGTTTCGCGCCACCGGGTTATGTCCGATAGGTTCGACGTGTGTGAAAACACCTCTAACAACAACGT[A/G]AACTCCGATCACTTGCTCACCGACAATTCCGGCCGCAAAATAACCCGTAATCAAAAACGTAAACATGACGAAATCAATCATGTACAGAAGTCGTACGCGG	0.25	0.976	SCR60	288	1	0.465	Z	NA	FBgn0014340|mof|100
BaC1214	C1214	C1214P461D11M5TC	GE654390, GE672721, GE687204, GE687205, GE712266, GE712267, GE712268, GE712269, GE712270, GE712271, GE712272	AATCATGTAGCTGTATGTGATGAAATCCAAGAATGTTGACATTGGTTCTACNCGAGTGATTCCTCAGATGTTGGAACTCAATGACCAACTTTTCCCGTAG[T/C]TTRTCATCAATAGTCGACACAGAGAGAGGGCTGGGTTCATTTGCAAGAAAAGTGCCGTAGTCTGTTCCTTGTAAGTGCAGTTTCAAATCTTCTAAAGTTT	0.454545455	0.757	SCR60	288	1	0.184	4	30.6	FBgn0028665|VhaAC39|100
BaC1223	C1223	C1223P583D7M3GA	DY772743, GE654397, GE654398, GE687217, GE687218, GE687219, GE712281	TTACYAAGATAAATTCTTGTATTTACTAGTAAGTTTCATTGATTTTTTACTTGAAACCTGTATCCATTGTGTATAAGATTTGTGTATGCTGMTTGATTAT[G/A]CAGCCCCGCTTACTTATCATCATTCCTATTTGCTTTATAAATACAYCCAGTAAACTACTTTCAATTATTGTAATATATTTTTTAGAATGATTAAATTATA	0.428571429	0.712	SCR60	287	0.997	0.304	16	30.6	FBgn0034913|usnp|33
BaC1227	C1227	C1227P682D16M5AG	DY763868, DY764244, DY772824, GE654400, GE654401, GE663761, GE663762, GE663763, GE663764, GE672737, GE674991, GE674992, GE674993, GE677796, GE677797, GE687221, GE687222, GE699677, GE699678, GE699679, GE699680, GE699681, GE699682, GE699683, GE724720, GE724721, GE735049, GE735050	ATTCCTTGCCWGCRGTCTTCCGGTACGCTTTGGTCCATTTGGTTTTACGTGGGTTCTTCTTCTTTTTAAACGCTGCATGGCATTTTGATCGGCAAAATCT[A/G]AAAATCTTGCAGTCGTTTCTCACGAATTGGATTCCGTGRCCAGGATATATCCTGGATGAGCAGAAATAACACGTTTCTATACGCATTTTTCACACGTGCT	0.3125	0.925	SCR60	0	0	0	NA	NA	FBgn0037899|CG6764|68
BaC1243	C1243	C1243P108D8M3AG	GE654409, GE654410, GE654411, GE654412, GE654413, GE654414, GE672771, GE672772, GE724730, GE724731	TAATTTGCTGAAATTTCTCTTGATAAATATGTGGGAATGTCAACACAGCAGCTCCAAACAAATGTGATTTAGTAAAATAATGTAATCCCATCCACATCCC[A/G]CCAATCTGCAAAAACAAACTTTGCTCTATCAAGCATTGTCCATCATAGTTTTCACATTTCTTCTTCAAAACATTAAAGTTGCTTTTAGCCAGTGAAGAAT	0.375	0.913	SCR60	288	1	0.253	6	NA	FBgn0039125|CG5857|25
BaC1249	C1249	C1249P616D16M6CT	GE672782, GE677804, GE687227, GE687228, GE687229, GE687230, GE687231, GE687232, GE712282, GE712283, GE712284, GE712285, GE712286, GE712287, GE712288, GE712289, GE724732	AGAGYGCAGTGAAGCTGCTGGTGGAGTTGGCRTCGCTGCAGACCTCDTTTGTGACCCTGGAYGAGGTCATCAAGATCACCAACCGTCGTGTCAACGCCAT[C/T]GAGCATGTGATCATCCCTCGCCTGGAGCGCACGCTGGCGTACATCATCTCCGAGCTGGATGAGCTGGAGCGCGAGGAGTTCTAYCGGCTGAAGAAGATCC	0.375	0.736	SCR60	0	0	0	NA	NA	FBgn0022097|Vha36|100
BaC1259	C1259	C1259P2184D33M16AC	DY764917, DY765061, DY765672, DY766166, DY768986, DY769948, DY770378, DY770511, DY770672, DY770736, DY771018, DY771638, DY771863, GE654426, GE654427, GE654428, GE672795, GE672796, GE672797, GE672798, GE672799, GE674997, GE674998, GE677807, GE677808, GE677809, GE687248, GE687249, GE687250, GE687251, GE687252, GE687253, GE687254, GE687255, GE687256, GE687257, GE687258, GE687259, GE687260, GE687261,…	CGCAGCAGCCGAAGAACGCGATCACGAACATGACCGCGCCRATCACGATGAACACCCASGGCGCGACGGTCAAATGACCGCGCAGTAAGTCAGTCAGCAC[A/C]GACCATTTGAGCAGCACGGCCACACCWACTCCGATCACCGCCAGACCGAAYAGCGCGACCATCAGGTTGAAGAAAAACAGCACATATTTCACAAAACTCG	0.484848485	0.822	SCR60	287	0.997	0.472	10	9.4	FBgn0029508|Tsp42Ea|24
BaC13	C13	C13P288D6M3CT	DY764325, DY765783, DY772833, DY773322, GE687289, GE687290, GE699711, GE699712	CGAAAATAGCGACTTCATTTTTGGCGGCGCACTGCTCAACACGAGCTTAATGTCGGCGGGCGACGAGTTCGGGAACAAGCACCACAAGTCTCTCACAAAG[C/T]TCGAGTTCTGCATCAGTGCGTGAGCCATGCGCGAGCCACTGCAGTTCTTAATTTTGGCCATCTTCAAAACTGGATCGACTGTAATTTTTTTCAACTGAAA	0.5	0.901	SCR60	288	1	0.137	2	70.9	unknown
BaC1302	C1302	C1302P84D18M4TC	DY767731, DY767736, DY770933, DY772027, DY773042, GE654448, GE654449, GE663774, GE663775, GE663776, GE663777, GE663778, GE663779, GE663780, GE672864, GE672865, GE672866, GE677819, GE677820, GE687291, GE699713, GE699714, GE699715, GE699716, GE699717, GE699718, GE699719, GE699720, GE735068, GE735069, GE735070, GE735071	NNNNNNNNNNNNNNNNNNNNNNNNNNNNNNNNNNNNNNNNNNNNNNNNNNNNNNNNNNNNNNNWTTTAATATTTTAATCTCTCGTACTGCATGAAGTTTT[T/C]CTTAMAAAAAANCTCACACCGAGGGAACAATTCACATAGTTTAATGCAACGCACACTCCTTGCACGCACACAAATNNGTTACCTACTAAGTCACACACAT	0.222222222	0.516	SCR40	0	0	0	NA	NA	FBgn0003360|sesB|58
BaC1309	C1309	C1309P200D6M3GT	GE654457, GE654458, GE654459, GE663781, GE663782, GE672879, GE672880, GE724788, GE724789, GE724790, GE724791, GE735074, GE735075	CTTATTAAACAAATAANNNNNNNNNNNCACTTTAATCATCATCTAAATTCTCCAATGGATATTCTGTCATAATTAATCCTCTACTCCACAACCCATCAGC[G/T]ATTTGCAGTTTATCTGTGTCATGTGGTGTATCAAGATTTTCTACAGACACATACTCTGGATAAGCGTTTATTAGTGTTTCTATTGCAGGAGCCATGTCCT	0.5	0.979	SCR60	287	0.997	0.167	23	NA	FBgn0029704|CG2982|100
BaC1311	C1311	C1311P642D19M7AG	DY768203, GE654462, GE654463, GE663783, GE663784, GE663785, GE672885, GE672886, GE672887, GE687298, GE687299, GE687300, GE687301, GE687302, GE699723, GE699724, GE724799, GE724800, GE724801, GE724802, GE724803, GE724804, GE724805, GE735078, GE735079	CAGTCACAGAACCATTYCGCTGTGAATATAAAATAGAGTTCACTACTCCAGCTGCATGTGATGATTYTAATTTAGCACAACAGGAAACATCGCATGATGA[A/G]CTGTAGATCATTTAGATATCTCTTTTTGTATGTGAAGTGTGTTGMAATTTAGATAAGTRGGGCACTTATTTTGATCAACTTTTGTCACTAAGTTTAAATG	0.368421053	0.864	SCR60	287	0.997	0.196	6	NA	FBgn0032643|CG6453|69
BaC1317	C1317	C1317P364D10M5GA	DY765257, DY765377, DY765388, DY765894, DY766036, DY766054, DY766339, DY768814, GE654466, GE654467, GE654468, GE672892, GE699725, GE699726, GE699727, GE699728, GE699729, GE699730, GE699731, GE699732, GE699733, GE699734, GE699735	TTCTTGATGAACTGAGCGTAGCCCARAGGTCCARAGACGTAGGGGGTCGANNNGAAGGCAGCCGCCGCGTAAGGTGAAGCCACGTAGGGAGCGACGTAGG[G/A]AGAGGAAGCGACGTAGGGAGTAGGAGCTACGTAGGTCGATGGCACGACGAARGGAGCRGACCTCTTCTTAATCAGATGAGCAGTRGTGTACAGGGGAGAT	0.5	0.762	SCR60	0	0	0	NA	NA	unknown
BaC1318	C1318	C1318P180D12M3AG	DY769191, DY769522, DY769865, DY769888, DY769907, DY770007, DY770076, GE654469, GE654470, GE654471, GE654472, GE654473, GE654474, GE654475, GE654476, GE663786, GE663787, GE672893, GE672894, GE672895, GE687305, GE687306, GE687307, GE699736, GE699737, GE699738, GE699739, GE699740, GE699741, GE699742, GE699743, GE699744, GE712337, GE712338, GE724806, GE724807, GE724808, GE724809	TTAGGTGCATTAGTTAATAACTAAACACAATATATCGTAATAAGACGTAAATTGTGCATTGTAAAGGTRAGAAACAGCAAACACTCGCTCGTCTTTTACT[A/G]AAAATTGTAAAACATTTCTATCACAATAAAACACACACATTCAAGGTAAATAGTAAAACTTTACTAAAATTATGTGCAGACTAATTAATATTGGAATAAA	0.25	0.923	SCR60	287	0.997	0.12	6	NA	FBgn0039155|kal-1|16
BaC1354	C1354	C1354P320D13M3AG	GE654493, GE654494, GE663800, GE663801, GE672944, GE672945, GE672946, GE672947, GE687319, GE724822, GE724823, GE724824, GE724825, GE724826, GE724827	TAAACAATGCACGACCGTTATTAACCGAGGCGAGGATCATGTAAAGGCATTTATGGCCTAAGGACGCAGGCTGTATTAAATAGCGAATTTAACGAAGGCT[A/G]AATATTAAAATATTGGTTATGGTATAGATATTTTTTTTCACTGCCCTYATCCCARATCTTTCATATTCATGTAGTARAATYAATTATTWTATGTACTAAT	0.230769231	0.644	SCR60	260	0.903	0.309	2	NA	FBgn0003062|Fib|100
BaC1358	C1358	C1358P424D11M3GA	GE654497, GE654498, GE654499, GE654500, GE654501, GE654502, GE663802, GE672956, GE677828, GE687325, GE712353	AAATCTTGKTTTTTTTTNNACTAAATACAAATTATTTACCATGACACTAATAAACAATAMATATYANAYAACTTACAACACTTTCTTACAAGACTAAACC[G/A]TTAAAGAACTACGAGTCAACTAAAGTCATAGAATTATACAATTAAATTGTTTATCAGCATTCAGGTAACAWGCAAAGTCCATAATAATTATTWAAAAAAA	0.272727273	0.624	SCR60	287	0.997	0.253	7	NA	FBgn0038389|CG5516|13
BaC1364	C1364	C1364P324D64M30GA	DY765776, DY769476, DY770059, DY771053, DY771078, DY772183, DY773414, GE654508, GE654509, GE654510, GE654511, GE654512, GE654513, GE663805, GE663806, GE663807, GE663808, GE663809, GE663810, GE663811, GE663812, GE663813, GE663814, GE663815, GE663816, GE663817, GE663818, GE663819, GE663820, GE663821, GE663822, GE663823, GE663824, GE672962, GE672963, GE672964, GE675014, GE677829, GE677830, GE677831,…	ATGGATAACTGAATGGCGCGGATCATGCGGAAGTTACGCTCATCTACTACATGAGCCGGGAGACGGCGAAGTGCCTCCTGGACATCTTCATTTTCATACA[G/A]ACAGTCATCTCGTTGTAGACCGTACTTATTAAACCCYGAGAGATTATAAGCCCACTTGCTGAGGCTGCTGCGGARAACGGCTGTGGTTCTCAATGCCATT	0.46875	0.866	SCR60	287	0.997	0.097	5	NA	FBgn0030733|CG3560|42
BaC1372	C1372	C1372P570D10M3TC	DY763755, DY766654, GE654517, GE663825, GE663826, GE672975, GE699775, GE712360, GE712361, GE712362, GE712363, GE735120, GE735121	ACAGGTATTCAGTGATGCTGAAAAACAGCGCACCGTTGCCAACCTTGTAGGCAATTTGAAGGACGCCGCCGGGTTCTTGCAAGAACGGGCTGTGAAACTT[T/C]TCACACAAGTTCACCCAGATCTTGGCAGCAAAGTATCTGCTGGTCTCGCTCCATTTAAAAAATACCACGCTAACTTGTAAATTAYKGGGGCACTTTTGAC	0.3	0.924	SCR60	288	1	0	NA	NA	FBgn0000261|Cat|100
BaC1382	C1382	C1382P326D6M3GA	DY763780, DY772985, GE677856, GE677857, GE677858, GE687344, GE687345, GE699778, GE699779	CAAGCAGTATCTCACCTTGGCGGACAACTTCTTCCAATTGTTCTGCTGCTTCCTTATTTTCTGCCTCTAATCGCCTTAAGCTTTGCACCTGGAGCTCTGT[G/A]GAACTCTCCTCACTGGGCAATGACTCWATAAGGGTGTCAATGTCTTTGGCGCAGCGGGAGATAAGCGTTGCAAATAACATTGCATAGTCCTCCTGATTCT	0.5	0.839	SCR60	288	1	0.299	16	NA	unknown
BaC1386	C1386	C1386P467D17M4GA	DY767017, GE654520, GE654521, GE654522, GE654523, GE663827, GE663828, GE663829, GE663830, GE675015, GE675016, GE675017, GE677866, GE677867, GE677868, GE677869, GE677870, GE677871, GE677872, GE687346, GE699780, GE699781, GE699782, GE712365, GE724842, GE724843, GE724844, GE724845, GE724846, GE724847, GE735125, GE735126, GE735127, GE735128	TTATGCAACGAATTACACTACGGGTGGTCCCACAAGTGCGTGGAACATACTTCATCAGGGGCCAAGACTTCATAGTTATATTCATTCTTTCAAAAACCTT[G/A]GTTTTTTTATTAATTCACACTAAAATAATAAATTAAATGTTTTAAAACNCAGNACAWWNAAATTCCTTTTTGTTTTTGGAATTTTGNGCAGATAGCAATA	0.235294118	0.479	SCR40	288	1	0.434	4	NA	FBgn0031684|CG8680|42
BaC1388	C1388	C1388P245D14M6CT	DY772701, GE654525, GE663831, GE663832, GE663833, GE663834, GE677877, GE677878, GE677879, GE687347, GE687348, GE687349, GE687350, GE699783, GE699784, GE712366, GE712367, GE712368, GE712369, GE712370, GE712371, GE724848, GE724849, GE724850, GE724851, GE735129, GE735130	ACTTAGGTATAGACTCAACAATGAACCTCATGACAGATTCTCTRGTTGGATATTCTTCATTAATAGGTTTACCGTCATCATTCTTTATCTCAACACGAAT[C/T]CGACCTCTGTATAACATTTCCTTGCTCTTTTCACGAGGATAGAGTTTATTTTCAACCCCAATACGTAGSCCTGTAGAGAATAGCACGTCTCTTATTTCTT	0.428571429	0.934	SCR60	288	1	0.203	9	15.9	FBgn0015298|Srp19|48
BaC1393	C1393	C1393P256D12M6CT	GE654530, GE654531, GE654532, GE663842, GE663843, GE663844, GE663845, GE663846, GE663847, GE663848, GE663849, GE663850, GE663851, GE663852, GE663853, GE663854, GE663855, GE663856, GE663857, GE663858, GE663859, GE677928, GE712374, GE712375	TTWTRATACATTTGTAYAGATCTAAASATYTAARARAAAGGCAAGRYATTTAAGCATTGCTTGAAATCCAGCTAGTAAAATTCGAAACGCGAGTGTTGAT[C/T]CCAGGATATCGAGCGAGCCCACACTGGTGACCCCACGAAGCTATTCCAACGATRACGTTATTGTGAAGAAGGGGACCCCCAGCRTCATCCTGGCACTGGT	0.5	0.672	SCR60	288	1	0.356	5	57	FBgn0010359|gammaTry|38
BaC1395	C1395	C1395P273D15M4GA	DY769862, GE663863, GE663864, GE663865, GE663866, GE663867, GE663868, GE663869, GE675018, GE675019, GE677931, GE677932, GE677933, GE677934, GE677935, GE699789, GE724854, GE724855, GE735135, GE735136, GE735137, GE735138, GE735139, GE735140	AGATTTATWCACTARTTGATAAATTTATTTAATTTATAGATCTTCACTATTTAACATAATATTATATAGATACAGTTTTAATCATACAGACTTAACGAAC[G/A]GGCACCCATGGGTCCAAGATGTCAGCAATCTTCTTTCTTTCAGGAGTAGTGAAATCCTCGGGGTGCAATTCAATATAGTGCCTAAGCACAGCATCTTTTT	0.266666667	0.915	SCR60	288	1	0.201	12	NA	FBgn0031505|CG12400|20
BaC1406	C1406	C1406P345D18M6AG	DY772815, GE654537, GE654538, GE663875, GE663876, GE663877, GE663878, GE675021, GE675022, GE677972, GE677973, GE677974, GE677975, GE677976, GE677977, GE677978, GE677979, GE677980, GE677981, GE677982, GE677983, GE677984, GE677985, GE687355, GE687356, GE687357, GE687358, GE687359, GE687360, GE724860, GE724861, GE735147, GE735148, GE735149	CCTTATAGTCATCACCAATGCGGTCCATGATATCATCWCCRACCTTCCTTTCAATACGAARATATTTGTTCACCATTGGTCTGTAGTAATAGGCTTGGTA[A/G]TCATTCCTTTCTGCCATTTTTTGTTCAACTTCCTTTTCTAAGGCTCTAATTTTTTTCCTYTGAGCTTCCTCGTCAATGAAGTGCAAGAATTTCTCGTACT	0.333333333	0.953	SCR60	288	1	0.451	3	NA	FBgn0011455|l(3)neo18|62
BaC1411	C1411	C1411P600D8M3AG	GE654555, GE654556, GE654557, GE678026, GE678027, GE678028, GE678029, GE678030, GE678031, GE687366, GE687367, GE699797, GE699798	ACCCAGGTCGAATTTCATGGCAGTTTTCATTATGGCCCTGGCGGACCTCTCCATGGTGTAGTCSAGGCCGGAGTGMACAATATCTTTCTCGGAAGCACCA[A/G]ARATCCTCTTCTGGAAGGACTCTGAGGCGGTGACGGGGATGCGACCGCCGACGCGGCCRAATCGTCTCTCCAAAGACTCTTGTACAGATTCCAATAAGTG	0.375	0.745	SCR60	288	1	0	NA	NA	FBgn0001098|Gdh|100
BaC1417	C1417	C1417P367D71M35TG	DY763983, DY764995, DY765000, DY765078, DY766811, DY768506, DY768600, DY768709, DY771829, DY772548, DY773264, DY773326, GE654561, GE654562, GE654563, GE654564, GE654565, GE654566, GE654567, GE654568, GE654569, GE654570, GE654571, GE663901, GE663902, GE663903, GE663904, GE663905, GE675025, GE675026, GE675027, GE675028, GE675029, GE675030, GE675031, GE675032, GE675033, GE675034, GE678042, GE678043,…	GCTTMACCTTGTACTTGTGGTACGCACGACCTGCCTTCAGTATGGGTTTGTCTATACGTCCWCCACCARCGACAATAYCAACCATTCCTCTATTGCTGGA[T/G]GGCAGCACTTTCTTAGCACCGGAYGGAAGCTTGACCCTCGTGCGCTTGGCRTCAGGGTTGTGGCCAATGACAGTGGCRAAGTTGCCAGARGCGCGAGCCA	0.492957746	0.792	SCR60	288	1	0.418	15	44.6	FBgn0024939|RpL8|100
BaC142	C142	C142P252D6M3CT	DY763409, DY771150, DY772319, GE678055, GE678056, GE678057, GE678058, GE699823, GE699824	CACGTCATACCTCAGCGCGTCATACCTTTTGCGGAGATGATCGTTCTTAATATTTAATAATCTGAATCCACTATTTAGATCCATGACAAACTTGGATATT[C/T]GCAAAGGCTTCTCATAATCATCACGAGTTACTGAATTCACTGCCAATCTTGCCAGTTCTGAACATAGACACAGTAGGCCGACCAAGTAATCATCGAGATC	0.5	0.965	SCR60	288	1	0.09	2	49.4	FBgn0033528|translin|64
BaC1421	C1421	C1421P510D14M7GT	DY769209, GE654574, GE663906, GE663907, GE672989, GE672990, GE678064, GE678065, GE678066, GE687374, GE699825, GE699826, GE699827, GE724888, GE724889, GE724890, GE724891, GE735191, GE735192, GE735193, GE735194, GE735195	TGTACCTTCTGTTGTCACCATCCTTTTTCACATAATCATAACRTGCGTAAGTTCCTAGACCCAAACCAAARATTGCCAAGCCCGAAGAGGCGAGAACCTC[G/T]GGAATCTCATTCCAGCCCTGTTGAAGTAATTGGCCAAGGGTACGCCGRGAAGCGTGGGCAGCCATGGTTAGCGATTTATAAAATTATGCCTTTTATTTAA	0.5	0.805	SCR60	288	1	0.234	15	60.9	FBgn0040931|CG9034|16
BaC1422	C1422	C1422P414D8M4GC	DY765432, DY768381, DY771343, DY771862, DY772867, DY773404, GE663908, GE663909, GE678067, GE699828	TCCAGCACTCAGCTTCATCGGGCTGCATATTTAARTTYTCWGCTAACATTCCAATACTGATGACTTGATGGATGCGACAGAAAGTCTCGAAAATCATGAG[G/C]CGAGCGTTTTCGACAAACTCTTCTAAACAGGCGATCAAGAAGAAGTCTGTCARAAGAACAGCTTGGCACTGATTCAACTTCCTTCGGGCAGCTTCAAAAT	0.5	0.959	SCR60	288	1	0.076	5	NA	FBgn0025582|Int6|100
BaC1425	C1425	C1425P629D12M5AG	DY771358, GE654576, GE672992, GE675035, GE687377, GE687378, GE687379, GE712394, GE724897, GE724898, GE724899, GE724900, GE724901	CCGAATCTGCTAGTACATTAACGAGGGCAAACGCCCCACTCATGATGCCAAAACCCAGTCCGGAGACATATGCCATCTCCAGCTTGTTGCTGCAAATCTC[A/G]TGRTTCTCTGAGATCTCCTTCAGTCCTGCTTCAGTCTTTCGCAGCAACAGATACATCCCATAGCGACATGCTTCCTGCATTATGATCGCAAACACCATTC	0.416666667	0.779	SCR60	288	1	0.269	12	6.9	FBgn0031458|aph-1|78
BaC1431	C1431	C1431P926D10M5CT	GE654577, GE654578, GE654579, GE678078, GE678079, GE678080, GE678081, GE678082, GE678083, GE678084, GE678085, GE678086, GE678087, GE678088, GE678089, GE678090, GE678091, GE678092, GE678093, GE678094, GE678095, GE678096, GE678097, GE678098, GE678099, GE678100, GE678101, GE678102, GE678103, GE678104, GE678105, GE678106, GE678107, GE678108, GE678109, GE678110, GE678111, GE678112, GE678113, GE678114,…	CTTTCAATGGAGTCYTGGTATAATAAACCAAGATTTTTAGCACTTTCTGCATCGTTCTTAAGCGGYTTGTCATGYAGGTATGCGGTGCGTAGTCTTCGTG[C/T]CGGATATGTAGCGTTTTCTCGATTCAACATAAATGAGATTGGAGCGACTCTTTCCCATTCAGCATTCATTGTATCAGTGAGAGTTTTGTTTTTCAAAACC	0.5	0.962	SCR60	288	1	0.45	20	9.3	FBgn0027584|CG4757|100
BaC1447	C1447	C1447P327D34M15CG	DY765745, DY766106, DY768715, DY769082, DY771527, DY772075, DY772289, DY773139, GE654585, GE654586, GE663914, GE663915, GE663916, GE663917, GE663918, GE663919, GE672994, GE672995, GE675036, GE675037, GE678152, GE678153, GE678154, GE678155, GE678156, GE678157, GE678158, GE678159, GE678160, GE678161, GE678162, GE678163, GE678164, GE678165, GE678166, GE678167, GE687390, GE699834, GE699835, GE699836,…	GCGCCTCCTGCGCGGCGGAGCGGTCCAAGCTCTCTACGGGGTGCGCCTCTTCAGCTARGACCTGTACTGAGGAATCGTCATTAACTGTGATTGTGCCGGA[C/G]GAMACAAATATCTTGCTCTGTTTGCCGTCATTCTCAGTMACTGTAACCACACCSGGTCTAAGAACAGCTAGTGTAGGGACATGCTTGGGCAAGATACCAA	0.441176471	0.776	SCR60	285	0.99	0.243	12	73.4	FBgn0028342|l(1)G0230|45
BaC1451	C1451	C1451P485D35M7GA	DY766256, DY772812, GE654588, GE654589, GE654590, GE654591, GE654592, GE663920, GE663921, GE663922, GE663923, GE663924, GE663925, GE663926, GE663927, GE663928, GE675038, GE675039, GE678176, GE678177, GE678178, GE678179, GE678180, GE678181, GE678182, GE678183, GE678184, GE678185, GE678186, GE678187, GE678188, GE678189, GE678190, GE678191, GE678192, GE678193, GE678194, GE678195, GE678196, GE678197,…	TCCTGCAAGCAYGCATGGCTGCGCTTATGATCTTCGGGTCAGGCACCAAGTCCATACCGCACAGGTCATTCATTCCYTTGCGAATCTCCCAGCCATCAAT[G/A]TCTCGTCGGTTGAAGAATGCTTCATACCTGGCATCGAATTCTTCGTCGGATTCCTGGGGACCATCGTGCGATCTCCTCACAGCRTTGATGGCGCRYACCC	0.2	0.762	SCR60	277	0.962	0.451	5	NA	FBgn0019624|CoVa|53
BaC1452	C1452	C1452P133D8M3GA	GE675040, GE675041, GE675042, GE675043, GE675044, GE675045, GE678204, GE678205, GE678206, GE678207, GE678208, GE678209, GE687397, GE699848	NNNNKATRTNGATATTTAATCTTAAAATCTTAAACATACACTTATTTACAATATCTGTCTGCTTTCATTTTACTCCTTCTATCTAAAAGAGTTTCATGTA[G/A]GTTTCCCTCCATCTTGGCGCGCTTAAGTTCTATGGCACCACCATCRTTSACACGTAACTTCTTATCCTGGAATTTCTGGAACTTTTTWACATAATTGACC	0.375	0.932	SCR60	286	0.993	0.491	23	NA	FBgn0036964|CG6480|86
BaC1453	C1453	C1453P117D31M14CA	DY769817, GE654593, GE654594, GE654595, GE654596, GE654597, GE654598, GE654599, GE672996, GE678210, GE678211, GE678212, GE678213, GE678214, GE678215, GE678216, GE678217, GE678218, GE678219, GE678220, GE678221, GE678222, GE678223, GE678224, GE678225, GE678226, GE678227, GE678228, GE678229, GE678230, GE678231, GE678232, GE678233, GE678234, GE678235, GE678236, GE678237, GE678238, GE678239, GE678240,…	NNNNNNNNNNNNNNNNNNNNATTAWAAGAAAATTTTATTTAAAAATTACTGGGTCYTATCGAAAAYGTNCTCTTCTGTYTTCTTGATCTTTGGTAGATAC[C/A]GTTAATTGGATCCGTGGAGGAACTYATCGAAATCCGSCTTATATATKCCTTTGGGGTCTTCCTTTTGGATGAGYTCGGCCCACACTTCGGGCAACTTCTC	0.451612903	0.442	SCR40	288	1	0.49	19	NA	FBgn0035089|Phk-3|24
BaC1460	C1460	C1460P913D6M3CT	DY765261, DY766517, GE663930, GE663931, GE663932, GE678264, GE678265, GE678266, GE678267, GE678268, GE678269, GE678270, GE678271, GE678272, GE678273, GE678274, GE678275, GE678276, GE678277, GE699853	CAGGGTGGCCGTGGTCTTTGTTGTGAGGGTTGAAATGCCCTCCAGCAGARGTGCACCCGCCGGTGATGTCGCCCAGCTCGTGGACATGGAAYCCGTACTC[C/T]CCTTCAGGCATGCCGTAGATGTGTCCRTGGATGTGGACCTTGTCCCCCTCCTCAGTGAAGGTCACGTTGCCATGCACGTCGTGCCCGTCCGGACTAGTGA	0.5	0.494	SCR40	281	0.976	0.248	10	NA	FBgn0033631|CG9027|47
BaC1462	C1462	C1462P230D31M13GC	GE663933, GE663934, GE678284, GE678285, GE678286, GE678287, GE678288, GE678289, GE678290, GE678291, GE678292, GE678293, GE678294, GE678295, GE678296, GE678297, GE678298, GE678299, GE678300, GE678301, GE678302, GE678303, GE678304, GE678305, GE678306, GE678307, GE678308, GE678309, GE678310, GE678311, GE678312, GE678313, GE678314, GE678315, GE678316, GE678317, GE678318, GE678319, GE678320, GE678321,…	NNACAATGATAAAAATTCAATTAATYTCTATAACAAAAACWAGATTGACTGAAACCTTTTRTTGTCTRWAATTATCGAGGAACCCGAATTTATAACCTTC[G/C]TGCAACGAGTATTTTAATCAAATCAATATTATTTTAATGTWTCKTTAAGGTTATTCTASATTTTTTTNNCSCAAATTGATGTAAAGTCATGATCTCGGAG	0.419354839	0.96	SCR60	214	0.743	0.292	NA	NA	FBgn0011695|PebIII|31
BaC1472	C1472	C1472P141D29M8CA	DY765752, DY772952, GE663939, GE663940, GE663941, GE663942, GE663943, GE672997, GE672998, GE672999, GE673000, GE675050, GE675051, GE678370, GE678371, GE678372, GE678373, GE678374, GE678375, GE678376, GE678377, GE678378, GE678379, GE678380, GE678381, GE678382, GE678383, GE678384, GE678385, GE678386, GE687405, GE687406, GE699855, GE699856, GE699857, GE699858, GE699859, GE699860, GE699861, GE699862,…	TTTAAGTATTTTAATTTTATCTACATAAAATAAAATCCCGTTAACAGATAACACAACACTGCAGGTAACGAATCGAATGAAACACTGATAGTAGGCATAC[C/A]ATTTAATTAAGTTTGACACGCCGACGCATCATACGGGATCGTGTGGAATATGTGCCGATGCGCGCTCGTTANGGTGTTTATGCTTCATAATCACTACTAA	0.275862069	0.939	SCR60	288	1	0.323	20	NA	FBgn0031830|CG11015|41
BaC1486	C1486	C1486P605D36M18GT	DY764578, DY764737, DY765715, DY765983, DY766772, DY767793, DY768132, DY768344, DY769079, DY770240, DY772707, GE654613, GE654614, GE654615, GE663947, GE663948, GE663949, GE673003, GE673004, GE675054, GE675055, GE678413, GE678414, GE678415, GE678416, GE678417, GE678418, GE678419, GE678420, GE678421, GE678422, GE678423, GE678424, GE678425, GE678426, GE678427, GE678428, GE678429, GE678430, GE678431,…	GTGGGCCCATCTTYTTGGTGCCGTAGTAGACRATGAGGAAGATGGAGAGCCCGGTGTAGTACTCATGCTCCATGACRTAGATCTCCTTGCTGAACAGGTA[G/T]GTGATGAGCCCCACACCAAAAGTGTATGGGCCWGTTACACCTGTCTTGGAATGGAAGAACTGGAACCATTCCTCAGGAATGAACCCGAGTCTGACTTTKC	0.5	0.932	SCR60	288	1	0.325	7	NA	FBgn0019644|ATPsyn-b|90
BaC1490	C1490	C1490P145D14M5AG	DY763572, DY764117, DY772982, GE654619, GE654620, GE654621, GE654622, GE663950, GE663951, GE663952, GE663953, GE663954, GE663955, GE678447, GE678448, GE678449, GE678450, GE678451, GE699871, GE724948, GE724949, GE735240, GE735241, GE735242	TATTTATTCATTATGCACTTGCGGTAGCTTGTTTCGCTGTTTTCTTGGCAAGTTTTTTYTTNCAACAACATCTGTTTTTTCTCCTCAGCACTTTTCCTAA[A/G]ACCCTTCATCTTCCTTGTCTGTAGTCTGTTAATGTCCTGTTTGCCCATATGKATGCGACCMAGTTTGGTACCRAATGCGTCCGTCGATCGGTTCTTCTTA	0.357142857	0.865	SCR60	288	1	0	NA	NA	FBgn0038585|CG7993|100
BaC1497	C1497	C1497P555D51M24GA	GE654623, GE654624, GE654625, GE654626, GE654627, GE654628, GE654629, GE654630, GE654631, GE654632, GE654633, GE654634, GE654635, GE663957, GE663958, GE663959, GE663960, GE663961, GE663962, GE663963, GE663964, GE663965, GE663966, GE663967, GE663968, GE663969, GE663970, GE663971, GE663972, GE663973, GE663974, GE663975, GE663976, GE663977, GE663978, GE663979, GE663980, GE663981, GE663982, GE663983,…	ATGGGCAAGAAAACAGAAGTAAMCGAAGSGTWGAAGAGCTTAAAAAGAAGAANNNNNRAACATTTAGAARATGATCGTGAAGAAAAGCTGTAAGTTTTTA[G/A]GTTTCRAATCACGGCAGAAGCATTACATTTTTTAAWTGAAYAMATTTTNTTTCTTCGTATAGAATGGAAGARACTAMCTRAATCATGACATTTTGTATWA	0.470588235	0.568	SCR40	284	0.986	0.108	NA	NA	unknown
BaC1513	C1513	C1513P563D6M3GC	GE678531, GE678532, GE687416, GE687417, GE687418, GE687419, GE712425	ATGGCGTATACTGGGAAGAGTGTTACTGTTCGTCAGAYGARTGCAAYCACTCTTCTTATGTACATACATCTGTTWCCTTGATTGTGTGTGCCTTAATATT[G/C]TCCATTTGCAGACAGTTATTGTAGTTTTTACAGGTATCWTGAAAAANTCATATTCTATATTTCCAAATTCCAATATGGGCAGTCATATTATATAGWCTAG	0.5	0.863	SCR60	288	1	0.295	3	NA	FBgn0032420|CG6583|58
BaC1521	C1521	C1521P56D10M4CT	DY763861, DY763874, DY764556, DY771237, DY771450, DY771491, GE678561, GE687424, GE699875, GE712427, GE712428, GE712429, GE712430, GE712431, GE712432, GE712433, GE712434, GE724951, GE724952, GE724953, GE724954, GE735243, GE735244, GE735245	NNNNNNNNNNNNNNNNNNNNNNNNNNNNNNNNNNNNNNNNNNNNNNNNNNNNNNNCAGTCAAACCGCTACGCTGGTACTACTCCGTGCTTTACGTGCAAC[C/T]ACCATTTAAACACAATGCCCGTGGACCTGTACTACGTGCCTGGCTCGGCGCCGTGCCGTGCCGTGCTGCTGACGGCGCGCGCGCTCAACCTCAACCTGAA	0.4	0.831	SCR60	0	0	0	NA	NA	FBgn0001149|GstD1|71
BaC1526	C1526	C1526P774D8M3AG	GE678569, GE678570, GE678571, GE678572, GE678573, GE678574, GE678575, GE678576, GE678577, GE678578, GE678579, GE678580, GE678581, GE678582, GE678583, GE678584, GE678585, GE678586, GE678587, GE678588, GE678589, GE678590, GE678591, GE678592, GE678593	TTTGTAACACTGACAAATCCTTACTAATGTACGAGCCATATTAATGATCATACCAATTTYATTACCTGCATTTACAATGTTCCAGTCAAAACTTTGCCAC[A/G]TCAAAAGTAAAAAGCTGCAACTTTCCGCCTGATCGTTTTAACACTTTAAAACATTAATACATCTCGCACACGATACATATTTACTAGATTATTACTAAGT	0.375	0.976	SCR60	288	1	0.47	4	NA	unknown
BaC1528	C1528	C1528P893D8M3CT	GE678603, GE678604, GE678605, GE678606, GE678607, GE678608, GE678609, GE678610, GE678611, GE678612, GE678613, GE678614, GE678615, GE712436, GE712437, GE724957, GE724958	CATTGGAACCGGTGCGCTTAGCCTTGCGGCTTCCTCTGGAGGATTGACGGTCAGCAGCGGGTGCCGCTGCGGGGGCCTCTTCTGCGGGCGCGTCTTCTTT[C/T]GCCTTCTTCTTCTTGATCTTCTTTTCCTTATCCGCCATTTTGTTTAGTTTGTTGGTTCGACGGAAAAGAGACTGTACCGCTCGACAGTCCCNNNNNNNNN	0.375	0.911	SCR60	286	0.993	0.314	26	38.1	FBgn0002773|Mlc2|60
BaC1541	C1541	C1541P458D17M5CT	GE678644, GE678645, GE678646, GE678647, GE678648, GE678649, GE678650, GE678651, GE678652, GE678653, GE678654, GE678655, GE678656, GE678657, GE678658, GE678659, GE678660, GE678661, GE678662, GE678663, GE678664, GE678665, GE678666, GE678667, GE678668, GE724961, GE724962	TRGAGCTYGTTCAAAAACATATATCTACCGAAGAGGACCGAAATAAACTCGTCGACGTTATCGAGAARTGCAAATCAGTRAACGACGCAGAGGTCACCGA[C/T]GGAGAAAAGGGTTGCGATAGAGCACGACTTCTKTTCGAATGCTCAATCCCGTTCAAAGCTGAGCTYCTTCATTGATGCCGCTTNNAATNATATMNNNAGC	0.294117647	0.883	SCR60	288	1	0.236	18	NA	unknown
BaC1546	C1546	C1546P301D45M10TG	DY764434, DY765071, DY766212, DY768428, DY768815, DY769462, DY770853, DY771268, DY771631, DY772950, GE654641, GE654642, GE654643, GE654644, GE664005, GE664006, GE664007, GE664008, GE664009, GE664010, GE664011, GE664012, GE664013, GE664014, GE664015, GE664016, GE664017, GE664018, GE673010, GE673011, GE675059, GE678679, GE678680, GE678681, GE678682, GE678683, GE678684, GE678685, GE678686, GE678687,…	ATAGCCCATCCACAGGGTTGACTTGCAAGTCTAACATACGCTTCAGTTGCGCCTTCTGGCTTTCCTCRCTGAACGACTCGGGCAGAGGAGAGTACACAAA[T/G]AGTTTCATGGCCATGTAAGCCCAAAGAGACATRGAGGCAAGGATGAGCGCCCARCCGAAAGCKCCCTTCCACTCTCCAGTGGGGGCTTGGAACTCRGCGA	0.222222222	0.871	SCR60	0	0	0	NA	NA	FBgn0032833|CG10664|60
BaC1551	C1551	C1551P943D195M56TC	GE654646, GE654647, GE654648, GE654649, GE654650, GE654651, GE654652, GE654653, GE654654, GE654655, GE654656, GE654657, GE654658, GE654659, GE654660, GE654661, GE654662, GE654663, GE654664, GE654665, GE654666, GE654667, GE654668, GE654669, GE654670, GE654671, GE654672, GE654673, GE654674, GE654675, GE673012, GE673013, GE673014, GE678709, GE678710, GE678711, GE678712, GE678713, GE678714, GE678715,…	RYTGCATGGTAGTGCAACATGYTGAGATTACYATGATCAACTCTCAATTCAGCCGCCRTGTTGCCTCTTTGGAAAGCCGCGAAGGATGCCCAGTGACACC[T/C]GGRGCAAGCCTTTCCAAAANCCTTYTACCTGGTGCYTYTGGYWCGCAGCAACAARGACATCCGTGGTGTCGCYTTGGACGGCCACCTCAAGGAAGAYGRC	0.287179487	0.401	SCR40	288	1	0.262	22	8.8	FBgn0000121|Arr2|100
BaC1558	C1558	C1558P502D46M22AG	DY764401, DY771482, GE654681, GE654682, GE654683, GE654684, GE654685, GE654686, GE654687, GE654688, GE654689, GE654690, GE654691, GE654692, GE654693, GE664019, GE664020, GE664021, GE664022, GE664023, GE664024, GE664025, GE664026, GE664027, GE664028, GE664029, GE664030, GE664031, GE664032, GE679248, GE679249, GE679250, GE679251, GE679252, GE679253, GE679254, GE679255, GE679256, GE679257, GE679258,…	CTCTCATTAATTTTTTTNCCTAATGTCATTAAAATTACTTGGTTGCCTGCTTGAGGTACGCAATRAGGTCGGCACGTTCRTTTGGTTTCTTGAGGCCAGC[A/G]AACACCATTTTGGTACCGGGGATGTACTTCTTGGGGTTTTCTAAGTACTCAAACAGCGTATCATCTCCCCATGTAATACCTTTGGATTTGTTAGCTTCTG	0.47826087	0.773	SCR60	288	1	0.292	3	19.2	FBgn0000409|Cyt-c-p|62
BaC1568	C1568	C1568P394D8M3CT	GE654698, GE654699, GE679340, GE679341, GE687456, GE687457, GE687458, GE687459, GE699898, GE699899, GE699900, GE699901, GE699902, GE699903, GE735272, GE735273, GE735274, GE735275	TCTCGGGCCCTACAAATATGTAATCTTCGTTGTCGTAGCCTCGTTGTCCGGCCCACGTGTATGTTATGTTACTTTCCACATCCTGGATATCCATCGTAAT[C/T]TGAGCGAAGAAAGGATCAATTCTTGCCGCCGTCATCATTGTAATTTCTCCAGTGACGTGCAAGTTGTTTATGAAGCGGACGCCATTCTTTCCGCCTGGCA	0.375	0.908	SCR60	0	0	0	NA	NA	unknown
BaC157	C157	C157P292D11M5AG	GE673019, GE679345, GE679346, GE679347, GE679348, GE712482, GE712483, GE712484, GE712485, GE712486, GE712487, GE712488, GE712489, GE724981, GE724982, GE724983, GE735277, GE735278	TTCGCTCTCGAAGTACTTATTGTTAGTAACCTCATTCGTGGACATGAATATAAAATGAATAATGAGATGCAAATGAATAAGGTGAATGAAACGAAAGTAA[A/G]AGTTGTTAGTAATGGACATGACGTGAATGAATCTTTCCTTCGATCTCGAAGTACTTATTGTTAGTAACCTCATTCGTGGATTATGAACCTAACTGAACAA	0.454545455	0.871	SCR60	284	0.986	0	NA	NA	unknown
BaC1571	C1571	C1571P583D6M3CT	GE654702, GE654703, GE673021, GE679350, GE712490, GE724985	TCGGCCAATACCATCANNNNNNNNNNNNNNNNNNNNNNAAAAAAGCACTGCCTCCCCTATGGGCTCGATACGTTGGACCGCAGAATACATAGTTGGACAA[C/T]GAATTTACCAATTTTCACTRACATTGCATACCCTAGTTTGTATGAATGTACGTTTGTTTTGATATTTGTTACTCTTTAACGCCGCTAATGGCGGCTTGAT	0.5	0.589	SCR40	0	0	0	NA	NA	FBgn0020309|crol|23
BaC1576	C1576	C1576P882D74M30AG	DY763375, DY764837, DY767057, DY768560, DY768685, DY770650, DY770734, DY773371, GE654709, GE654710, GE654711, GE654712, GE654713, GE654714, GE654715, GE654716, GE654717, GE654718, GE654719, GE664041, GE664042, GE664043, GE664044, GE664045, GE664046, GE664047, GE664048, GE664049, GE664050, GE664051, GE664052, GE664053, GE664054, GE664055, GE664056, GE664057, GE664058, GE664059, GE664060, GE664061,…	GGCTTTCTTCTGGCNGYTGCTTAAGAAGTTTCATTTGTGTATGAGCAATGATTCTGATGACGCTGCAGTAACGRATCATCTTCTTGAAGTCTTTCTCAAT[A/G]GACTTGCGGCCAAGTTCATCTTGCCAYTTCTTGCTYGTCTTGGTAAAGGCCTTCTTCTTGCACTTATACCAGTTCTTGTAGAAGCGACGGCGGCAGTCCT	0.405405405	0.989	SCR60	288	1	0.398	4	30.6	FBgn0020910|RpL3|100
BaC1578	C1578	C1578P553D11M3CT	GE654720, GE654721, GE654722, GE654723, GE654724, GE654725, GE654726, GE654727, GE654728, GE654729, GE712508, GE712509, GE712510, GE712511, GE712512, GE712513, GE712514, GE712515, GE712516	AGGTTTGGAAAAGTAGTATTAAATGAGTCCCTAGTAACAACAGGTTCCTTGCCCTTGCGGTAGAATCTAAAATAGTTTTCGTTGGAACCAAATTTTAAAT[C/T]GGTATACTCTACTGCTAGCAACAGTTTGTCTGTCTTCTTGTTAATGTAGAATTCCGAAACTCTTGTATTCAGTTCTGTGTATTCGATATTCAGCGAATTG	0.272727273	0.822	SCR60	0	0	0	NA	NA	FBgn0050263|CG30263|17
BaC1590	C1590	C1590P91D161M59CT	GE654733, GE654734, GE654735, GE654736, GE654737, GE654738, GE654739, GE654740, GE654741, GE654742, GE654743, GE654744, GE654745, GE654746, GE654747, GE654748, GE654749, GE654750, GE654751, GE654752, GE679424, GE679425, GE679426, GE679427, GE679428, GE679429, GE679430, GE679431, GE679432, GE679433, GE679434, GE679435, GE679436, GE679437, GE679438, GE679439, GE679440, GE679441, GE679442, GE679443,…	NNNNNNNNNNNNNNNNNNNNNNNNNNNNNNNNNNNNNNNNNNNNNNNNNNNNNNNNNNNNNNNNNNNNNNNNNATGACCAATTTATTAATCGTTAAAACR[C/T]TGACAAAATTAAAAACTGCTTTGATAGCAAAAGGKGATATTACRAACAGATTCACTCAACTCTCCCGATCAYMCGACTGAYTCTTCARAAAAAGAATTAA	0.366459627	0.813	SCR60	288	1	0.247	19	NA	FBgn0011695|PebIII|32
BaC1600	C1600	C1600P723D14M6CT	GE654760, GE654761, GE673025, GE673026, GE679660, GE679661, GE679662, GE679663, GE679664, GE679665, GE679666, GE679667, GE679668, GE679669, GE679670, GE679671, GE679672, GE679673, GE679674, GE679675, GE679676	TGAGGATCTCTCTAAGAACACTSGTTGTGATGTAACCATTACCTTCCTTATCATATAAACGGAATGCTTCCTTAAGTTCAGCCTGCATCGCCTCAGCGTC[C/T]TCCTCAACCATGAATCTAGATGCTAAKGTCACGAACTCCTCAAACTCCAACTCTCCGGAACCATCAGCATCCACTTCATCGATGATTTCTTTSAGGATGT	0.428571429	0.874	SCR60	288	1	0.349	10	NA	FBgn0013348|TpnC41C|75
BaC1601	C1601	C1601P308D27M8GT	GE654762, GE654763, GE675072, GE675073, GE675074, GE675075, GE675076, GE675077, GE675078, GE675079, GE675080, GE675081, GE675082, GE679677, GE679678, GE679679, GE679680, GE679681, GE679682, GE679683, GE679684, GE679685, GE679686, GE679687, GE679688, GE679689, GE679690, GE679691, GE679692, GE679693, GE679694, GE679695, GE679696, GE679697, GE679698, GE679699, GE679700, GE679701, GE679702, GE679703,…	TGCAAGCCCTCATCGACCAGAATGATCCAGAAAACTCTGGAAAAATCAACTTTGAYGGATTCTGCAACATCGCATCCCACTTCTTAGAAGAGGAAGATGC[G/T]GAAGCTATGCAACAGGAACTGAAAGAAGCTTTCAGGTTATACGATCGTGAAGGCAACGGCTACATCACCACGTCAACCCTTAAGGARATCCTGGCTGCTC	0.296296296	0.94	SCR60	288	1	0.306	3	0	FBgn0031692|TpnC25D|83
BaC1616	C1616	C1616P232D6M3GA	DY768865, DY773232, GE679754, GE679755, GE679756, GE679757, GE699997, GE699998, GE735352, GE735353	TATTGTCCACCAGGTTTTCAATATGGTTTCCGTAGAGGTAAAAGCGCAKCAGAGAGTATWACTTCATTTATRTATGATATGAAGAATTGTCAATTGTCTA[G/A]ATCCACAGCAGTATGTATATTTTTGGATATAGAGGGGGCTTATGATAATGTGGACTTAAACCAGCTCATCAATTGTCTTYATGAAATYGGTATCCCTGGA	0.5	0.822	SCR60	0	0	0	NA	NA	unknown
BaC1622	C1622	C1622P256D27M13CT	GE654770, GE654771, GE654772, GE654773, GE654774, GE679767, GE679768, GE679769, GE679770, GE679771, GE679772, GE679773, GE679774, GE679775, GE679776, GE679777, GE679778, GE679779, GE679780, GE679781, GE679782, GE679783, GE679784, GE679785, GE679786, GE679787, GE679788, GE679789, GE679790, GE679791, GE679792, GE679793, GE679794, GE679795, GE679796, GE679797, GE679798, GE679799, GE679800, GE679801,…	CTTCRACCGCTCAAACACWTGTYCCATCACTCACRGCTGGTATTCCYRAGTTGGGWGTGGAACGGCTCGAYACCATGTACATTGATAGCCTGCATGTCGA[C/T]CAGGAAGGATACAAAGTTGATTGKTATAACATCTATTTGSAAGGCTTGAGGAACACKRTTATTGATAACCTCAGCATTGACATYAACTCTARGRTGATGA	0.481481481	0.964	SCR60	288	1	0.309	23	21.6	FBgn0000092|CG2650|13
BaC1631	C1631	C1631P1171D11M3AG	DY763821, DY764916, DY765669, DY765728, DY765871, DY767200, DY767486, DY767874, DY769425, DY770727, DY771302, DY773396, GE654775, GE654776, GE654777, GE654778, GE654779, GE654780, GE654781, GE654782, GE664102, GE664103, GE679831, GE679832, GE679833, GE679834, GE679835, GE679836, GE679837, GE679838, GE679839, GE679840, GE679841, GE679842, GE679843, GE679844, GE679845, GE679846, GE679847, GE679848,…	GGATCTCCTCCTCACTGTCCGTGTCCTTCATTTTGCGCGCCATCATCGTGAGGAATTCGGGGAAGTCTATCGTGCCGTTGCCGTCCGCGTCGACTTCATT[A/G]ATCATGTCTTGCAGTTCAGCTTCTGTGGGGTTCTGTCCTAACGAGCGCATCACGGTGCCCAGCTCTTTGGTGGTGATGGTGCCGTCGCCGTCCTTGTCGA	0.272727273	0.86	SCR60	288	1	0.075	23	51	FBgn0000253|Cam|100
BaC1633	C1633	C1633P229D14M5AG	DY764366, DY767555, DY771524, DY772384, GE664104, GE664105, GE664106, GE664107, GE675083, GE675084, GE679879, GE679880, GE679881, GE679882, GE700002, GE700003, GE700004, GE712577, GE735355, GE735356, GE735357, GE735358	CTGTGGCAGCCTAAACTTTGACATTTCAATTTCAGCTTCGAAATAGCTCATGTTGTCGTAACAGAAATACTCGGGCACTTTGTACGGCCCCGACTTCTGA[A/G]GGTCTACTCCAGGGCCCAATGGCTCWGATGCTGGATGTATTACRGCACTGCTAAGACCTGGTACGTTAGCGTTCACTTTTGCAGATGCWGGTGGCGGCGA	0.357142857	0.751	SCR60	288	1	0.139	18	NA	FBgn0030292|CG11752|13
BaC1635	C1635	C1635P600D17M8CT	GE654785, GE654786, GE679885, GE687487, GE687488, GE687489, GE687490, GE687491, GE687492, GE687493, GE687494, GE687495, GE687496, GE687497, GE687498, GE687499, GE687500, GE687501, GE687502, GE687503, GE687504, GE687505, GE687506, GE687507, GE687508, GE687509, GE687510, GE687511, GE687512, GE687513, GE687514, GE687515, GE687516, GE687517, GE687518, GE687519, GE687520, GE687521, GE687522, GE687523,…	TGCTGATCCTAGCGCGGTTGTTGGGSGAGTCCGCGGCGTGGAAGACYTCGCTGGCCTTTTCAGCCGTGGGCGCCATCTTGTTCATCGCTTCGGCCGGAAT[C/T]ATTTTCTATGACTGGCACAGGTCCTACTACGCGAATGTTCGTCCCAACAAGGARGCCTACGACCTCATCTTATCKTCAGGCGTCTTTGCCGWCATCGACG	0.470588235	0.859	SCR60	0	0	0	NA	NA	unknown
BaC1654	C1654	C1654P1024D7M3CT	DY763997, DY772702, GE654798, GE654799, GE664115, GE673030, GE673031, GE679926, GE679927, GE679928, GE679929, GE700039, GE700040, GE700041, GE700042, GE700043, GE700044, GE712604, GE725065, GE735382, GE735383, GE735384, GE735385, GE735386	CTGGAAGCATCTCAGCGATCTGCTTGTTCTCTCCATGACCRGTTATAGCGAATGTGTTCGCCGCGAGTGATGCCTGGGCCTTAGGATTATTGAAATGTAT[C/T]ACTGTGCCGTCGTCTTTTATCATATTCACCTCTTCGATCCCCGGTATAGTGTTTACTGATAGCTTTTTGAGGGAAGACTGCAGTTTCTTGTCRTCTGTGG	0.428571429	0.951	SCR60	288	1	0.149	26	NA	FBgn0000181|bic|58
BaC1661	C1661	C1661P113D19M8TC	GE654801, GE654802, GE654803, GE664116, GE664117, GE664118, GE673032, GE673033, GE673034, GE675087, GE679947, GE679948, GE679949, GE679950, GE679951, GE679952, GE679953, GE679954, GE679955, GE687558, GE700046, GE700047, GE712606, GE725067, GE725068, GE725069, GE725070, GE735388, GE735389	NNNNNNNNNNNNNNNNNNNNNNNNCTTTACAGGTTTTATTTAACCNTTTAAACAAGTTTATATTATGACTATCACTTATGGTTTCTATGTTTTCCCTAAT[T/C]TCACTTCTTGGCAGGTGCAGCAGCTTGCTCATCAATGGGGTCTAGTTTGGGCTCTTCAAACTTGAAGGCTGGGAATGACGTCATATCAACTCCAGAGCCT	0.421052632	0.534	SCR40	280	0.972	0.479	25	NA	FBgn0016119|ATPsyn-Cf6|22
BaC1663	C1663	C1663P384D19M6AC	GE664119, GE664120, GE664121, GE664122, GE664123, GE675088, GE675089, GE679957, GE679958, GE679959, GE679960, GE679961, GE679962, GE687559, GE687560, GE687561, GE687562, GE700049, GE700050, GE700051, GE700052, GE700053, GE700054, GE712607, GE735390, GE735391, GE735392, GE735393, GE735394, GE735395	GCAAAATGAATGTTATAGCTAGTGTGGGAAAAGTTATGCTGACAAAGTTCCTGCGGAGGAACCGTCCAAYCGCCATATAACCGAAATTCACAATWATTCG[A/C]TTCACAATTTTCTTGGTTGGTTTWCTGCAYGGACGTCAAGATCAGTCGAAAATATAAAATGTGTTTAAACTAATTCTAGCAGAAAATATTAGCAAAACTA	0.315789474	0.646	SCR60	0	0	0	NA	NA	FBgn0029971|CG18624|15
BaC1695	C1695	C1695P80D14M6CT	GE664130, GE664131, GE673036, GE673037, GE675091, GE675092, GE680068, GE680069, GE680070, GE680071, GE680072, GE680073, GE680074, GE680075, GE680076, GE687567, GE687568, GE687569, GE687570, GE687571, GE700055, GE700056, GE700057, GE700058, GE700059, GE700060, GE700061, GE700062, GE700063, GE700064, GE700065, GE700066, GE700067, GE700068	NNNNNNNNNNNNNNNNNNNNNNNNNNNNNNNCGAGGCCGAATCTTTGGTTCAAGAAAATTAGTGAGCAGACGACAAAACCYTAAGCCAGCAGCGCAATTT[C/T]GAGATTTATTAATTTTGAGAAGTGCTAATTGAAGCAAAAATGGCTTTCCTACTTCCAAACATCTATAAATGTTTGTGCTTTAGGAGTCAAACCGGTCTCA	0.428571429	0.876	SCR60	288	1	0.203	23	15	FBgn0037637|CG9836|74
BaC171	C171	C171P786D13M3GA	DY763559, DY763568, DY763654, DY764046, DY764132, DY764512, DY764948, DY764965, DY765074, DY765242, DY766632, DY768101, DY768176, DY771129, DY772045, DY772090, DY772367, DY772848, DY772876, DY772919, DY773434, GE654831, GE687572, GE712621, GE712622, GE725081, GE725082, GE725083	GTCCTTTGTTGTGAGGGTTACCATGTTCATATTTACCCTGGCTGTTATAAAACCGATTTTGATGCAACTTGCTATGTTGTTTATAACGACCCTGGTCATT[G/A]TGAACCTGATTTGAATGAAAATTTTGTTCGTTGTCCAAATATGCCACATTTTTATTTTTATTTTTATAAGTAAATTCAGGAGTTAAAATAGAATTCGAAC	0.230769231	0.936	SCR60	0	0	0	NA	NA	unknown
BaC1726	C1726	C1726P338D13M3TC	DY766203, DY767488, DY768619, GE664139, GE664140, GE664141, GE664142, GE664143, GE664144, GE675097, GE675098, GE680174, GE680175, GE687585, GE700089, GE700090, GE712637, GE712638, GE712639, GE712640, GE725143, GE725144	TTATAGTAGGTAACAATACTATAACTGTATAATTYTTTTNACTCACAATTTTTCTGAAAAAANGAAACCACCATTATTGGATATCCTAGAGTCTAAACTC[T/C]TTGAAGCGTGATTAAAATGCTATAAACTTATTAATTTGTTAAGTGTGCATGGACAATGTTTAAAAATAACTTCAACATAAATTATGAGAGAATTAAGTAA	0.230769231	0.742	SCR60	288	1	0.401	7	28.4	FBgn0024432|Dlc90F|58
BaC1727	C1727	C1727P724D15M5TC	GE654849, GE654850, GE654851, GE680176, GE680177, GE680178, GE680179, GE680180, GE680181, GE687586, GE687587, GE687588, GE687589, GE687590, GE687591, GE687592, GE687593, GE712641, GE712642, GE712643, GE712644, GE712645, GE712646, GE712647, GE712648, GE712649, GE712650, GE712651, GE712652, GE712653, GE712654, GE712655, GE712656, GE712657, GE712658, GE712659, GE712660, GE712661, GE712662, GE712663,…	GCATCGCGTGGCACGACGTGGCCTGCTACCACGAGAAACCRGTAGTGTGCGAAGACTCTGAGGAACTCCTCAACTATGTCGCCAGTACTAACCCTGGCAT[T/C]CGTCTGTGATCCAACACAATCTAAACATAAGCTCATATATATTTTCATWTAAATCAACTCAGAATTAAGCTCGCWGCATACGTTACGTGTTTTTAGGACA	0.333333333	0.99	SCR60	288	1	0.21	4	NA	FBgn0031629|CG3244|100
BaC1743	C1743	C1743P582D10M4TC	GE654853, GE654854, GE664145, GE664146, GE680213, GE680214, GE680215, GE680216, GE680217, GE680218, GE680219, GE680220, GE680221, GE680222, GE680223, GE680224, GE680225, GE687595, GE687596, GE712681, GE735445, GE735446	CAGGAACATTGACTAATAAAATGGCACCTGCACTCAGGAAAGTYTACGATCARATGCCAGACCCAAGATGGGTTATATCTATGGGCAGTTGTGCAAATGG[T/C]GGTGGCTACTATCACTATTCCTATTCAGTTGTTAGAGGTTGTGACCGTATAGTGCCTGTGGACATTTATGTCCCCGGATGTCCTCCCACAGCTGAAGCTT	0.4	0.826	SCR60	288	1	0.41	8	25.2	FBgn0030718|CG9172|89
BaC1751	C1751	C1751P356D10M5CT	DY765907, DY769766, GE664150, GE675101, GE675102, GE680243, GE680244, GE680245, GE680246, GE680247, GE680248, GE680249, GE680250, GE680251, GE700091, GE700092	TAAAAACTCGAATGAAGTCATAAAATCTAATTCTTAACATGATTTACACTAAAGNNNNNNNNAACCGTGAMCACCRAAWTAAACCAAATCCCGAAGAATA[C/T]AGTCTTACTTTCAACACTTCAAACCATAGATTTCTATTTTCAACGTTCTGAGTATCCAGTCTATAGAGCGGTTATATAATGAGACACAATTCGTACGCCC	0.5	0.739	SCR60	280	0.972	0.431	15	38.7	FBgn0025814|Mgstl|39
BaC1754	C1754	C1754P526D10M3AG	GE680258, GE680259, GE680260, GE680261, GE680262, GE680263, GE680264, GE680265, GE680266, GE680267, GE680268, GE680269, GE680270, GE680271, GE712682, GE712683	AGATCCTCAGAGAGCTRGACGACAAAATCAGCGCAGAGGAGCTGGACATGATGATTGAGGAAATTGACTCCGACGGCTCCGGAACAGTTGACTTTGATGA[A/G]TTTATGGAGGTCATGACGGGAGGAGACGACTGAAAATTAAAACTACATTACACTTTATATTCTAAGATTACKTTTAGGTGYATACTTATGCGATTTTGGT	0.3	0.764	SCR60	0	0	0	NA	NA	FBgn0013348|TpnC41C|75
BaC1785	C1785	C1785P815D6M3CT	GE687601, GE725165, GE725166, GE725167, GE725168, GE725169, GE725170, GE725171	TTACACTCATCCCATCCTTCGTAATAAATTCTTCGACAGTRCCAATTCCTGCATTGTTCATTAATAAGTCCAATCTCTCTTCAGTYGCGTAGATATCTTT[C/T]ACAAACTGTCTTATCGAAGCAATCGAAGATARGTCTAGCAGTTTGAACACCACTYGTTCATTTTCTGTATCTTGTATTATGTTTTTCTTCGCAGTTTCTC	0.5	0.614	SCR60	287	0.997	0.175	22	NA	FBgn0033204|CG2065|48
BaC1786	C1786	C1786P451D7M3CT	GE654864, GE654865, GE680349, GE680350, GE687602, GE712692, GE712693	CCGAAWTATNNNNAAGATCTAAGATAGAATTTGGTAAATATGGTAGCCAATTACGGAGATTTTGCCAGTCATCWTAWAGCCGGATGCAATCATGACGTTT[C/T]CGAACATCGTGCGTTAAGTTGCGCAATACAAGATTTYAGGTAWCCCCGGTTACGCAGAGGCGYGGTCACCNNNCACCCACACGAAGTYGCTTMACACKTC	0.428571429	0.895	SCR60	287	0.997	0.128	3	NA	FBgn0032889|CG9331|51
BaC1790	C1790	C1790P432D6M3CT	GE654869, GE664151, GE664152, GE680356, GE680357, GE680358, GE680359, GE687605, GE712697, GE735453	AAATAGAGGTGACAGAGGAGGGCACTGTAGCTTCAGCAGCRACGGCTGCATTTYTCGGAAACCGTATYGGTGCCCTAAAGTTTGAGGCGAACAAGCCATT[C/T]TGCTATTTAATTGTTGAAAAAGTAACAAACTCCATAACATTTGGTGGTTTTTACCATACACCMTCTTTATTTTAAATGAATATTTAAGTTNATCAAAACA	0.5	0.931	SCR60	288	1	0	NA	NA	FBgn0036968|CG6680|25
BaC1795	C1795	C1795P491D9M4TC	DY765541, DY768710, DY768805, DY771014, DY773142, GE654870, GE680369, GE687606, GE725173, GE725174, GE725175	GAATGCACAGAAGAAGACATTGAAAAAGTAAAAAGTATGGTACCAAAGTCATTAGAGAGTTATGTTGAGCAAATGGGTAGAGGTGTCGGCCACAGTCTTT[T/C]TAATATTYTAGAAGAGGAAGATGTAGATGAAGTTGGTGAAGAAGAAGAGACACTAGAGGGTGAAGCAATCACAGAGGAACAGGAAGTGGAGGCTATTGAG	0.444444444	0.719	SCR60	288	1	0	NA	NA	FBgn0011763|Dp|60
BaC1801	C1801	C1801P384D30M6GT	DY765033, DY770190, GE654872, GE654873, GE664153, GE664154, GE664155, GE664156, GE664157, GE664158, GE664159, GE664160, GE664161, GE664162, GE680383, GE680384, GE680385, GE680386, GE680387, GE680388, GE680389, GE680390, GE680391, GE687607, GE687608, GE700103, GE700104, GE700105, GE700106, GE700107, GE700108, GE700109, GE700110, GE700111, GE712700, GE712701, GE712702, GE712703, GE725176, GE725177,…	GACAACTGCCCAGCATCTGATGGGATACTAACCCACCAGTGATGTCAGTGACTGGATTTCGGAGGAATGGTGAGATAGACATTATTTTARAATTWGTWCT[G/T]CATTCAATTTAATTGGCGTTAAAAATGCCCGGTCTCAAGTTTTTNNATTTAAAACNAAATGAATTTCACTAATAAWTTTCTCCCCAGACCNNNNNNNNNN	0.2	0.608	SCR60	0	0	0	NA	NA	FBgn0031228|CG11455|27
BaC1818	C1818	C1818P434D32M7AC	GE654881, GE654882, GE664167, GE664168, GE664169, GE664170, GE664171, GE664172, GE664173, GE664174, GE664175, GE664176, GE664177, GE664178, GE664179, GE664180, GE664181, GE664182, GE664183, GE680424, GE680425, GE680426, GE680427, GE680428, GE680429, GE680430, GE680431, GE680432, GE680433, GE680434, GE680435, GE680436, GE680437, GE680438, GE680439, GE680440, GE680441, GE680442, GE680443, GE680444,…	CAGTGAACCCTGGACAGATTCCCAAYACYCTTACTCCGGCTCTATTGTAGTTGTAYGYATGTCCCAGGGATTTCGTGAAMCCCATCACTGCGAACTTCGA[A/C]GCTTGGTACACTGGGAGGTACTGGTCRACTCTGTATCYRTAAATTGAWACTAARTTTATGATCGTGCCACCCTTYCCTCCTTTGTCCRTCCTCATRTGCT	0.21875	0.942	SCR60	275	0.955	0.255	17	0	FBgn0036620|CG4842|26
BaC182	C182	C182P470D7M3TC	GE680477, GE687614, GE687615, GE687616, GE687617, GE712706, GE712707	ACTCTGAGATGCACTCTTGCAGACATTCTCTGGCGTCTTTTGCTATCTTTCCATTTTCTGGAATGGCTCTTTTCATAATCTTAGCAATATTAGCAATGGG[T/C]AAGAACCTGTCCTGTTCTCTGAGGGGCGCATTCTTGCCTCTGTCGTTTGAGTCGGAATTGTTTTCTTCTTGCTCTAAAACATCATCAGAGTTTACCACAT	0.428571429	0.962	SCR60	288	1	0.26	22	54.4	FBgn0032816|CG10447|43
BaC1832	C1832	C1832P509D21M6GC	GE654894, GE654895, GE664186, GE664187, GE664188, GE664189, GE664190, GE664191, GE664192, GE664193, GE675106, GE675107, GE680517, GE680518, GE680519, GE680520, GE680521, GE680522, GE680523, GE680524, GE680525, GE680526, GE680527, GE680528, GE680529, GE680530, GE680531, GE687630, GE687631, GE700121, GE700122, GE725206, GE725207, GE725208, GE725209, GE735510, GE735511, GE735512, GE735513, GE735514,…	AACAACCCCAAGGACCTTGCGCCTGGGAGATCAAGCAGTTCATTGAGTGCGCCCAACAACAGCACGAYCTGTCTCTATGCGAAGGCTTYAATGAGGCTCT[G/C]CGTCAATGCAAAGTGAACAACCACATCTAAACAAGCTGATACTTAGGTGTCTCAAGCAACRCTATATRTCATWTTCTATATTGTACCATACAATATGTTG	0.285714286	0.621	SCR60	288	1	0.352	8	22	FBgn0030821|CG5010|15
BaC184	C184	C184P428D6M3CT	GE654896, GE654897, GE654898, GE654899, GE687632, GE725214, GE725215, GE725216, GE725217, GE725218, GE725219, GE725220, GE725221, GE725222	AGAGCACATCTTGWCCGAGTCTTGCAAAGAATCGATCGTCTTTGCTCCAACGGAAGATGGGCCAYGTCACATACTCATCTGGAGGTGGGAAACTGCGCTT[C/T]TCTTGACCTGTCCTAATATCCCAAATTATTAGTTTCTTGTCATCCCCTCTATCACCAGTGGGTGAGAAGGTCACAATGTAGTTCTCACAYGGTGAGAATG	0.5	0.936	SCR60	0	0	0	NA	NA	FBgn0034237|eIF3-S9|100
BaC1840	C1840	C1840P532D7M3GA	GE680545, GE680546, GE680547, GE680548, GE687633, GE687634, GE700123, GE700124, GE700125, GE700126, GE725223, GE725224, GE735516, GE735517	AAAAAGACGTCCTAAAATGCACTGCCCTGCGCCCTTGAAGTATGGTGTTGAATAACCGCCTCAGTGACAAATGCAATAAGTACAGCAAGAAGCTTTGACG[G/A]CAAAAACAAACATGGCAGCTGTATYTTTGTTACTTGCATGCTTKAAGGTGAAATARATACTAAYAAATTAAGGTTCAATGTTATCTAAAATCCATTTCAC	0.428571429	0.784	SCR60	287	0.997	0.389	25	NA	FBgn0027930|MP1|53
BaC1852	C1852	C1852P130D7M3TC	DY765293, DY772742, GE664200, GE664201, GE664202, GE664203, GE680569, GE680570, GE700133, GE700134, GE700135, GE700136, GE712722, GE712723	NNNNNNNNNNAGRKAAAAATAAGTKGTTTTATTAATTWGTGGTTACAGGCGTTCTAAAGGAGCGCTTTTTGACTTTTTGTTGCCTCCGTTTCAGATGCCT[T/C]TGTATACGGCCTGCACCTTTTTTNCTTCAATTCTTCATACTGTTTCACGAGAGACTCRACCCGCGCYTCAGATTTATTTTTGAAATGGGGCTGYTTTCCT	0.428571429	0.642	SCR60	288	1	0.266	25	8.9	FBgn0038235|CG8461|31
BaC1857	C1857	C1857P932D6M3CT	GE654902, GE680583, GE680584, GE680585, GE680586, GE680587, GE700137, GE700138	TTATTGCTATTTATTAAGACTAGTTAGTGAATTAACAGAGGTCTGAATAACTATTGTAATCGATTTTGAATAAAATGAATTGGACTTCCACAAAAATAAT[C/T]TCGTACAATTTAGCAAACATTTATTTTCAGCCTTTTAAAAAACTAAGGAAAGTTTACAATTCATTATCTAGTGCACTTAATTTATTGTAAATTATGGACT	0.5	0.833	SCR60	230	0.799	0	NA	NA	unknown
BaC1864	C1864	C1864P843D11M5CT	GE654903, GE654904, GE654905, GE680602, GE680603, GE687638, GE687639, GE687640, GE687641, GE687642, GE687643, GE725227, GE725228	ATTCTATCACTGAAATACCAATCAAGAACAAAGTAGCCGTACCCCTGTCGAAACAAAAGGTGGTGGAGATCGAGGATGACACCGACAATATTACAGACTC[C/T]CCTCCACCATACGACAAAGTAGAACCTACCACAAAACCACCTATAATCGATAATGTGTCAGATGACACACCTGAAAATAAGACGGYCATGACAAATAGGA	0.454545455	0.945	SCR60	287	0.997	0.323	10	0	unknown
BaC1891	C1891	C1891P218D73M17CG	DY764080, DY768036, DY769370, DY769579, DY771502, GE654910, GE654911, GE654912, GE654913, GE654914, GE654915, GE654916, GE654917, GE654918, GE664218, GE664219, GE664220, GE664221, GE664222, GE664223, GE664224, GE664225, GE664226, GE664227, GE664228, GE664229, GE664230, GE664231, GE664232, GE675112, GE675113, GE675114, GE675115, GE675116, GE675117, GE675118, GE675119, GE680674, GE680675, GE680676,…	ATAATCTACCTAGGAATTAGTAACACAGTGGTTCGAGCTCTATAACAAGCCCAGAGAGTTGAGATCAAGTCATTGGAACGGTGTTGGTYGAAAATAGATT[C/G]TCATCGGTGTGCACCGGTGCGGTTACRAAGCGCGCTCCGCCACCTCATTCTTCCATTGKAGTGTCCGTAGTARAAGCCTTGCGTTAGCAAAAACCGCTTC	0.232876712	0.563	SCR40	255	0.885	0.12	NA	NA	FBgn0032400|CG6770|30
BaC1902	C1902	C1902P601D27M10AG	DY764704, DY768513, GE664233, GE664234, GE664235, GE664236, GE664237, GE664238, GE664239, GE664240, GE675122, GE675123, GE675124, GE675125, GE680728, GE680729, GE680730, GE680731, GE680732, GE680733, GE680734, GE680735, GE680736, GE680737, GE680738, GE680739, GE680740, GE680741, GE680742, GE680743, GE687663, GE687664, GE687665, GE687666, GE687667, GE687668, GE700169, GE700170, GE700171, GE700172,…	CCYTCTTGTATGCTGCCCAGTCAATCTTTGGTGGTGCATCAGGGTTGGCTAGCACCCTGCGGAGGTACCCATCGGACTTGACTTTGAAAGTGGCAAGATT[A/G]CCCTTTTGCTGCGCCGGCACTCTYTCAGCCAAAGCGGCCCAGTTCACGGCGCTCTGAGATATYCTTTTCGCCATTTTCTAGTTAATTTTTCGAAATTTTT	0.37037037	0.787	SCR60	288	1	0.04	NA	NA	FBgn0016120|ATPsyn-d|68
BaC1915	C1915	C1915P1162D14M7GA	DY766205, DY767137, DY767803, DY772538, GE664241, GE664242, GE675126, GE675127, GE680765, GE680766, GE680767, GE680768, GE680769, GE687676, GE687677, GE725255, GE725256, GE725257, GE725258, GE735553, GE735554, GE735555, GE735556, GE735557	GGGAAAATTGTTGYACTATGTAGCCCCAAATGAAACCGACRATGCTAAATAATGTTATAATTGCTCTGTACAATTTCTCTGCTTTTGCTTGACCGACGTA[G/A]TCTATGTGAGTTGGAATGGAAGTGAARAAATCCATATTTATTAGTTAAAASTTAAATGCTGTTTGAAATTATTTTGTTTTGAGTCTCCAATTTTGTAAAA	0.5	0.988	SCR60	288	1	0.33	17	25.7	FBgn0040623|Spase12|28
BaC1920	C1920	C1920P110D6M3GA	GE673051, GE673052, GE675128, GE675129, GE675130, GE680777, GE680778, GE680779, GE680780, GE700179, GE700180, GE700181, GE700182, GE700183, GE725260, GE725261	NNNNNNNNNNNNNNNNNNNNNNNNNNNNCTCATCATATTTATATTTATGACATTAGGACCTCATTGAAAACACTTTGTATAGAAATAATGAAAAACAATA[G/A]AACACAATATTAAAACCAGTTTCATTTAAATATAAACAAATATGACATGATTTACTAAAACTTTGTACCTCTAATGTTTAAATAACAGCATATTTTCTGT	0.5	0.582	SCR40	288	1	0.106	10	NA	FBgn0027785|NP15.6|36
BaC1934	C1934	C1934P740D31M11TC	GE654928, GE654929, GE654930, GE654931, GE675132, GE680811, GE680812, GE680813, GE680814, GE680815, GE680816, GE680817, GE680818, GE680819, GE680820, GE680821, GE680822, GE680823, GE680824, GE680825, GE680826, GE680827, GE680828, GE680829, GE680830, GE680831, GE680832, GE680833, GE680834, GE680835, GE680836, GE680837, GE680838, GE680839, GE680840, GE680841, GE680842, GE680843, GE680844, GE680845,…	TTGCTTCCCATCTATTAAANTATTATGCATTTATATTTAATTCTTCAAGTTTAGTTTAATACRAATTCATCYGGAGACGTAGCTTTGAGCATTTTGTTCG[T/C]GTTTTTGATGATTTTTCCGATGGCAGCGTTAAACACTGGGTCTTGCACCAACTTGGCGACYTCGTCCCAGTTCCCGTTCGCRAATTTGTGGACTGCGTCC	0.35483871	0.935	SCR60	287	0.997	0.38	23	48.3	FBgn0039299|CG11854|18
BaC1947	C1947	C1947P134D6M3CT	DY767410, GE654934, GE654935, GE654936, GE680898, GE680899, GE700188, GE712747, GE712748	TATTTATTAATTTTCRTTATGAACTAYAATATCACAGACAGTAAATAATGTACGCTTTCAGCGAGTACAATTTTCAATGGAATTTCTTAAGTTTACCTAC[C/T]TACCTATTTATTACGTTACAATAATATTAATATAATTATAATAATTATCTACCTACTTAAAATTAAAGCTCAGAGTCACTCAGCCCACAAAGGAGAAAAA	0.5	0.496	SCR40	287	0.997	0.467	27	NA	FBgn0036316|CG10960|26
BaC1955	C1955	C1955P491D30M14AG	DY764339, DY765451, DY767366, DY767762, DY770424, GE654941, GE654942, GE664249, GE675133, GE675134, GE675135, GE680916, GE680917, GE700189, GE700190, GE700191, GE700192, GE700193, GE712751, GE725271, GE725272, GE725273, GE725274, GE735570, GE735571, GE735572, GE735573, GE735574, GE735575, GE735576, GE735577, GE735578, GE735579, GE735580, GE735581, GE735582, GE735583, GE735584, GE735585, GE735586,…	GRTCGGCCTTCACCTTCATACCYCCCGTTACCCTGGCRATAGTTTCCCGGCCAGACARGTCGGTAACGTGTACGAATGTATCATTGAACGAAGCGAATAT[A/G]TGAGCCACTCCGAACACGGTCTCTCCAACTAAATGCTGGGGACCGAGGGTCACCTGCACCTCCTCTTTCGCAACTTTGTTTTTCCTCGGTGCCATGGCTC	0.466666667	0.944	SCR60	288	1	0.481	9	36.8	FBgn0004403|RpS14a|70
BaC1959	C1959	C1959P117D17M7AG	GE654944, GE654945, GE680922, GE680923, GE680924, GE680925, GE680926, GE680927, GE680928, GE680929, GE680930, GE680931, GE680932, GE680933, GE680934, GE680935, GE680936, GE680937, GE680938, GE680939, GE680940, GE680941, GE680942, GE680943, GE680944, GE680945, GE680946, GE680947, GE680948, GE680949	TTATTAARAAATCAATTGGTAACCAAAATATAAAAAANNGTAATTWGTAGTTTCCGTGAACATAGAATTAGTCTTGAGGGATGACAATACCCTTTTCTCT[A/G]GCACGGTCTTCGTACTGCTTCCTGTAGGTTCCCGTGGGGTCAAACTTTGCRGTCAATTCCTTCCACAGAGCAGGGTCGTGTTTAATGAGGTAATCGGTCA	0.411764706	0.955	SCR60	288	1	0.219	19	NA	FBgn0011695|PebIII|29
BaC1960	C1960	C1960P64D15M3CT	GE680950, GE680951, GE680952, GE680953, GE680954, GE680955, GE680956, GE680957, GE680958, GE680959, GE680960, GE680961, GE680962, GE680963, GE680964, GE680965, GE680966, GE680967, GE680968, GE680969, GE680970, GE680971, GE680972, GE680973	NNNNNNNNNNNNNNNNNNNNNNNNNNNNNNNNNNNNNTARACCATGCGAATATTTAATTCAAAACATATTTATTACTTGACGACTTCTCCCATAGTCAGC[C/T]AGCATTAGTAGAGTACTAAAATAAAAAGTAAAAATTTGGGTCGGCTGCGTATGAGCACTTGTGAACGTCAAATGCTCGTTGGCAGCTGTCTTTATCTGGG	0.2	0.721	SCR60	288	1	0	NA	NA	FBgn0011281|Pbprp3|18
BaC1963	C1963	C1963P1170D10M4CT	GE680978, GE680979, GE680980, GE680981, GE680982, GE680983, GE680984, GE680985, GE680986, GE680987, GE680988, GE680989, GE680990, GE680991, GE680992, GE680993, GE680994, GE680995, GE680996, GE680997, GE680998, GE680999, GE681000, GE681001, GE681002, GE681003, GE681004, GE681005, GE681006, GE681007, GE681008, GE681009, GE681010, GE681011, GE681012, GE681013, GE681014, GE681015, GE681016, GE725280,…	TCGGAGCTTTTGGAGACAGGAGTATATTAACGCCAGTGGCAACRATGGTGCCTGCAGTGTGYGCGAAGATCGTATCCTGCATAGACCCATGGGTGTATGC[C/T]ATCAACCACCCTAGATACCGGGCGGAGTTAGAAAAGCGGGTACCATGGATGGGCGTCCGYGAACCAGACCCAGACAGCGTGTCCACCTCCAGTGGCGCCA	0.4	0.901	SCR60	288	1	0.325	11	32.7	FBgn0014019|Rh5|100
BaC1975	C1975	C1975P770D6M3GA	DY769182, GE681036, GE681037, GE681038, GE681039, GE681040, GE681041, GE725288, GE725289, GE725290, GE725291, GE735599, GE735600, GE735601	TAACTCTGGCTTTACATGTACTTGGAGTRTCAGTTCCRTTGGCATCTACATTAGATGATGATGCAGCTTGGTATTCTGTGTTCACCAAAGATTTACARAA[G/A]GAAAAGAACTGGGAAATTATGGAAAAAATAATGCAAGTCTACAGTAAAGAACCAGAACCTATATAACAATAAGATTATATTTTTAACATTGTAAACTTTT	0.5	0.698	SCR60	288	1	0.252	19	14.7	FBgn0051232|CG31232|69
BaC1981	C1981	C1981P212D35M13GA	DY763425, DY767951, DY770700, DY771117, DY771708, DY772080, GE654957, GE654958, GE654959, GE654960, GE664268, GE664269, GE664270, GE664271, GE664272, GE664273, GE664274, GE664275, GE664276, GE664277, GE675136, GE675137, GE681055, GE681056, GE681057, GE681058, GE681059, GE681060, GE681061, GE681062, GE681063, GE681064, GE681065, GE681066, GE681067, GE681068, GE681069, GE681070, GE681071, GE687700,…	CTGCGTAAAGCTAGGCGTGGGAATCACATTTTAAATGAGATATGAGATTTATAAACTATGGAAGAGTTTATTTCTTCAACTTAAGTTTGTCAGCRAGTGA[G/A]CAGGACAGGCCAGTTCCGTCTGGTTCAACATTCAGCTCCTCAACTGTACTGTCATTGATGACCATGGAAAACCTTTTNGAACGGAACCCTCCAAGTGGYG	0.371428571	0.749	SCR60	288	1	0.377	12	0	FBgn0038570|CG7217|70
BaC1992	C1992	C1992P544D16M5TC	DY769385, GE654961, GE664278, GE664279, GE681090, GE681091, GE681092, GE681093, GE681094, GE681095, GE681096, GE681097, GE681098, GE681099, GE681100, GE681101, GE681102, GE681103, GE681104, GE687709, GE687710, GE700212, GE700213, GE700214, GE700215, GE700216, GE700217, GE700218, GE700219, GE725300, GE725301, GE735610, GE735611	CTGGTGATTTTCCTGTGGCTTCCTTTTCAATTTTATCAGTAATTTTATCAACTCTTTTGTTAATTTTGTCCCAATTTATGTCTATATAACCCTTTTGACT[T/C]GCAATGTGCAGTAAAATTACACCACCACCAATGCCAACAGCAGCAAGTTTACCAATTTTCATTGTAATAAATCCTGTAATCCATCCTGACGCAGTTCCTA	0.3125	0.86	SCR60	287	0.997	0.313	5	NA	FBgn0032200|CG5676|29
BaC1994	C1994	C1994P224D25M10GT	GE654962, GE654963, GE681107, GE681108, GE681109, GE681110, GE681111, GE681112, GE681113, GE681114, GE681115, GE681116, GE681117, GE681118, GE681119, GE681120, GE681121, GE681122, GE681123, GE681124, GE681125, GE681126, GE681127, GE681128, GE681129, GE681130, GE681131, GE681132, GE681133, GE681134, GE681135, GE681136, GE681137, GE681138, GE681139, GE687711, GE687712, GE712762, GE712763, GE712764,…	AAAATTAAGATTTMAGAAATTCTTCCAACGATTGCTTGTATTTTCCTTGKGGATCGTARAAAGCAGCTAGCTGTGACCAAGTTTCAGGATGTTTGGTTTT[G/T]ATTTCACTWATCAATTGTTTTCCTATCTGCTTTTGCTTATTCGTGCACTTTCCACATCGTGTTTCTAAAACTTCCGGCAATTTTTCTTTGAGTTTCTTGA	0.4	0.698	SCR60	52	0.181	0.082	NA	NA	FBgn0011695|PebIII|18
BaC2002	C2002	C2002P197D32M12TG	DY768046, DY772180, GE654964, GE654965, GE654966, GE654967, GE654968, GE654969, GE681153, GE681154, GE681155, GE681156, GE681157, GE681158, GE681159, GE681160, GE681161, GE681162, GE681163, GE681164, GE681165, GE681166, GE681167, GE681168, GE681169, GE681170, GE681171, GE681172, GE681173, GE681174, GE681175, GE681176, GE681177, GE681178, GE681179, GE681180, GE681181, GE681182, GE681183, GE681184,…	TTTATTGCACATACARTAGTGTTTCAACATAATCGWCGCCRTATTCGTTTTCAGCTCTGCAGCCATAGTATCCTTGGTCACTCTTCTGGATATTCTTGAT[T/G]ATGAAGTCAGACACCACCACGTTGCYCTGGGTYGATGTGACGGGTTGRGTCCTRRAAGGCCGGGAACCRTTGWAGGTCCACGAGACCTTGGCTTCGGGAA	0.375	0.984	SCR60	288	1	0.163	24	NA	FBgn0002968|Nrg|52
BaC2022	C2022	C2022P428D9M4AG	GE654975, GE654976, GE681243, GE681244, GE681245, GE681246, GE681247, GE681248, GE681249, GE681250, GE681251, GE681252, GE681253, GE681254, GE681255, GE681256, GE681257, GE681258	GGACACCAGCGCAAATCATCCTCACTGTGATGTCTCCGTACGAATTATTACATTCTTCAGTAGATACAGTCGGAACTTGCACAGCCATCAAAGTTGGACT[A/G]ACGTCTCCATTTTCAGAAGTAGCACCCCAGCCTGATACTGTTAGAGTAGTATCTGGWGGGACAGAGCTGCCACTCTCAGCTAGTTGAATTGCTTTGGCAT	0.444444444	0.936	SCR60	0	0	0	NA	NA	FBgn0015316|Try29F|48
BaC2023	C2023	C2023P544D16M6CT	DY765318, GE654977, GE654978, GE681259, GE681260, GE681261, GE681262, GE681263, GE681264, GE681265, GE681266, GE681267, GE681268, GE681269, GE681270, GE681271, GE681272, GE681273, GE681274, GE681275, GE681276, GE681277, GE681278, GE700245, GE700246, GE700247, GE700248, GE700249, GE700250, GE735618, GE735619	TCTACTACACCTGGACCCCTCCAGCTGGCTACAATGATATTGTCAAATTCAGGGCTACCATYGTWAAGACCGGCGAAGTTTTTTGGGTCGGCTTAGARTC[C/T]GCGCCCGTTAAAGTGACCCTTTAAATTAATTACAAGTGAAYYAAGTTCGCAARACCTTATTTTTATTAAAAATGCTGTGACATTTAATTTATAGTGTAYA	0.375	0.658	SCR60	287	0.997	0.017	NA	NA	FBgn0028915|CG7532|22
BaC205	C205	C205P309D7M3TC	GE687728, GE725317, GE725318, GE725319, GE725320, GE725321, GE725322	ATTGAGCGGTRTCGTGTTTAGYAACGGACGACACTTTACCGTTAGATAATATCTCTGGTAGTGGAGGGTCCTTATTTTCAATTAATTGAGGCATACTGGT[T/C]GTACGATGTTGTGTCGAATTTCCCGATGTYCGCATYAAGTTCCAGCTCCTGTCTCTATTATGAGCGGTATCTAAATCCATCAAYGGAGCSGAMGGWGGTC	0.428571429	0.959	SCR60	288	1	0.13	4	NA	FBgn0035057|CG3880|31
BaC2056	C2056	C2056P834D15M3TG	DY763600, DY765125, DY771845, GE654992, GE654993, GE664288, GE664289, GE675140, GE675141, GE681367, GE681368, GE681369, GE681370, GE681371, GE681372, GE681373, GE681374, GE681375, GE681376, GE681377, GE681378, GE681379, GE681380, GE681381, GE681382, GE681383, GE681384, GE681385, GE700255, GE700256, GE700257, GE700258, GE700259, GE700260, GE725323, GE725324, GE735628, GE735629, GE735630, GE735631,…	GATGACTGGCTCTAGCGCATGGTAATCATATGGCARTTCTGGTAGGGTRTGGGCCTGGCGAGCCGCTCCTACAGTGCGAATTAAAGTGCCAATCCCACGT[T/G]TTCCGAACATTGTAACTAAATGCAGCTGCTATAAACCGGCAAAATTATCGGCGTAWTATTTGATAWTAAGAAATAAATWGAATTAAAAACAATTATGCAA	0.2	0.96	SCR60	288	1	0.099	3	NA	FBgn0010213|Sod2|96
BaC2062	C2062	C2062P1292D26M11TC	DY763915, DY764218, DY767353, DY769631, DY770415, GE664290, GE664291, GE664292, GE675143, GE681399, GE687734, GE687735, GE687736, GE687737, GE687738, GE687739, GE687740, GE687741, GE687742, GE687743, GE700262, GE700263, GE700264, GE700265, GE700266, GE700267, GE700268, GE700269, GE700270, GE725326, GE725327, GE725328, GE725329, GE725330, GE725331, GE725332, GE725333, GE725334, GE735637, GE735638,…	TGGCAAATTTTAAGNATTTTTTNAACCCGGACGTAAGCTAAACCGTAAAATGTAGGTTTAATATTAAATGCTCAACTGCGTATATTAAAGCTAAGATTGT[T/C]TAATTTGTTTAAGCTATTGATTTCCTTGTGAKGAAGATGAMCAATAAATTTTTATACTGTCGTATTACATGTATCCGTAAATGATTCTTTTAAAAAAWTT	0.423076923	0.752	SCR60	288	1	0.161	23	0	FBgn0026084|cib|53
BaC2077	C2077	C2077P126D23M9GC	DY766715, DY767604, DY767605, DY772214, DY772276, DY772746, DY772844, GE654998, GE654999, GE655000, GE655001, GE655002, GE655003, GE664293, GE664294, GE664295, GE664296, GE664297, GE664298, GE664299, GE664300, GE664301, GE664302, GE664303, GE681426, GE687754, GE687755, GE687756, GE687757, GE687758, GE700271, GE700272, GE700273, GE700274, GE700275, GE700276, GE700277, GE712784, GE712785, GE712786,…	TAAATTAGCTTTATATACAGTAATAAATGTTAAAAACAAAAGAAAACAAAATATATTTCTATAAACTTTTATTTAGTTCACTTTTTAGGCTCAGCCTTYG[G/C]TTTAGGCTCAGCTTTAGCTTTAGGCTCAGCMGKGGGTTTAGCTTTGCCCTTGGTTTTTTCTTCCTTCTTCTTTTTTNNGGGGGKGGKGGKGGAGTTTTCT	0.391304348	0.716	SCR60	288	1	0.043	NA	NA	FBgn0003279|RpL4|100
BaC2081	C2081	C2081P479D68M26TC	DY763894, DY764010, DY764089, DY764630, DY764926, DY765571, DY766382, DY766868, DY766979, DY767185, DY768532, DY770499, DY770539, DY772472, DY773156, GE655004, GE655005, GE655006, GE664306, GE664307, GE664308, GE664309, GE675145, GE675146, GE675147, GE681436, GE681437, GE681438, GE681439, GE681440, GE681441, GE681442, GE681443, GE681444, GE681445, GE681446, GE681447, GE681448, GE681449, GE681450,…	TCATCCCAGTCTGGAGCCTATCAGCCCCAGCGCATGACAACATTTTGTTGATGCGGATAACGTGGAATGGATGCAACCTTATGCGGATGTGGAACTGGTC[T/C]TTGCCGCAGTTCTTCACCAAGTATTTGTTGCAGCAAATGCGCCCGGCCTCCAGGGCTTCAGAGCTGAGCTGTTCATACTCGTCGGACACCAAGTGCACGC	0.382352941	0.756	SCR60	287	0.997	0.405	10	88.7	FBgn0024733|Qm|100
BaC2096	C2096	C2096P445D11M3CT	DY763365, DY766679, DY769486, GE655008, GE655009, GE655010, GE655011, GE681481, GE700306, GE700307, GE700308, GE700309, GE700310, GE700311, GE735715, GE735716	CRCCTTGAGCTTTGACCCAGTCGTCTGAACCGCCTGAYGCTGGATATAAAAGTCCACTTGATGAACCAACTGAGTATTTCGAACCACCTGTTTTTTGAAT[C/T]GCTTCAGCTATATTTTTCCCAACAACATCCAAGTCCTTATGATCTGGGGGTACTGCATTGTCATARCCCCATGGATACAGTARATACTGTCCGTAGCTGT	0.272727273	0.949	SCR60	0	0	0	NA	NA	FBgn0029807|CG3108|59
BaC2099	C2099	C2099P308D77M24AG	DY763630, DY763647, DY764124, DY764296, DY764491, DY765067, DY765266, DY765657, DY766255, DY769752, DY771251, DY771539, DY771936, DY772008, GE655012, GE655013, GE655014, GE655015, GE655016, GE664314, GE664315, GE664316, GE664317, GE664318, GE664319, GE664320, GE664321, GE664322, GE664323, GE664324, GE664325, GE664326, GE664327, GE664328, GE673062, GE673063, GE675150, GE675151, GE675152, GE675153,…	CRAGCGCCTGGAGGGCTTTGCGGGCTACACTGCCARATGATCTGCARAAATGTGATGGTGTGACHCCMTTGCGTTTGCGGCCACCAAATATTTTAGTGRC[A/G]GTTTTGACACCCACGGGGGAMCRAATGTARATGTGACGGAGGACAGCASCACAGCGCACATARAACCAGTCGGGATCATAGGGAGCCAATTCCTTGAATC	0.311688312	0.695	SCR60	0	0	0	NA	NA	FBgn0010412|RpS19a|67
BaC2102	C2102	C2102P607D10M3GA	DY763711, DY764137, DY768122, DY768186, DY772348, DY773375, GE655018, GE655019, GE675156, GE675157, GE675158, GE675159, GE675160, GE675161, GE681494, GE681495, GE681496, GE681497	GCTTTTGTTGAGACTTCTGCATCTCTTCAACCTGTGCTCTCTCCACCTCAAATATGACAGGTGCAAACAAAATTACTGACGAGCTTGCTATTATCCACAC[G/A]ACAGTGCGAGACAGCTGGTACAACCCTTTCACGCCTCCCCATGTTTTAGTGGTGACTGTGTAAGTGCCACTACGGACACATTCAGGAAACATTTCTGTTA	0.3	0.927	SCR60	288	1	0.33	8	NA	FBgn0035473|mge|33
BaC2109	C2109	C2109P451D6M3CT	DY765426, DY771948, GE664329, GE664330, GE681520, GE681521, GE681522, GE681523, GE681524, GE681525	ATTATAGAAAAAAGTAACTACATGAGGCAAGGGAGGTGAAAGATGACTAATARCCCTGAACATGGACTTCCATATTTGTAGTGAGAAGAGTTTACTTTTA[C/T]ACCATCACTATTCTCAAATGTTCATGAAATTTTTCACRAGGTACAGGAAAGAAATTTTATATGCAGGCAAAGCCACAAGCCTTAGCTTTATACTGAAAAT	0.5	0.682	SCR60	288	1	0.127	23	NA	FBgn0033962|CG10153|92
BaC2115	C2115	C2115P329D10M3CA	DY763610, DY764209, GE655028, GE655029, GE655030, GE664333, GE664334, GE664335, GE664336, GE664337, GE675162, GE675163, GE681539, GE681540, GE681541, GE687784, GE687785, GE725376, GE725377	ATTGNTAARATACCTAATAGGTATCTATTCTAARAATTATTTTACGTGTACCTACCATTTATAGTTYAATTTATTGATTATAAATAATGATTATTAATTA[C/A]ATTGAGATTTCGCGCGTATGCCGTAAAGTATATAGGAGTGCATAATCTATATTCAATTCTATTTTTNATATATGTATTATAATATGGCGGGCRTGTCTAT	0.3	0.557	SCR40	287	0.997	0.314	Z	NA	FBgn0026415|Idgf4|100
BaC2120	C2120	C2120P398D7M3AG	GE681550, GE681551, GE681552, GE681553, GE681554, GE681555, GE681556, GE681557, GE681558, GE681559, GE681560, GE681561, GE681562, GE681563, GE681564, GE681565, GE681566, GE681567, GE681568, GE681569, GE681570, GE681571, GE681572, GE687786, GE687787, GE725378	AACATTTTTTTAATGTTTCTTTATGGTTATCCTANNNNNNNNNNNNNNNNNNNACTACAATCGATTAGGCGAATTGATGTAAAGTCGTGATCTCGGAGTA[A/G]AAGTGACAATGTTCTAAGCAGCTACTTCTTTAAGTTCCTTCTCGTATTTCGCAGCATATTTGTTTTCCGGATCGTACTTGGCGCATAGCTGTGCCCAGAA	0.428571429	0.933	SCR60	288	1	0	NA	NA	FBgn0011695|PebIII|31
BaC2130	C2130	C2130P875D22M9CT	GE655038, GE655039, GE655040, GE655041, GE655042, GE655043, GE655044, GE673069, GE673070, GE681589, GE681590, GE687794, GE687795, GE687796, GE687797, GE687798, GE700360, GE712816, GE712817, GE712818, GE712819, GE712820, GE712821, GE712822, GE712823, GE712824, GE712825, GE712826, GE725387, GE725388, GE725389, GE725390, GE725391, GE725392	CTTCACGCACTTTGAGCACTTTCAGACGAGCTTGGTTCAGCATGTTCGACGATTGGATCTTTTTCTGGAGTTCAACTTGTTTTTCCTTCTTTTCATAGTA[C/T]TCCATGATCTTGAGCCTCTGCTGCTGCACYAGACGGCCCTTCTCAATGTTGAATTCTTCCTCCGCCTTGGCATCGATTTCTTCAGCCTTTTCATTGGCTT	0.409090909	0.985	SCR60	288	1	0.179	7	NA	FBgn0015324|Vha26|78
BaC2141	C2141	C2141P380D6M3CT	GE681621, GE681622, GE681623, GE681624, GE681625, GE681626, GE681627, GE712827	AYTTGGTATATCCCARAAGAATYCTATCATTTTCRAGGAGTGGTTGAATGTCAAAATCATCATAACGGGAGCTGTAGAACTCCGCCATCACTAGTGATGT[C/T]ACCAWCACYAAGATGAAAACGTATGAAAGCATTTTAGCTTAGCTGCCTAAACAATGTTGACTTATGGTAGAGAGACAGTAACTNNNNNNNNNNNNNNNNN	0.5	0.706	SCR60	288	1	0.142	19	NA	FBgn0011695|PebIII|25
BaC2150	C2150	C2150P257D11M4AG	DY765688, DY769820, GE655048, GE664375, GE664376, GE681648, GE681649, GE681650, GE681651, GE681652, GE700363, GE700364, GE700365, GE700366, GE700367, GE712828, GE712829	GTTCACGTTTGTTTCTTTCATTCCAAACAAGGTATCCGTAACTTATCATGGGYACAACAATAGCRAAGAATCCAAACAAACTTGTCTTTCGATTAGCTTC[A/G]AATCGGTCAAAATGTGTTACTTTCATGGATATAAACCTCTGATGAGCCGTGTCGAANNNNNNNNNNNNNNNNNNACATAGCCAGCCTGATCTGCRTGTTT	0.363636364	0.892	SCR60	288	1	0.297	23	3.1	FBgn0033961|CG12859|19
BaC2152	C2152	C2152P698D19M7AG	DY763613, DY763707, DY768515, DY768652, DY770938, DY772314, DY772860, DY772922, GE655049, GE655050, GE664377, GE681655, GE681656, GE681657, GE681658, GE681659, GE681660, GE681661, GE681662, GE681663, GE681664, GE681665, GE681666, GE681667, GE681668, GE700368, GE700369, GE700370, GE700371, GE700372, GE700373, GE712830, GE725393, GE725394, GE735753, GE735754, GE735755, GE735756	ATATCTATAAGCCGKCGGCTTGTGTAAATGCCTAGGGTTCGAGTTCTAGGGCGACGCCMACTTTGTGGCCTCCGGCGTTGAAGTTCTGCCCATCGATGGC[A/G]GCGGACAGTGTCAAGGTTACTCCTGGACGTAGTTTCTGTTGGTATCCCAGRCCRACGAGGGACTTGTTGTTGAGCTTGGCGTGCAGGGAAGCGTCCGAGT	0.368421053	0.666	SCR60	288	1	0.41	3	29.2	FBgn0004363|porin|100
BaC2153	C2153	C2153P373D11M5TC	DY765124, DY766421, GE655051, GE655052, GE664378, GE664379, GE664380, GE675165, GE675166, GE681669, GE681670, GE700374, GE700375, GE700376, GE700377, GE700378, GE700379, GE700380, GE735757, GE735758, GE735759	TAGCAAGATTATTTTTCTCTATGGTCTGGAAAGTGATGCCCACGACGTGACAAACAAACTTGCGGATGGAGTCGTGGAAGCTGCTAATGCGATTGCACAR[T/C]TCAGGCATTTGGTGCACTCTATTCCAGAATTGAGCAAAGTCACATTGCTCTAGGATATCCGCCAAATATTTAATTTGAGAAATTGTTTCATTCTCTACTA	0.454545455	0.733	SCR60	287	0.997	0.25	12	NA	FBgn0034654|CG10306|70
BaC2180	C2180	C2180P437D32M12TC	DY764377, DY766608, DY766795, DY768735, DY769518, DY771903, DY772820, GE655073, GE655074, GE664409, GE664410, GE675177, GE675178, GE681788, GE681789, GE681790, GE681791, GE681792, GE681793, GE687815, GE687816, GE687817, GE700410, GE700411, GE700412, GE700413, GE700414, GE700415, GE700416, GE700417, GE712843, GE712844, GE725412, GE725413, GE725414, GE725415, GE725416, GE735786, GE735787, GE735788,…	CAGATACGTCGGCATCATCCGCATCCTCGGTGCCCCAATGTTCCGTARGGAATTCTTCAAATTCGTCATCTTCTTCCARAAGGCCAAGATCTACTTTCGG[T/C]TTTTCTGCCATTCTATTACAGAATTAATTGGATAAGTGTTGGAAACWAGNGAATTAATTTAATTTNTYGTAATAAATTCGTGTAGNTACTTTGTTCGATT	0.375	0.852	SCR60	287	0.997	0.47	16	60.9	unknown
BaC22	C22	C22P657D9M3AG	DY773228, GE681936, GE681937, GE687830, GE687831, GE687832, GE687833, GE700441, GE700442, GE700443, GE700444, GE700445, GE700446, GE700447, GE700448, GE700449, GE700450, GE712862, GE725460, GE725461, GE725462, GE725463, GE735868, GE735869, GE735870	TTGACCGAGTCAGTCCYAGGGCKCGMGCCTTCTCCATCCCTCTCCAGGTYTCCAAGTAATCTACGTCATCGTAGCTGCCGTCCTCCTTTACAGCTACAGG[A/G]AAATGTATCAAGTAGAGGTCGACATAATCCAAGCCCAGTTTCTGGAGRGACTCCYTGAGCGCRGGYACCACGTCTTGTTCACGATGCTTGTCGCCCCACA	0.333333333	0.986	SCR60	276	0.958	0.351	16	17.4	FBgn0036290|CG10638|69
BaC2207	C2207	C2207P324D103M29AG	DY763396, DY763892, DY763968, DY765577, DY765753, DY766012, DY767352, DY769057, DY769856, DY770485, DY771149, DY771433, DY771995, DY772089, DY772750, DY772798, DY773379, GE655119, GE655120, GE655121, GE655122, GE655123, GE655124, GE655125, GE655126, GE655127, GE655128, GE655129, GE655130, GE664463, GE664464, GE664465, GE664466, GE664467, GE664468, GE664469, GE664470, GE664471, GE664472, GE664473,…	WGGCATAAGRKRGTTGKAGTTTACTACCTTAACGAAGGGCYTTATCTYGGATCGCTTGKGAATTTTGTTTTTNGCCCATCCKCTTGTTCACTTTACGGGG[A/G]TACCTGTCGATCCCGGCCACRAAAGCATGTCCGTAGGGCTTGTCYGARGTTCCTTCATCGTAATTTTTGACTACRATGGCTTTACGCCCTGCGTACCGGC	0.281553398	0.439	SCR40	288	1	0.26	8	NA	FBgn0039359|RpL27|57
BaC2211	C2211	C2211P927D8M3GA	DY765073, GE655134, GE655135, GE655136, GE681963, GE687840, GE700478, GE700479, GE700480, GE700481, GE735919, GE735920, GE735921, GE735922	AGAAGAAGCTAGCTAAGGAAAAGAAAAAGGCRATGGCAGTAACAAYAGGCGTGACTCATAAGGAGAACCCATACCAAAAGGAAATTGAGGATAAACAAGC[G/A]TTCAGACTGCGAGAGAAACTTGTTCAGAAGAAGCACAGGAATTTATATAAGAGCATGAAAGCCGGCAAAGAAAGCAGGAAGAAAGAAATATGGCTTYTAA	0.375	0.959	SCR60	288	1	0.191	10	36.1	FBgn0032138|CG4364|77
BaC2227	C2227	C2227P432D7M3TC	GE682002, GE682003, GE682004, GE682005, GE682006, GE682007, GE682008, GE682009, GE682010, GE682011, GE682012, GE682013, GE682014, GE682015	AAGGTGGAGATGTCGTCGCAGATGATGGCTCAGGCTCGATCAGTATTTATGGGGAAACGTTCGCTGATGAAAACTTAGATACACATCACAGTGGTGCTGG[T/C]TTTGTATCTATGGCAAACAAAGGGAARGATACGAATGGTTGTCAATTTATWATAACAACCAAGGGGACTCCGTGGTTGGATGGTCTACACACTGTTATAG	0.428571429	0.956	SCR60	288	1	0.276	4	30.6	FBgn0002936|ninaA|60
BaC2235	C2235	C2235P677D11M5AG	DY764571, DY764679, DY767020, DY767566, DY771058, DY772544, DY773144, GE655147, GE664504, GE664505, GE664506, GE664507, GE682030, GE682031, GE682032, GE682033, GE682034, GE682035, GE682036, GE687843, GE687844, GE687845, GE700487, GE725490, GE725491	GGTTCACTTTCAGCAAAAGACAATTGCAGGCTTTCTTCTCAACTGCTGTTGTAATACGTTTTGGGTTTGTTACAGTCAGATCATCTCCCACAATTTGGAT[A/G]GGAGTGCGAGATGTGAGGCTTGTCCAGGCAGCCCAGTCATCTTGGTCGAAGGGATCCTCAATGGACACCATGGGGAAGTCCTTGATAAAGTCCAAGTAAA	0.454545455	0.861	SCR60	288	1	0.34	8	34.8	FBgn0000579|Eno|100
BaC2242	C2242	C2242P802D9M3GA	DY767837, GE655151, GE655152, GE664508, GE664509, GE682051, GE682052, GE682053, GE682054, GE682055, GE682056, GE700488, GE700489, GE700490, GE700491, GE712871, GE712872, GE725492, GE725493, GE735923, GE735924, GE735925, GE735926, GE735927	GGTGGCGTATCTGACATGCCCCCAAGAAGCTCTCTGACAAAACGAAACTTTGACAGACAACACTTCCATACGACGTACCAGCGTTTTATAGGGTCAGATT[G/A]GCACGTTTAACATCTATATGGTTTTTAATCAAAATAAAATTGTAATTAGTACTTTTATTCTAATTTAATGTAACCAAAATAGATTNATTCCGATAAATAA	0.333333333	0.901	SCR60	286	0.993	0.339	11	37.6	FBgn0036064|Ard1|75
BaC2248	C2248	C2248P225D7M3CA	GE664510, GE664511, GE682069, GE682070, GE682071, GE682072, GE682073, GE682074, GE687846, GE687847, GE687848, GE687849, GE700492, GE700493	ATTGGGTGTGATTCAAATAAATAATACTTAATATCTATAATAAAGATTTACTACMCAAGTCTATGGCTACAAGTATTAACTGATAACACTAAACGACTCC[C/A]CCGCCATTGATGTGATCAATCTCCTCTTGCGACAGAGGTTGTCTCCTGTAGCGTGCYGGTAGGTCGATGTCAGAAATGGGTGCACTACTCATTGCTGCTG	0.428571429	0.908	SCR60	288	1	0	NA	NA	unknown
BaC2250	C2250	C2250P173D53M24AG	DY764707, DY764952, DY765154, DY768541, DY773353, GE655156, GE655157, GE655158, GE655159, GE655160, GE655161, GE664512, GE664513, GE664514, GE664515, GE664516, GE664517, GE664518, GE664519, GE664520, GE675198, GE675199, GE675200, GE682080, GE682081, GE682082, GE682083, GE682084, GE682085, GE682086, GE682087, GE682088, GE682089, GE682090, GE682091, GE682092, GE682093, GE682094, GE682095, GE682096,…	ACACAGACTTTCTAAAWACATATTTNTAACATGCTGGCAGAWGAAWTAATTAATGATCTTCMTAGCCACTGGGGARAGGGTTGACATGTGGGTTGTGGAA[A/G]ARAGACTTTTGGCCATCACCCCMTGGAAAACGCTTAGTGCGAATGCGCAAGTAATCSTAGGCAATAAACTCYGGTCGCTCATGAGGTGCTTCTTGGYGAG	0.452830189	0.615	SCR60	288	1	0	NA	NA	FBgn0034877|CG17280|28
BaC2262	C2262	C2262P904D9M4GA	DY763601, GE682154, GE682155, GE682156, GE682157, GE682158, GE682159, GE682160, GE682161, GE682162, GE682163, GE682164, GE682165, GE682166, GE682167, GE682168, GE682169, GE682170, GE682171, GE682172, GE682173, GE682174, GE682175, GE682176, GE682177, GE712878, GE712879	CAGTAACTCKTTCRCCGAGAGCMGTCGGAGGCCCTCCAACRAAGAAAGCCATTTCCAGCTCGAAATCCATCAACCGACAGGGACCAAAGTGTGGGTCGGC[G/A]CCTTCAACTGGAAGTGTCTGCCCAAGAGGACGTGTGATCGGAGTGCCGGATATAATAATGGAGCTGGATCGGCCATGATAGCCAACTGGCAAATATTTCC	0.444444444	0.874	SCR60	0	0	0	NA	NA	FBgn0016013|Faa|100
BaC2267	C2267	C2267P177D6M3CT	GE682185, GE682186, GE682187, GE682188, GE682189, GE682190, GE682191, GE682192, GE682193, GE682194, GE682195, GE682196	AGYTRAACGTAATTTGAACTCAAATAWAMAGTTAATATTCAATATTNNNNACTTYTGATTATATACAATTTTTACGATGTCCCGCTTTCGATGAAAGAAT[C/T]CCGCTTTTTTCAGTCAAAAAGTTCCTAAATCCCGACGCTGCTACCKACCCYACTACGATATAGATTRTAAACCTTACTTACCTCAATTAAAAAGCTTAGT	0.5	0.948	SCR60	0	0	0	NA	NA	unknown
BaC2277	C2277	C2277P301D89M29TC	DY763320, DY763506, DY763583, DY763625, DY763718, DY765545, DY765919, DY766220, DY766253, DY767300, DY767394, DY767527, DY767676, DY768367, DY769005, DY769220, DY770241, DY770435, DY771429, DY771465, DY771519, DY772048, DY772179, DY773329, DY773424, GE655174, GE655175, GE655176, GE655177, GE655178, GE655179, GE655180, GE655181, GE655182, GE655183, GE655184, GE655185, GE655186, GE664527, GE664528,…	CACGGAGCTTGGAGTCCARATTTGAGGATGTCAGTTGGCTGTACTTTCCATCAACAATATCTTTTTGCCTATTGAGGAACCAGTCAGGGATTTTGTATTG[T/C]CTTGGGTTTGACATAATTGTAACAATCTTCTCTACTTNCTTCTTCAGKGCATTCACCAGCACGTTTATCCAAGTCRRTRTCGGCTTTCTTNAGTACAATA	0.325842697	0.951	SCR60	288	1	0.16	4	NA	FBgn0010411|RpS18|80
BaC2278	C2278	C2278P790D28M9CT	GE655187, GE655188, GE655189, GE655190, GE655191, GE687867, GE687868, GE687869, GE687870, GE687871, GE687872, GE687873, GE687874, GE687875, GE687876, GE700564, GE700565, GE700566, GE700567, GE700568, GE700569, GE700570, GE700571, GE700572, GE700573, GE700574, GE700575, GE700576, GE700577, GE700578, GE700579, GE700580, GE700581, GE700582, GE700583, GE700584, GE700585, GE700586, GE700587, GE700588,…	TCACACCATCTTGATCTAGCCGTTGRAAGTCAATGCCCATTGGATCTAGTCTCAGCGCGCTGAACTCAGGAATCCTTTGTATATATCCAGGACCAATGST[C/T]TTAGCCAACCCTTTCAGGCATGYGGAATCCCAMACAAAACATCTGAATGGTGTTGYRAAAACTGTTGGAAATATAACTKTTGASGAKATGTATGTCACCT	0.321428571	0.799	SCR60	288	1	0.316	23	NA	unknown
BaC2295	C2295	C2295P171D11M4AG	DY764878, DY770165, DY771649, GE673081, GE673082, GE675214, GE675215, GE700647, GE700648, GE700649, GE700650, GE700651, GE700652, GE712886, GE712887, GE735996, GE735997, GE735998, GE735999	AACATGATTAAATGTTCATTGATGTAACTGACAAGCTCGTACAGCTATAAGCTGTAGTAAAATAAAGAGAGGTGCAAACACTTCACTGTATTCTATAGCA[A/G]ARTCACCTTGGAGCTTTCTGCACAGTAAGAACTTAAACACAAATGTTAAACCTAAAAATATACAACTCCATGATACTCTGTAGAGTGAGGCTTTGTAGGA	0.363636364	0.601	SCR60	288	1	0	NA	NA	FBgn0066303|CG33932|58
BaC2300	C2300	C2300P781D20M4TC	DY763781, DY763984, DY764783, DY765705, DY766376, DY767055, DY768558, DY770386, DY771309, GE655197, GE655198, GE655199, GE655200, GE655201, GE655202, GE664544, GE664545, GE664546, GE664547, GE664548, GE664549, GE675216, GE675217, GE675218, GE675219, GE682218, GE682219, GE682220, GE682221, GE687883, GE687884, GE687885, GE687886, GE687887, GE687888, GE687889, GE700660, GE700661, GE700662, GE700663,…	GAATGTGTTGAGATTCTGGATGGACATACGATTGAACGTCACTACTCTTTNGTTATAACGAAACGCTGCGAGACGCACGAACACTCAAATGTCACAGATA[T/C]TGCGGATCCGGCACGCGGACAGTGCAACGACCAATTTATGCAAACTCCAAAATGTAATGGCGGATGATGGCGACTTCACCAAAAANNNNNNNNNNNNNNN	0.2	0.594	SCR40	288	1	0.21	24	50.1	FBgn0035423|CG17737|67
BaC2311	C2311	C2311P171D6M3GT	GE664552, GE700693, GE700694, GE700695, GE700696, GE700697, GE700698, GE700699, GE700700, GE712896, GE712897	CGAGTTCTTTNGCATGGAACAGCAAGGAARAACGCYTTGACRAARTTSACGTAATTCCCTATTACTTGTTTCACCATTGGGCCGCCYACTTCRTCGATGA[G/T]TTCCTTCCAACTGTGGTCGAGGATATCTTTCAACGGCTTAGCGCGTTTCTCATCACCGTCGAACAGATTTTTGAGATCGATGTAGACTTTTTCTATCATT	0.5	0.598	SCR40	288	1	0.467	23	50.7	FBgn0038395|CG10407|23
BaC2317	C2317	C2317P439D6M3CT	GE687897, GE687898, GE687899, GE700722, GE712900, GE712901	TTGATGTGACATCAGACGGCATGTCTGCCTCGTGATCGACAGTGATTAACTTATTGTAAAAAAAATGGAACATCGGTGTACTCAAGAGACAATCTAGAAG[C/T]ATCAAAATTTTCCATGACGAACTATTTATTYCTAAAAGTATCAATGATACGGTGAAAATAGAAGAACACAATGGGGCGGCGACGTTGGCGATTAGCGACA	0.5	0.826	SCR60	288	1	0.483	15	29.6	FBgn0034253|CG10936|18
BaC2330	C2330	C2330P483D6M3CA	GE655215, GE655216, GE687917, GE687918, GE700795, GE700796, GE736067, GE736068	ATGACAAATGCTGYCTAATCTAARGCTGATCGTACATTGNGCAAATATCGCTTGACACTGTTATAATACGCATAAACGCAATAAAACTACTAAAAAATTG[C/A]AGTGTTCCTGTCAATGTTTAGAGCATTGATTCCCAAAGTGGTCCAGGTGTACTCCCAGGGGTCCATGGGAGACTCCTCGGGGTCTACGTCAGCGTCACCA	0.5	0.867	SCR60	270	0.938	0.457	NA	NA	unknown
BaC2333	C2333	C2333P160D6M3GA	DY769913, DY770120, GE655219, GE687921, GE687922, GE700799, GE700800, GE700801, GE700802, GE700803, GE700804, GE700805, GE700806, GE700807, GE700808, GE700809, GE700810, GE700811, GE700812, GE700813, GE700814, GE700815, GE736069	TTTTGTTAAATAATTTAAAGTGTCAATTCCACAGCGAATAATCTTTTGTGTTTGTAATTTTTGGGATTGTCCTGTNNCTTACGTAAGCTTTGCAATACAA[G/A]GTTCWTAAGGTGCCAGTAAAAGTCATGGGTCGACGAAGCTACGTTGGTGCCCTCTTGGCTCTATCCTTGATAGCCAATGCGTTCAGTTTTCCAACAAGTG	0.5	0.497	SCR40	15	0.052	0	NA	NA	FBgn0069973|CG40485|28
BaC2337	C2337	C2337P828D7M3AG	DY763827, DY765342, DY766373, DY770930, GE655221, GE655222, GE655223, GE655224, GE655225, GE655226, GE664564, GE664565, GE664566, GE664567, GE664568, GE700823, GE700824, GE700825, GE700826, GE712911, GE725561, GE725562, GE736072, GE736073, GE736074	TTGCAGCCTTCTTACGACCCTTTGCAGGAGCTTTTTCTTCTGAAGGGCTGTTAGATTCAGTTTCTTCTACATCATCACCAGCAGAACCTTCTTCGGCCGA[A/G]TCGCCATTTGCAGAAACAGCCTCATTTTCCACAGGTTCGTCATTTACTACATTCTTTTTTCTACCTTTCTTTGCAGGGGGGGCTTCATCTTTATCTTCAT	0.428571429	0.671	SCR60	287	0.997	0.241	13	25	unknown
BaC2341	C2341	C2341P649D9M3TG	DY766066, GE682253, GE682254, GE700831, GE700832, GE700833, GE712912, GE736077, GE736078, GE736079, GE736080, GE736081, GE736082, GE736083, GE736084, GE736085, GE736086	TGGTGAGATCCTCTGCTGGGGCCGAGGTGGGCGGCGGAGGTTTATAGCGACGCTCCCGGTCAGCTCGCCGAGGGTCTGCTGATAATTGCATCTTTTGTGG[T/G]TTTAATATTGGTCCGCAAATAGTTGAAACTTCTACGTTTTACAACACCAAAAAATGTATTTCAAAATACGATTAATTTCTTGGGGTGCTGGTATTCRCCT	0.333333333	0.963	SCR60	181	0.628	0	NA	NA	FBgn0035592|CG10674|41
BaC235	C235	C235P283D7M3AG	DY763971, DY770152, DY771586, GE655227, GE655228, GE664570, GE664571, GE675232, GE675233, GE687928, GE687929, GE700847, GE700848, GE700849, GE700850, GE736087, GE736088, GE736089, GE736090, GE736091, GE736092	AGAGTTCAGGAATCACAGACACAGTTGCAATGTATATGAAACCTCCAGCTGTGAATGGTAATATGAGGGAAGACACAATACCGTCTCCGGAGCCCTGAAG[A/G]TAAATAGAAATGACTGTTCCTGAAATAGCCCCAAAAGCTGTCAACAATTGCAACATCATAGCTTTTCTTCGAGAACATCCAGACTGTACAAGTATAGCAA	0.428571429	0.952	SCR60	288	1	0.208	4	33.6	FBgn0002022|Catsup|96
BaC2370	C2370	C2370P476D13M4GA	DY769078, DY769607, DY769615, DY769650, GE687943, GE687944, GE700888, GE700889, GE700890, GE700891, GE700892, GE700893, GE700894, GE700895, GE700896, GE700897, GE700898, GE700899, GE725569, GE725570	ACTGCRGCTAGGACTAACGCTATYTTGGCTGTCGCTAACGCCTTCAAAGCGATGAGTTTCACAATGAAYAGTTTTCCGAGAAGAACTTTGGCGCCGATCA[G/A]TCCGATAATACCTCCGATGCCGCTYCCTCCCTTYTTCTTRCCACGACCTTCTTCAAGTGATCGTTGCATTTCCGCCTTATCAGCRTCGTTCATCTTGACC	0.307692308	0.795	SCR60	288	1	0.351	26	NA	FBgn0037416|Osi9|11
BaC2375	C2375	C2375P196D9M3AG	GE664591, GE664592, GE664593, GE675238, GE675239, GE682265, GE682266, GE682267, GE682268, GE687967, GE687968, GE700946, GE712928, GE725578, GE736164	ATTAACTTCTATGCTATTGACAGTGAACGTGAAGTGAACTTCMCCTCTTCAAAATGKGCTTTANGCTTTAATCCCATGTAATTTTTTCAAATTTCAATCA[A/G]AAGGTATAAGTGTGTTATCTGTGATCARAAGTATGAACTAAGAATGGATAAGTTTTATATATAANNTGTTGATATAAACATTGGKGAGCACTGGCATGAT	0.333333333	0.815	SCR60	288	1	0	NA	NA	FBgn0037573|eIF4AIII|100
BaC2387	C2387	C2387P430D16M6GA	DY763876, DY764166, DY764600, DY764754, DY765292, DY766634, DY770186, DY771633, GE655276, GE655277, GE655278, GE655279, GE664603, GE664604, GE664605, GE682277, GE682278, GE682279, GE687984, GE687985, GE687986, GE687987, GE701011, GE701012, GE701013, GE701014, GE701015, GE701016, GE701017, GE701018, GE701019, GE701020, GE701021, GE701022, GE701023, GE701024, GE736217, GE736218, GE736219, GE736220	AAGGTAAGTATATCATCGAAACTTAAAAACGTCCTAACTCTTGGACAATATTCAGTARACCGCGTATCCCGCGGCACGGTTAATCTTTCACGTAACGATA[G/A]AACTTARAAACTATTTTATGAGGCCCTTCGCCTTGAAAAGGTCCCGCATGAGCCCCTTCARATAGCGGATCTCGCGCTGCAGGTCCGAGCACTTGTCGCC	0.375	0.68	SCR60	287	0.997	0.431	11	14.7	FBgn0000370|crc|17
BaC2403	C2403	C2403P977D6M3GA	GE655286, GE655287, GE655288, GE655289, GE725621, GE725622, GE725623, GE725624, GE725625, GE725626, GE725627, GE736225	AGAGCTTAGCTAGCCTRGGGAAGTCCATGTCTTCAATAGTGACCCAAGTGGGKCGCACAGTGACTGATGCATCACGAATCTTCATAGGAGCACCTCTCTG[G/A]CCCCATCTCTTGCCCAGCTTGCGATCACGTTGCTTGCTCAAAGTTGTCATGCCGCCAGGAGTACGGGCTCCTCGAGCACCACGTCCGCGCTGACCGCGGG	0.5	0.949	SCR60	288	1	0.259	17	37.7	FBgn0040227|eIF-3p66|100
BaC242	C242	C242P217D20M8GA	DY766268, DY766366, DY767487, DY767958, DY770203, DY770520, DY771124, DY771566, DY771779, GE655294, GE655295, GE655296, GE664618, GE664619, GE673102, GE673103, GE673104, GE675244, GE675245, GE682285, GE682286, GE682287, GE682288, GE682289, GE682290, GE687996, GE687997, GE687998, GE687999, GE688000, GE688001, GE688002, GE701094, GE701095, GE701096, GE701097, GE712946, GE712947, GE712948, GE712949,…	GAATCAACTTTACTAAACCATCATCAAATYAAGTCATGCTAAATAATAACAAATTGGTTCGGCACAAGCATTTCCTAARATTCTGTGGAAGGAGATTCAA[G/A]AGAGCCAAAGTGAAAACAAAATTGAGATTAACCATRGACAAAATTATAWATATCTACTTAACTRAAATTCATAAGCTTATTTTTTATAAAAATAATATTA	0.4	0.848	SCR60	288	1	0.135	23	56	unknown
BaC2430	C2430	C2430P256D14M5CT	DY763489, DY765051, DY765077, DY767619, DY768130, DY768286, DY769504, DY772898, GE655302, GE655303, GE688007, GE688008, GE701135, GE701136, GE701137, GE701138, GE725652, GE725653, GE725654, GE725655, GE736247	ACCACCATAGCACTCTCTCGTTTAGATGTTCAGCTGCTTTGCGCCCTTGAGCCTCTTTCAGCCTGTGGTGAGTTTGATGATCAATGATTCTGTTTAAGGC[C/T]GAATGAATTTCATCTGCTGAAGTCTCAAGCTGTGTGAGTACTGTGGCATGTTCTCCAATACCAGGCAGTGGCTGCTCGGGCCCCACRTTTAGCTCCATAT	0.357142857	0.909	SCR60	288	1	0.161	6	35.2	FBgn0030341|p24-1|69
BaC2436	C2436	C2436P622D35M15GA	DY765096, DY770605, DY770885, DY773342, DY773378, GE655304, GE655305, GE655306, GE655307, GE655308, GE664630, GE664631, GE675259, GE675260, GE675261, GE675262, GE675263, GE675264, GE675265, GE675266, GE675267, GE675268, GE682310, GE682311, GE688010, GE688011, GE688012, GE688013, GE701147, GE701148, GE701149, GE701150, GE701151, GE701152, GE701153, GE701154, GE701155, GE701156, GE701157, GE701158,…	TACCTATACAGAAAACTATGTTTACCAGTYGGCCAATTCAAGTTACAATGCAGATATTGGGTCCGGGTCAAATGCAGTGAGAATGTTGTAGCCTGTAGTT[G/A]TCCTWAATTAGACGGGTGCTCCTGGTCCACCTTTTTTACCGATGAGCGATTTGTGAATGTGTGGTATAACACCACCTCCGGCAATGGTGGCTTTGATCAR	0.428571429	0.567	SCR40	0	0	0	NA	NA	FBgn0001197|His2Av|58
BaC2450	C2450	C2450P455D6M3CA	GE655313, GE655314, GE664633, GE664634, GE688019, GE701202, GE725671, GE736262	TGCCATTTTTAATTATAATCTAAATATATNNNNNAACTCAAAGGTGACTGACTGYCATAGTGATCTATCAACACACAGCCCRTGATGAAAGTTTGTATGA[C/A]ACTGTAAATTTTAAACCGATCGGGCTGAGACTTGCTTAAAGCTACTATGACGTARGCATCCCNTAAGAAAGGATTTTGATAAAWTCCACTCCTAAGGGGA	0.5	0.592	SCR40	0	0	0	NA	NA	FBgn0037900|CG5276|100
BaC2459	C2459	C2459P1156D11M5AG	DY769982, GE688031, GE688032, GE688033, GE688034, GE688035, GE688036, GE688037, GE688038, GE701219, GE701220, GE701221, GE701222, GE701223, GE701224, GE701225, GE725673, GE725674	ATTCCTCGTGTTCCTCCTTGGGTGTGCCGATTTTGTGGACGACAGCGTTGAAGCCATTCTTGTCGTCGGCTTCGTATTCGACCACGCGTTTTGTTCCGTC[A/G]GTCTCAACTAGGGTGTATGTGCCTTTAACTTTGTCACCGTCTCTGGTCTCCCAATGTTCCTTGTCATCGCCAGTGTGAGGGTCCTTGACGGAGTAGTCGA	0.454545455	0.939	SCR60	288	1	0.446	20	84.9	FBgn0036879|CG9290|29
BaC2480	C2480	C2480P978D15M7AC	DY763361, DY764293, DY765184, DY765324, DY766104, DY769264, DY772010, DY772771, GE664642, GE682321, GE688063, GE701343, GE701344, GE701345, GE712969, GE725681, GE725682, GE736270	CNAGTGCATTCATCACAACCATGTGATTGTATTATTTGGAAAGGTGATCAAAGAAAGGTGGCAAGCTATAAATTTTCATTGAAATTATTTTTTNCAATAT[A/C]TTTTCATTCCATTAGATTTCAATTGGCTTGTATCATTGTTTTGACACTGATTACAWTCATTNNNTTCCTATCAGTTTTATAAAATCATCCACATTGAGTC	0.466666667	0.626	SCR60	273	0.948	0.109	10	32.4	FBgn0020255|ran|100
BaC2483	C2483	C2483P1107D28M9AG	DY768013, DY769023, DY769070, DY769091, DY769115, DY769122, DY769169, DY769183, DY769275, DY769482, DY769490, DY769501, DY769563, DY769582, DY769599, DY769622, DY769708, DY769748, DY769874, DY769898, DY770032, DY770049, DY770139, DY770236, DY770300, DY770336, DY770600, DY770728, GE655330, GE655331, GE655332, GE655333, GE655334, GE655335, GE655336, GE655337, GE655338, GE655339, GE655340, GE688064,…	AGCTTCGTATTCTCCATCTTCATCATCCTCACTGTCTTCTTCGTCTTCAGCTCCTAAGATATACGACAATGATCTTCTAGAAGCTGACTGTGGCTCTGGT[A/G]ACTCCTCAGGCTCCTCGGTGACTGGATCTATGTTGACATCCAGCGATCTTTTGTCTAATCCCTGGCTCCTTATCAAAGGTATCGCTTGCGGTTCGAACGA	0.321428571	0.752	SCR60	288	1	0.304	26	13.5	unknown
BaC2486	C2486	C2486P297D37M16CG	DY764503, DY765215, DY765581, DY766992, DY767689, DY768495, DY770633, DY771118, DY772005, DY772478, GE655341, GE655342, GE655343, GE655344, GE664643, GE664644, GE673109, GE673110, GE673111, GE675271, GE675272, GE682324, GE682325, GE682326, GE701448, GE701449, GE701450, GE701451, GE701452, GE701453, GE701454, GE701455, GE701456, GE701457, GE701458, GE701459, GE701460, GE701461, GE701462, GE725685,…	ACCTCTTTACCTTGKGGAGCGATCTCCTCGCGCCRGCTTTGAATGGACGGCGAACCAGGTTCTTTGCTGGCTTGKTTGTCGCCTTAGCCTTCTTGTACAC[C/G]ANCAGTAAAACCTTTTCTGTTGGGATTCTCGACCACACCAACTGCCTTTTTGTGGATGAGGCCATTGTATCTGAAYGCGTTGAGGTTAGTYACATTGTTG	0.432432432	0.76	SCR60	288	1	0.215	14	13.9	FBgn0035422|RpL28|43
BaC2488	C2488	C2488P696D9M4AC	DY765430, DY767249, DY769288, DY771103, DY773017, GE655345, GE655346, GE664645, GE664646, GE673112, GE673113, GE673114, GE673115, GE688093, GE688094, GE688095, GE688096, GE701465, GE701466, GE701467, GE701468, GE701469, GE701470, GE701471, GE725688, GE725689, GE725690, GE725691, GE736287, GE736288, GE736289, GE736290	ACTTTGAACTTTTATAATTTTCATTATCTTAAATTACTGGTGCACTGTGAACCATTTGAACACTATCAGTGCAATTTTCCAGAAACCTTTATAACACTAC[A/C]ATAGACAAAAATTCACAGTGCAGTCCAAAACCCAAGTCAAAGGAATGTTTAAATGGTTAAGTAATAATGCCTATGTAAAATAAATGTGCGACTAAACTTA	0.444444444	0.891	SCR60	288	1	0.403	23	9.9	unknown
BaC2496	C2496	C2496P64D8M3AG	DY765550, DY766973, GE673117, GE673118, GE688104, GE701489, GE701490, GE701491, GE701492, GE701493, GE701494, GE736293	NNNNNNNNNNNNNNNNNNNNNNNNNNNNNNNNNNNNNNNNGGTTTACTAAACTAATTTATTAATCGACTAACATAAGATATTTGGAAAAAAAAATGCAAA[A/G]CTTATTATAAAAGCATGATTATTGAAGTCTTCTCCACTCTCTTCTGGGCTYCTCTACTTCTTAGTAGCARAAGCGTCGGTGCCGGTGCGCTTGCAGGAGC	0.375	0.61	SCR60	273	0.948	0.125	14	NA	FBgn0013674|mt:CoI|72
BaC2505	C2505	C2505P158D9M3CT	DY772563, GE664651, GE688110, GE688111, GE688112, GE701514, GE701515, GE701516, GE701517, GE736294	TTAATTATCATTTGATGCCATGTGCCTTATTAAATCTGATATAAATTTGTCTATTTTTCGTACATCTTGCTGAACTTCGGTTTTGTATTGGAGACACTTT[C/T]TATTGTCAGTGATTTTTACCAGAAATACTCCTTTTGAATGCGAATATTTTAAAGAATACCGGGTATTTATAGGATCACGCAAGTAAAGCATTTCAGCAGA	0.333333333	0.931	SCR60	0	0	0	NA	NA	FBgn0035827|Srp9|23
BaC2508	C2508	C2508P1281D9M3AG	DY764565, DY764780, DY765209, DY770299, GE655351, GE664654, GE682332, GE682333, GE688113, GE688114, GE688115, GE688116, GE701522, GE701523, GE712981, GE725696, GE725697, GE725698, GE725699, GE725700, GE725701, GE725702, GE725703, GE736295, GE736296	AATAACAWATTGATAAGTTCAAAATTCTCAGTATTTCTTTCATATTTKTGATACTWAATTGAAAACTTTATCTTGGAATGTACAGAGTACACACCTCTCA[A/G]ACATTCTNNNTACAGTAGAACCTCTATTGTTAAGTCAAAAAACTATAACTTNAAAAAAAAAANTTGTACYCTTCCCTTTAYGCCCCAAGATTTCCATATT	0.333333333	0.598	SCR40	232	0.806	0	NA	NA	FBgn0011708|Syx5|62
BaC2519	C2519	C2519P1592D21M10AG	GE655355, GE655356, GE682336, GE682337, GE682338, GE682339, GE682340, GE682341, GE682342, GE682343, GE682344, GE682345, GE682346, GE682347, GE682348, GE688125, GE688126, GE688127, GE688128, GE688129, GE688130, GE688131, GE688132, GE688133, GE688134, GE688135, GE688136, GE688137, GE688138, GE688139, GE688140, GE688141, GE688142, GE701548, GE701549, GE701550, GE701551, GE701552, GE712987, GE712988,…	CCTTGGAAGACTCKGGTGTTTCGTAGCCGTACGCATAAGCGCCCAGGCCATCTTGACCGTGGAACTGATACGCGTTGTACACTTCTTCTACGTAGGCRTC[A/G]GGGTTTTCGATCTCGTGTCCRTTTCTCCAGTAGTGACCGAGAGTGGGGCCGGCTTCAGCTGAACGAAACCTCGGGTCGTCATATTTAACCAATGGTAGTG	0.476190476	0.739	SCR60	288	1	0.408	22	0	FBgn0035985|CG3672|26
BaC2529	C2529	C2529P553D6M3GA	GE682351, GE682352, GE682353, GE682354, GE701576, GE701577, GE701578, GE701579, GE701580, GE736299, GE736300, GE736301, GE736302	TGAGGAAACTCATACAGTGCGGCGTGGACAAAGGTCACCTGACATCTGACTAYCACCTGCTGGCACACAGACAACTGATCAGCACGGAGAGTCCTGGAAG[G/A]AAACTGTACAGAGAGATAAGAACTTGGCCTCACTACTTGGAAAATGCAACTTCTATCATGAATAATAGCTAAATTCTAGATWTACAATATATATAGATTA	0.5	0.924	SCR60	288	1	0.148	9	2.3	FBgn0030310|PGRP-SA|49
BaC2553	C2553	C2553P621D8M3AG	DY769873, GE655377, GE682365, GE682366, GE682367, GE682368, GE688176, GE688177, GE701704, GE701705, GE713002, GE713003, GE736370, GE736371	TTACAAGAGTGAACAAACTGAARGCAGARAATCAAGCRTTGGAAGAAAAAGTTAAGTCTTTGACTAAGGACCTTGAATTTCTCAAGAAACTSTTCATGGA[A/G]TATGCAGCTAAATCTGACCAGAAAGATCCAAAATTTGAGGGCATAGACCTTGAAAAACTATTGAAAGAGGAGCCAGATGATGAAACAGGCAAAAGTAGTA	0.375	0.671	SCR60	288	1	0.462	20	NA	unknown
BaC2566	C2566	C2566P384D8M3GA	DY767523, GE655386, GE655387, GE655388, GE688182, GE701726, GE701727, GE725749, GE736375, GE736376	TCCTTAGATTGGCCATGATAGAACTCATTAACAAGGACTATGCGAATTTTGTGAACCTTTGTGCAACACTGATAGGCTTTGATAAGGCTCTGGTGAAAGT[G/A]CAGGTGCCATTGAGCCAACTGAATGATGAAGTTTCAAATGTAAAACAATGCCTGGAAGATGCTATGAAAGAGTTGATGCTATGGCTKAAYCAGAGACATG	0.375	0.928	SCR60	287	0.997	0.21	25	NA	FBgn0026634|ldlCp|42
BaC2578	C2578	C2578P393D31M13AG	DY763417, DY764160, DY764984, DY766937, DY767436, DY770055, DY772617, GE655394, GE655395, GE664675, GE664676, GE664677, GE664678, GE664679, GE664680, GE664681, GE664682, GE664683, GE664684, GE664685, GE664686, GE664687, GE664688, GE675284, GE675285, GE682381, GE682382, GE682383, GE682384, GE688187, GE688188, GE688189, GE701748, GE701749, GE701750, GE701751, GE701752, GE701753, GE701754, GE701755,…	ACACGAAAACTACGTCAGGKGTCACTTTGTACATCTTGGCGAGCTTCTCACGGATCTCTGTTTTGCTGACAGTGGGTTTGCCCGGGTGCAGCACATCGCA[A/G]ACCATCTGCTTGCGCGCCAACAACCYGTTGGTCATGAATTTGCGAGTGCGAATAGTCGCTGTTCCTTCACTCATTTTGTATTATTTTGGAGATTTCGGCG	0.419354839	0.483	SCR40	0	0	0	NA	NA	FBgn0034751|RpS24|69
BaC2582	C2582	C2582P1581D23M11GA	DY763694, DY770466, GE655396, GE655397, GE655398, GE673124, GE673125, GE682387, GE682388, GE682389, GE682390, GE688197, GE688198, GE688199, GE688200, GE688201, GE688202, GE688203, GE688204, GE688205, GE688206, GE688207, GE688208, GE688209, GE688210, GE701770, GE701771, GE701772, GE701773, GE713013, GE713014, GE713015, GE713016, GE713017, GE713018, GE713019, GE713020, GE713021, GE713022, GE713023,…	TTCTCGTCGGATCCATCAGGACAGTCTTTGTCGCCGTTACAGAACAAACCACGCTCGATACAACTGGTATCACCGCAAGCCAAGAAGCCATCTTGACACA[G/A]CGGCTCCTCWGTATACAAGAGTGGTTTCACTTTGCGTTCCTTGTTCTTTAGTTTGCAGTTCTTTACGGCATCTTTCCAATCGCAAGTTTGCTTCTCAATG	0.47826087	0.712	SCR60	286	0.993	0.229	4	NA	FBgn0052209|CG32209|100
BaC2583	C2583	C2583P371D12M5AC	DY769704, GE664689, GE664690, GE664691, GE664692, GE664693, GE664694, GE682391, GE682392, GE682393, GE682394, GE701774, GE701775, GE701776, GE701777, GE713028, GE713029, GE725776, GE725777, GE736399, GE736400, GE736401, GE736402, GE736403	TAAAGGATTTYAATCTWGATCAACTGGTGGAACATTGCAAACAATGCTGTCATAAYGATGACTCAGCRCCCAAGGAAAAGAAATACGCCCGAGCAATTCT[A/C]GAAGTATGTACATGTAAATTTCCGGCATATCCRCAAATACAAGCGTTTGTAAAAAGCGACAGGCCTGCCAAGTTTCCCAACTTACAAATCAAATATCTGC	0.416666667	0.987	SCR60	288	1	0.316	13	NA	FBgn0036745|CG7484|58
BaC2584	C2584	C2584P358D7M3AC	DY768628, GE664695, GE664696, GE664697, GE664698, GE664699, GE673126, GE682395, GE682396, GE682397, GE701778, GE701779	TATCATACAGTCCATACTCGGCTTGCCAGAGTATAGTGGTAATCAACTGCTGTAAATTGCCTCGCACTTGAGAGTTTTTGAATTTACGCAGTCTGTTACC[A/C]ACATATTCTCCAAACACTGAATAYTCGTCTTTCCTGTGACTGCTATCAACCAGCACTCGCTCTGGTGCAGGTTTGGAATACCCATGACTCTGTTTGGTAT	0.428571429	0.784	SCR60	288	1	0.264	7	62.6	unknown
BaC2586	C2586	C2586P204D65M18AG	DY763747, DY763760, DY764023, DY764695, DY764822, DY765909, DY767439, DY768237, DY768282, DY769200, DY769270, DY770909, DY771077, DY772352, DY772650, DY773032, DY773183, GE655400, GE655401, GE655402, GE655403, GE655404, GE655405, GE664700, GE675286, GE675287, GE675288, GE675289, GE675290, GE675291, GE675292, GE675293, GE682398, GE682399, GE682400, GE688211, GE688212, GE688213, GE688214, GE688215,…	ACATCTAACGCATCATAGTCTCTKGCGAGTCTTACGTATGCCTTCTTCTTGCCATCGGGTCTGATCARAGTGTTCACTTTAGCAACATTGATGTCATACA[A/G]CTTCTTGACTGCAGCCTTGATGTGGTGCTTGTTARAGCTTGTGTGAACAATGAATACCAAGGTATTGTTGTCCTCAATCTTCTTCATCGCTGCTTCARAG	0.276923077	0.979	SCR60	288	1	0.335	10	43.5	FBgn0026372|RpL23A|70
BaC2588	C2588	C2588P517D30M6TC	DY768969, DY769035, DY769073, DY769112, DY769373, DY769593, DY769997, DY770189, DY770277, DY770432, DY770490, DY770514, DY770533, DY770541, DY770636, DY770844, GE655406, GE655407, GE655408, GE655409, GE688217, GE688218, GE688219, GE688220, GE688221, GE701801, GE701802, GE701803, GE701804, GE701805, GE701806, GE701807, GE701808, GE701809, GE701810, GE701811, GE701812, GE701813, GE701814, GE701815,…	GTAAAGMNCCGTGRCCTTGAGGYAGAACAACCATCGAYGGTTGYAGGAAACTACCWCCTAAMGATARWGGTTGGAAAGAAGGAAAACTAAAATGCCCCTG[T/C]GAACCTAAAATTGCACTTTGAGGRGCRATRTGATTYGTRTGGCCTGATGAGTAAAATGWATTAGGRTACTGCAGTATTGACGAARGTTGTATTGCAGGTT	0.2	0.928	SCR60	288	1	0.08	18	NA	unknown
BaC2589	C2589	C2589P286D77M33GA	DY764016, DY764062, DY764099, DY766941, DY767031, DY773154, DY773202, DY773377, GE655410, GE655411, GE655412, GE655413, GE655414, GE664701, GE664702, GE664703, GE664704, GE664705, GE664706, GE664707, GE664708, GE664709, GE664710, GE664711, GE673127, GE673128, GE675294, GE675295, GE675296, GE675297, GE682401, GE682402, GE682403, GE682404, GE682405, GE682406, GE688222, GE688223, GE688224, GE688225,…	AGTTACCTTCGATGATCARTTCATCCTTTTGTTTGGGRGAGTTTACAACTGTCACACCAGGKGCCATCTTTACCCTCCTGATGTATTTCTCTCCAAGGAA[G/A]TTACGGATTTCAATTATYGARTTGCCTTCTGTTGTAACACAGTTGATGGGGAAATGGGCATATACTGCTCGCATTTTGTATTGGAATCCCTTGGTTACAC	0.428571429	0.549	SCR40	0	0	0	NA	NA	FBgn0015756|RpL9|95
BaC259	C259	C259P90D18M4GT	DY763435, DY764561, DY765676, DY766470, DY766597, DY767236, DY767489, DY767510, DY769089, DY769934, DY771374, DY771381, DY771985, GE664712, GE664713, GE664714, GE688227, GE701873, GE701874, GE725809, GE736484	NNNNNNNNNNNNNNNNNNNNNCAATTTAATGTAACAAATAAAACAAATTGAARCTTTTACAATTTTTTTATTGTTTTCCTTATAATATACAGCTTNCTTA[G/T]GATGCCATCAGTAGTTTTTGGCAAGTATGCCGTCCTTCTTRGTGAGGCGCACGATGCAGTCGTCGGACTCGCCCATGCGGCGGATGGCGCCGCACACCAC	0.222222222	0.688	SCR60	288	1	0.444	2	NA	FBgn0015521|oho23B|41
BaC2592	C2592	C2592P372D7M3TC	GE655421, GE655422, GE673130, GE688234, GE688235, GE688236, GE688237, GE688238, GE725815, GE725816, GE725817, GE725818, GE725819	CGTCCTCCTCTTCTTCGCTCACAGAGGGCACCGGCTCGGMRCCTTCTCCGTCAGTCTCCACAAACTTGGTGAGCGCCGCCAGAGTCCTCTCTCCGTTGTA[T/C]TCGCGAACCTGGTTGTCCTTGGTGTAGAGCTTGATGGTGGGGAAGGAGGTGACCTTGGTGTGCTCCAGCTCGTTGGCGGTGGCGTCGATCTTRGCKATCA	0.428571429	0.861	SCR60	0	0	0	NA	NA	FBgn0014002|Pdi|100
BaC2595	C2595	C2595P243D40M17AG	DY767381, DY768229, GE655423, GE655424, GE655425, GE655426, GE655427, GE664715, GE664716, GE664717, GE664718, GE664719, GE664720, GE664721, GE664722, GE664723, GE664724, GE664725, GE673131, GE675298, GE675299, GE675300, GE675301, GE675302, GE675303, GE682408, GE682409, GE682410, GE682411, GE682412, GE682413, GE682414, GE682415, GE682416, GE682417, GE682418, GE682419, GE682420, GE688239, GE688240,…	CCTTTCCACTCCTTCATAGATCATATATGCAACAATAAAGGCTGGAGCAACTCTGAAAACACTTTCACGAAATCTGCGGAARATGTTTGGTAAGCCATTA[A/G]ATATAGCGCCTGCATATGCACGTTGTTCATGAGGTGACAATCTATATGTAATTAATCCTCTTATTTTCGCAAGTTCTCCGAAANTGCTTTCCCATTTTCA	0.425	0.497	SCR40	0	0	0	NA	NA	FBgn0036728|CG7580|31
BaC2598	C2598	C2598P375D12M6GA	DY767828, DY767997, DY768697, DY768930, DY770108, GE688244, GE688245, GE688246, GE701911, GE701912, GE701913, GE701914, GE701915, GE701916	TACTAATACTTAATATATNNNATTACTGAKTAANCTACTTATCAACTATACTAAATGCATCATTTAAATTTTGTGGACTGAACGCCATATTGGTATTTTT[G/A]TAATTAACATAGGGAGACATTGTKGCTGATAATGCTATGTCGGGATCTATGTACCCTTTTAACGGCATAAARTCATTGTCATCTGAATATTTAGATATCG	0.5	0.829	SCR60	277	0.962	0.224	7	0	unknown
BaC2600	C2600	C2600P690D8M4CT	GE655428, GE655429, GE682421, GE682422, GE682423, GE682424, GE682425, GE682426, GE701917, GE701918, GE701919, GE701920, GE701921, GE701922, GE701923, GE701924, GE736492, GE736493	GCTGTATCACCTTTACAAATTATTTTTTGCCATAGGTATTCCGTTATACAAAATTTYCAAGTTAAAATATTCCACTGACAAATATTACGTTAATTCACTT[C/T]CTTAGAAATATGAATGAAATTCGTTAATAAAAAWTAATTATTCCCAACAAATTACCACAAACAATCGCCAAATCACAANNNNNNNNNNNNNNNNNNNNNN	0.5	0.739	SCR60	288	1	0.24	8	NA	FBgn0036855|CG14084|24
BaC2602	C2602	C2602P515D9M3AG	DY768500, DY768526, DY769551, DY770318, DY770611, DY770713, DY770783, GE655430, GE655431, GE688250, GE701927, GE701928, GE701929, GE701930, GE701931	TGAACCTGGAATGTCGTCTCCCCTGTGGCTCCATCATGGCTGAACAACTTTTTCAGGGCGATGATACCAGCGATCGTTAGTGCGACTTTACTTGCGATCA[A/G]AGCTTTGCCAGCGATTGCTGCTAAAGTCTTCAGAGCCATTCCTCCGACGATGCTCATAGTTGTGAAAATTCCGAGAAGCATATAAGGCAGAACYTTTTTC	0.333333333	0.849	SCR60	288	1	0.163	4	30.6	FBgn0032359|Osi21|39
BaC2605	C2605	C2605P380D31M15CT	DY770929, GE655432, GE655433, GE655434, GE655435, GE655436, GE655437, GE655438, GE655439, GE664731, GE664732, GE673132, GE673133, GE673134, GE673135, GE688251, GE688252, GE688253, GE688254, GE688255, GE688256, GE701937, GE701938, GE713042, GE713043, GE725826, GE725827, GE725828, GE725829, GE725830, GE725831, GE725832, GE725833, GE725834, GE725835, GE725836, GE725837, GE725838, GE725839, GE725840	TGTTATATTTTTAATATAATTATTGCTCTTTGTACAAATGTACTCACAACATATCTATGCACTTTTAATAATGGTTTACTCAATGACGTTATGACAAGTT[C/T]TGTAATTTTTCATTATAATTCAAACTTAWAACAATATTTTCTGCTWCNNNNNNNNATATCTTCTATAAWATTCATAAATACTTKTTTCCTCCNAGCRTAG	0.483870968	0.672	SCR60	288	1	0.234	19	16.9	FBgn0020615|SelD|100
BaC2609	C2609	C2609P215D24M12GA	DY768874, DY769055, DY769408, DY769863, DY770234, GE655446, GE664733, GE664734, GE673140, GE673141, GE673142, GE673143, GE688263, GE701942, GE701943, GE701944, GE701945, GE701946, GE701947, GE701948, GE701949, GE701950, GE701951, GE701952, GE701953, GE701954, GE701955, GE701956, GE701957, GE701958, GE701959, GE701960, GE701961, GE701962, GE701963, GE713046, GE713047, GE713048, GE713049, GE713050	CATAAATTACKCCMCTAGTGGCYAAAAATATACTATTACCATGAAACGCTAGACCKGARGGCACRAAATCTARATCCATTAGTTTCTTAGGTATCATTGA[G/A]CTTGGTTTCAGCCAATACAACCCATCATTGGCAGCTAAAACGACTCTTCCATTARAATCGATTGCCATAGCTCGTGCYGAGTTCTTCGGTATACCAACAA	0.5	0.965	SCR60	286	0.993	0.266	2	27.2	unknown
BaC2610	C2610	C2610P377D10M4AG	GE688264, GE688265, GE701964, GE701965, GE701966, GE701967, GE701968, GE725857, GE725858, GE725859, GE725860, GE725861, GE725862, GE725863, GE725864, GE736496, GE736497, GE736498, GE736499	TGACGTCACCGGGTCTCGGCTCTGGTATTTTGGCAGGTTTTGGAGGGTTTTTCATCTTTTGAGCCCAATTTTGGAGATATTTTCCCGCGTCCGTCTGTAG[A/G]AACTTTTCCCTGTTCTTGTTRATTTTCKCCGGCGGTGGCGAMGGCGCCTGCCGCTTATTGTTGCTGTTACCATTCTTGGGGAACGGTTGGCCGGTTAAAT	0.4	0.7	SCR60	0	0	0	NA	NA	FBgn0031646|CG2837|22
BaC2618	C2618	C2618P267D26M9AG	DY763875, DY766534, GE655449, GE655450, GE655451, GE655452, GE655453, GE664739, GE664740, GE664741, GE673145, GE682429, GE688271, GE688272, GE688273, GE688274, GE701992, GE701993, GE701994, GE701995, GE701996, GE701997, GE701998, GE701999, GE713053, GE713054, GE725868, GE725869, GE736500, GE736501, GE736502, GE736503, GE736504, GE736505, GE736506, GE736507, GE736508, GE736509	GAGAACAGGGCAGCCACTAATGNATAACAGAAGTTNCCTTGAACAAATCCCTGGACACCTTCGTGCTTGTGACTTCGTATACRAAGAACCATGCGGTGAA[A/G]AATATACCTATGCCCAGCAACAGCATGGTCAGGTGTGGGAACACTGCTGGATTTNATAGGTGACGCGTAGCGCACCATTGATTCAATTTCCAAACTCATT	0.346153846	0.596	SCR40	0	0	0	NA	NA	FBgn0036667|CG9669|14
BaC2621	C2621	C2621P565D11M4AG	DY767863, GE688275, GE688276, GE688277, GE688278, GE688279, GE688280, GE688281, GE688282, GE688283, GE702008, GE702009, GE702010, GE702011, GE702012, GE702013, GE713056, GE713057, GE713058, GE713059, GE713060, GE713061, GE713062, GE713063, GE713064, GE713065, GE713066, GE725873, GE725874, GE725875, GE725876, GE725877, GE725878	TCATTTGGCATTTGCATGAAGTTTGTAGATTAACGACTAANNNNNGATTCTTTAAAGTTTTAATANNNNATTTTGTAAAAATTAAAATTGCCAAATTGAT[A/G]ATCTACCATTGTATGTGAGACTCAATATWAAAAACGAAAAATTTANNGATGAAATGCGGTGAAGCGAAGACCARTYAACAATTTTTAGGTCTTCTTATTT	0.363636364	0.801	SCR60	269	0.934	0.222	17	69.9	FBgn0035398|CG1869|100
BaC2635	C2635	C2635P127D27M11GA	DY763573, DY765243, DY766712, DY768224, DY768354, DY770238, DY771883, DY772270, DY772483, DY772958, GE655461, GE655462, GE655463, GE655464, GE664750, GE675310, GE675311, GE682431, GE682432, GE682433, GE682434, GE682435, GE682436, GE682437, GE682438, GE682439, GE682440, GE688288, GE702046, GE702047, GE702048, GE702049, GE713072, GE713073, GE725882, GE736517, GE736518, GE736519, GE736520, GE736521,…	NNNNNNNNNNNNTAGGTACTACAAGTTATATTATACACTTAACATAAAAACAGCAGACGCCTCATTCGCTGGGCGGCAAGTCCTTGAACTGCGAGCCGTA[G/A]AAGGGGATCTTGGTGANCRAACACCTTCCAGTCGGTCATGTARAGCAGCACCAGGAAGGMRCCGCCRCCGTARCCCAGCGCCGACGGGACGAAGCTCGCC	0.407407407	0.519	SCR40	242	0.84	0	NA	NA	FBgn0034245|CG14482|12
BaC2652	C2652	C2652P234D8M4GA	DY765792, DY765831, DY766774, DY766845, GE655469, GE655470, GE688298, GE702099, GE702100, GE702101, GE702102, GE702103, GE702104, GE702105, GE702106, GE702107, GE702108, GE702109, GE713075	GGCGCAATTAGGGGCTGGTAATTTAAGCCTGGAGCGAAAGYAATGGGTGYAGSTTTTAAAGCCTCTAAGATATCTTCTGGYTTAACCGCGATAGGTTTCA[G/A]AGCTGTTTTGAAAGCTTCTAATGCCTCTTCKARTTTGGATGYMTCRGGAGTTGCRGAYTTTACTATGGRTGYTTCTTCTTTCTTTTCTTCRATAGGTRAT	0.5	0.715	SCR60	279	0.969	0	NA	NA	unknown
BaC2655	C2655	C2655P258D19M5AG	GE664754, GE664755, GE664756, GE664757, GE664758, GE675312, GE675313, GE688299, GE688300, GE688301, GE688302, GE702116, GE702117, GE702118, GE702119, GE702120, GE702121, GE702122, GE702123, GE702124, GE702125, GE713076, GE713077, GE725890, GE725891, GE725892, GE725893, GE736536, GE736537, GE736538, GE736539, GE736540, GE736541, GE736542, GE736543, GE736544	ARGCGCCSCTGCSAGCCGCCTTGGCTTTCATGCTCTTGAACACTGCTGTTCTGGCGCGGTTCCTCTTGACGCGCGCGGATGTCAACTTAAACCTGTCGAA[A/G]TCTGTCATTTGCGCACGTTTTTCCTTGTTCGCTAGGTTCTTCSACCACTGGCTGTCTGCCCATTTTTCATTTAGTTTCGCGTCCGACCACGCTTTCCTTA	0.263157895	0.975	SCR60	288	1	0	NA	NA	FBgn0017579|RpL14|47
BaC2657	C2657	C2657P440D65M19AG	DY765922, DY766578, GE655475, GE655476, GE664764, GE664765, GE664766, GE664767, GE664768, GE664769, GE664770, GE664771, GE664772, GE664773, GE682449, GE682450, GE682451, GE682452, GE682453, GE682454, GE682455, GE682456, GE682457, GE682458, GE682459, GE682460, GE682461, GE682462, GE682463, GE682464, GE682465, GE682466, GE682467, GE682468, GE682469, GE682470, GE682471, GE682472, GE682473, GE682474,…	GTCCAGTTTGACCGACRAGCAGTCRTGCAGGCATGCCTTCTTGCGTGCTGCCTCCGCCTTCAACTCYTTCARAACTGCYTTATCTGGTCGGCATGAAACC[A/G]CTACCAGYAACACAGCAAAAATAAATAGCGTYGCGGCCCTCATKTTCACAAACGTRCACAGGTCGCTCGTCCACAGTRAACTGGTCATGAAGCCCTNNNN	0.292307692	0.697	SCR60	0	0	0	NA	NA	unknown
BaC2658	C2658	C2658P343D19M6AG	DY765065, DY768230, GE655477, GE655478, GE664774, GE664775, GE673153, GE673154, GE673155, GE673156, GE673157, GE673158, GE688310, GE688311, GE688312, GE688313, GE702171, GE702172, GE702173, GE702174, GE702175, GE702176, GE702177, GE702178, GE702179, GE702180, GE725918, GE725919, GE725920, GE725921, GE736584, GE736585, GE736586, GE736587, GE736588, GE736589, GE736590, GE736591	CGGAGGCCTCRCGAGTCCTGCCACTGGAGTCCCTCATCACCAGCACRAGGTTGTATTTGTCATCGTGTTTTTTAACATAAGAACTGGCTTCCCAAGTCCT[A/G]GTGTTGTTGGAGACTTTTTCKCGCGCCACCACAAAGATGCCCTTCTCCTTGAAGGTAGTGTACAGAGTCAAAATACTCATGAGAATGAARTATGAYGAGA	0.315789474	0.671	SCR60	288	1	0.142	4	44.1	FBgn0030306|Spase25|39
BaC2669	C2669	C2669P435D65M26GA	DY763370, DY764143, DY764232, DY764484, DY765179, DY765943, DY766126, DY766252, DY766266, DY766276, DY766402, DY766768, DY768200, DY768208, DY768386, DY768440, DY770029, DY770946, DY771737, DY771763, DY772485, DY772600, DY772643, DY772729, GE655482, GE655483, GE655484, GE655485, GE664786, GE664787, GE664788, GE664789, GE664790, GE664791, GE675321, GE675322, GE675323, GE675324, GE675325, GE675326,…	CTTGGGCAACTCCMTGAGAATCCCTRAGCATGACACCAATYTGTGAAGGAGTGAGGCCCTTCTTTCCGAGTTTGAAGATTTGTTCCTTGACATCATCGGC[G/A]GTTAAYTTTAACCAGGTGGGTACACTACGGCGATAAGGCAGCGCCSACTGTGAAATACCCTTACCAGGTGCGTGCATACGACCCATGGTTGCGGCTTTTA	0.4	0.75	SCR60	288	1	0.451	23	NA	FBgn0010265|RpS13|83
BaC2679	C2679	C2679P139D17M5AG	DY765264, DY766300, DY766594, DY768029, DY769834, GE655487, GE655488, GE655489, GE655490, GE664792, GE664793, GE664794, GE675335, GE675336, GE682513, GE702247, GE702248, GE702249, GE702250, GE702251, GE702252, GE725936, GE725937, GE736622	AAATTAATGTTTANNTTTATAACAKATACTTCTACATAATGYGTACACARCWAARTTAAGGRTTGCCRCGGTAGTCCTTGATGTGGTARAGCACCCAGGA[A/G]GGTATGGCCATCCAACTTGTCACCATGATWCCAGCTAGGACGACCACCTCCCCTTTGGAAATCTTATTYCTCGCTGGAACGGCCAACGCGCTCATGTTTC	0.294117647	0.637	SCR60	0	0	0	NA	NA	unknown
BaC2683	C2683	C2683P159D64M26GC	DY764742, DY767092, DY768595, DY768635, DY773135, GE655493, GE655494, GE655495, GE655496, GE655497, GE655498, GE655499, GE664797, GE664798, GE664799, GE664800, GE664801, GE664802, GE664803, GE664804, GE664805, GE664806, GE664807, GE664808, GE682525, GE682526, GE682527, GE682528, GE682529, GE682530, GE688322, GE702268, GE702269, GE702270, GE702271, GE702272, GE702273, GE702274, GE702275, GE702276,…	NAGTCTATTCGTTYTCCTGGCTGCSCAGGCGGGCGGCGGCGTTGGTGACCCTGATGCTGAGCTGCTGCGCGCGCTCCACGATGGTCTTCCGCTTCTTGGA[G/C]GARACGCCGTGMGCTATTTCTGCGCAGTACTTCCTGTTCTGCATCATGAGGATCTCCAGCTCGCGGACATTGTGGACTAAGACCTTACGGAAACCGTTGG	0.40625	0.654	SCR60	288	1	0.498	24	0	FBgn0002626|RpL32|74
BaC2690	C2690	C2690P122D11M3CA	DY766538, GE664809, GE664810, GE664811, GE664812, GE682533, GE682534, GE688323, GE688324, GE702301, GE702302, GE702303, GE702304, GE702305, GE702306, GE702307, GE725966, GE725967, GE725968, GE725969	NNNNNNNNNNNNNNAGAATTATATTTATTTTGCTTAATTAAGGTGCAGCTGGCCTGCCTCGTCCGAATCCTCCTCTAAATTCAACACCAGCAGATCCTGG[C/A]CCAACATCAGCTTTCTTATCATGTCCACCAGCACCAGGAGTAGTGGGAGCACGACGGTATGCAGAGCGRTCTTCAGCCGAGCGAGCTGGGGCATCAGGGC	0.272727273	0.996	SCR60	288	1	0.09	13	NA	FBgn0031035|RpS10b|59
BaC2691	C2691	C2691P265D109M36CT	DY763300, DY763569, DY763988, DY764048, DY765438, DY765605, DY765726, DY765735, DY765782, DY766057, DY766560, DY766655, DY766790, DY767332, DY767730, DY767744, DY767808, DY768019, DY769015, DY769272, DY770437, DY770459, DY770806, DY771026, DY771170, GE655502, GE655503, GE655504, GE655505, GE655506, GE655507, GE664813, GE664814, GE664815, GE664816, GE664817, GE664818, GE664819, GE664820, GE664821,…	TACARCGCTTGCAARACCARATGCCAACACAGCTGCGCTTCMTGGCATCCTTTCCACARAAAGAGCAAGTATATTTTGCGTGTWGGGTGACTTCCATCTT[C/T]TTAACCATTTTACGGAGGGAGGCACCGTAACGTGTGCCATATTTTCCAGTAATYCCMACCTTTTTCGTACGYTTTGCCATTGTGAAATAACNCTGCCTAA	0.330275229	0.639	SCR60	287	0.997	0.488	3	21.1	FBgn0028696|RpL37A|52
BaC2696	C2696	C2696P1802D80M39TC	DY763799, DY764214, DY765206, DY767634, DY767758, DY769164, DY770493, DY772398, DY773328, GE655508, GE655509, GE655510, GE655511, GE655512, GE655513, GE655514, GE655515, GE655516, GE655517, GE655518, GE655519, GE655520, GE655521, GE655522, GE655523, GE655524, GE655525, GE655526, GE655527, GE655528, GE655529, GE655530, GE655531, GE655532, GE655533, GE655534, GE655535, GE655536, GE655537, GE655538,…	ARCGAGYTAAACGTTCAGATTTTAGTTGTTCAAATTTACGCTTCAATTCCTTTKGYCTCTCTGCTTTCTTTTGAGCACGGCCCACATACAATGGTTTTCC[T/C]TCAACAAGTTCCTTCCCGTTRAGTTCCATACAGGCTCTTTMTGCTGCATCTGGATCCTCAAATGCTACAAATCCAAAGCCCCTRGATGCTCCGTCATCYT	0.4875	0.819	SCR60	287	0.997	0.373	5	NA	FBgn0003031|pAbp|100
BaC27	C27	C27P1776D16M5AG	DY763309, DY763340, DY763478, DY763631, DY763637, DY763652, DY763656, DY763681, DY763714, DY763852, DY763859, DY763878, DY763879, DY763882, DY763907, DY763948, DY763978, DY763993, DY764021, DY764047, DY764051, DY764064, DY764067, DY764091, DY764128, DY764177, DY764215, DY764227, DY764294, DY764311, DY764321, DY764342, DY764384, DY764438, DY764441, DY764464, DY764514, DY764549, DY764587, DY764602,…	CRGTAGGTCCRAGTTCATAACCRTTACGCATTTTATAAAGTTGGATATTTTTTGCAATATATTCTGCAAATTGAGTTGTGTCACCAGAGTCTCCAATGAC[A/G]CCCATCACCAACTTATCTGATATTTTGTAGATCTTATCCTCATCGTCTTTCATCACCATAATACTGTGGCTGTTGGTTTGATCCGCTGCTATCATAACAA	0.3125	0.977	SCR60	288	1	0.384	18	18.4	FBgn0032596|CG17331|75
BaC2712	C2712	C2712P374D7M3GA	DY772897, GE675345, GE675346, GE675347, GE675348, GE702828, GE702829, GE702830, GE702831, GE702832, GE702833, GE702834, GE702835, GE736724, GE736725	TTGTTGCTAACACCAATCTAAACTTATCACCCAACTCCATAGGGTATATCCACGAGTTAATGTCTAATATTAAATCCATTTTGAACGACTCTGATTCACA[G/A]TGCAACCTGCTTACTCTGTCGAACTTCTTTCCCTCTGGGTCCATATCTTTCACGTTGAATATATCCTCAAATAACACACCAGCCATTTTGTAACGAGTKA	0.428571429	0.984	SCR60	288	1	0.368	24	40.5	FBgn0037121|Rpb8|86
BaC2716	C2716	C2716P354D6M3GT	GE702842, GE702843, GE702844, GE702845, GE702846, GE702847, GE702848, GE702849, GE702850, GE702851, GE702852, GE726094, GE726095	TYTCAAAACGTRTTTCRGAATAGAAAAACACACATTTKTTATGCAGGTAGATCGATTTTGATGTTTTAACGTCTAGAATACCGATAGTGCTTTATTTTCC[G/T]WATATACGGTCTCGAACTAACACGTACAGATGGAGTCCTGCATCTTCCAGTGACACATCNNNNNNNNNNNNNNNNNCCGCTTAGGAACCTCACTTTACTC	0.5	0.773	SCR60	288	1	0.481	23	NA	unknown
BaC2723	C2723	C2723P543D11M4TG	DY764280, DY764781, DY768108, DY768343, DY771693, DY772039, DY773159, GE682556, GE682557, GE682558, GE682559, GE702864, GE702865, GE702866, GE736730, GE736731	GCGAGGTTTATCCGCGTGATACTGATATGTTACAGATCTTGTGATATTTACAATTGGCCGCCACAGCGTTCTAAAAACACCATTTCTAAGTAATTCCATT[T/G]TGAATGTTTAATATACAACTATACTACTTCTTGAGAATTAAATTTCGGTAAATCTTTTGGGTAATTTTTATTCACGGACATTGAACTTTTTTTTTATTAA	0.363636364	0.435	SCR40	0	0	0	NA	NA	FBgn0032053|mRpL51|47
BaC2725	C2725	C2725P240D10M5GA	DY770311, DY770553, GE682560, GE702869, GE702870, GE702871, GE702872, GE702873, GE713184, GE713185, GE713186, GE713187, GE713188, GE726099, GE736732, GE736733, GE736734, GE736735, GE736736, GE736737, GE736738, GE736739	ACAACGACAGATTACTGAAATCATACGTCAATTGTTTCTTGGATAAGGGGAGATGTACCGCTGAAGGAACAGATTTCAAAAAAGCCCTCCCAGAAGCTGT[G/A]GAGACGATCTGTGGCAAATGCACTGAGAAACAGAAGGTGAACATCAAGAAGGTGATCAAGGCTATCCAGCAAAAGCACCCCAAGCAATGGGAAGAGCTTG	0.5	0.829	SCR60	288	1	0.333	19	NA	FBgn0011695|PebIII|28
BaC2737	C2737	C2737P968D48M18GA	DY765183, DY765350, DY765440, DY765459, DY765535, DY765679, DY766243, DY766337, DY766355, DY766451, DY766717, DY766872, DY766932, DY766940, DY766985, DY766990, DY766991, DY766995, DY767048, DY767072, DY767095, DY767110, DY767120, DY767163, DY768548, DY768549, DY768845, GE655599, GE655600, GE655601, GE655602, GE655603, GE655604, GE655605, GE655606, GE655607, GE655608, GE655609, GE655610, GE655611,…	TGTTCGGCATRGTGGAGTACTTGATGATCAAGCGACCCTCGCCTTCTCTTCCGATCGTCTGCATGGAACCTCCCATTACACGCTTCATTCCCGTTAABGC[G/A]TTGGTGATCTCATTGTTGACGAGTATCCTTCCCTCWGGAGTGCTCTCRTACTTSGTGGTKACGCAGCGCGAGCCCARCTCGGACACGGTGAAGAACCGCT	0.375	0.621	SCR60	0	0	0	NA	NA	FBgn0053126|NLaz|19
BaC2740	C2740	C2740P167D14M4GA	DY764946, DY767591, DY767925, DY768110, GE664872, GE664873, GE675353, GE675354, GE682563, GE682564, GE682565, GE682566, GE682567, GE703143, GE703144, GE703145, GE703146, GE703147, GE703148, GE726109, GE736746, GE736747	GTGGTTTGGACCACTCCACGTTCAATATAAGATGATCATAACCRTAACCATTCAAAGTTAGAATAGCTTTAGCAGCATCAGCTCTGAACTTGAAATGCAC[G/A]TAAGCAAATCCTTTGCACTGGCCAGTACTCTTTTCCTTAGCAAGATATAACTTCTGCACTGGTCCGAAGCCTTTGACCAAGTCATCCAAATCTGCTTCTA	0.285714286	0.902	SCR60	288	1	0.345	22	16.1	FBgn0029629|CG8636|89
BaC2745	C2745	C2745P311D44M11CG	DY768883, DY768894, DY768947, DY769156, DY769539, DY769832, DY769939, DY770192, DY770280, DY770402, GE655621, GE655622, GE673188, GE673189, GE688505, GE688506, GE688507, GE688508, GE688509, GE688510, GE688511, GE688512, GE688513, GE688514, GE688515, GE688516, GE688517, GE688518, GE688519, GE688520, GE688521, GE688522, GE688523, GE688524, GE688525, GE688526, GE688527, GE688528, GE688529, GE688530,…	ACGCGGACTTACAGCACCTTTGTGTGATCSCCTCAACAAACAACACGTRTTGACCGTTAATCAGTCGTTAAARAAAAATACGGGCTCCGTCAGTTACCTG[C/G]CCCTTGCGTTTTACGTTAATAAAGGATGCRCRGTTTCAAATTAATTTCTTCCGGATCATAAAACACMCAGTCAATGAATCWAAYTATGTTTGTAAAAANT	0.25	0.982	SCR60	278	0.965	0.21	Z	NA	FBgn0033158|CG12164|71
BaC2748	C2748	C2748P544D6M3GT	DY765567, DY767079, DY767529, DY768150, GE703181, GE703182, GE703183, GE703184, GE736748, GE736749	GCAGCGGCACGTAAATCGCCCGACGTTTCACGTTGATTGTGACGGTCTCTCTCGCGTTTTTCTCAGTGTCATCGGGGCCKCGTTTCACGGCTTTGTGCTG[G/T]ACTATTTCCTCGGAATACTCGTGATCAAACAGATCAGCGAACATATAACCGAACATACCCCAAACGTCGCCGCACAGGAATTTATTCGTATTGTCGCGGC	0.5	0.94	SCR60	287	0.997	0.434	19	59.1	FBgn0029512|Aos1|80
BaC2758	C2758	C2758P323D6M3CT	DY768949, DY769879, GE655624, GE688574, GE688575, GE688576, GE703200, GE703201, GE703202, GE703203, GE703204, GE703205	GGCGAGCGGAGAAGTCTTTAAACCCGCTGGAGTCTTTAAATAGTGAGAGGTTTCCATGGCAACGGTACTACAACGTATCAGATGATGTTCTTTATACAGA[C/T]CTCTGTGATAGAGCGGAGAGGCTACTCCAACGACGTCCACTTGAACTGCACTTGAATCAAGATTATAGTCTACAGCTTGGAGTGACTGGAAACGGATCGT	0.5	0.921	SCR60	287	0.997	0.354	12	NA	unknown
BaC2767	C2767	C2767P472D14M7GA	DY771169, GE655632, GE655633, GE655634, GE664885, GE664886, GE664887, GE664888, GE664889, GE673192, GE673193, GE673194, GE688595, GE688596, GE688597, GE703268, GE703269, GE703270, GE703271, GE703272, GE703273, GE703274, GE703275, GE703276, GE703277, GE703278, GE703279, GE703280, GE703281, GE703282, GE703283, GE703284, GE703285, GE703286, GE703287, GE713228, GE713229, GE726127, GE736763, GE736764,…	ACACTTTGTAAAACATTTCTRCGTATTAATATTTGAGATTTAANTTTCAGCCTTCAGGTTWTTACTAATTACAATACCAATTTCAAAWGATAATTTATTA[G/A]GTGCTTCGCTTTGTTTGTTTTTGCTTTTGCACAATCACCACAGANNNNNNNNNNNNNNNNNNNNNNNNNNNNNNNNNNNNNNNNNNNNNNNNNNNNNNNN	0.5	0.608	SCR60	266	0.924	0.302	8	NA	unknown
BaC2769	C2769	C2769P512D19M6GA	DY773169, GE655635, GE673195, GE673196, GE682576, GE688598, GE688599, GE688600, GE703290, GE703291, GE703292, GE703293, GE703294, GE703295, GE703296, GE703297, GE703298, GE703299, GE703300, GE703301, GE703302, GE703303, GE703304, GE703305, GE703306, GE713230, GE726128, GE736766, GE736767, GE736768, GE736769, GE736770, GE736771, GE736772	AAGGTAAACGAGTGAGAGCGTAATGCGTATGTTCCTTGAGTGAGAGCCACAAGATAATGAAAATTAATTATAAAATAAAATCGCAAAAATCACTCACACA[G/A]ACTGCGCAAATGCACAATGTACTCAGTACTGCAAGTNCASARATNCASWATRSAMCTRCRWSTTCAGAAATTCAGAATGCAACTATGTCCNNNNNNNNNN	0.315789474	0.917	SCR60	287	0.997	0.297	8	NA	unknown
BaC2772	C2772	C2772P203D9M4AG	GE655636, GE655637, GE655638, GE664893, GE664894, GE664895, GE675361, GE675362, GE682577, GE682578, GE682579, GE682580, GE703314, GE703315, GE726129, GE726130, GE736773, GE736774	GTACAAAAACAACTATACATAAACTATACAAAGATTAAAGTGGTAAGCAATGTTGAGGGTAGTTTTNAAACGTGTCCCCCTTCCTTCAGTTTAGCGACCA[A/G]AGTGTCGACGTCGGGGACTATGGCGCCCGCTTGCCTCACAGGTGGGTCCTCTACGCTCACTACTTTGATTCTAGGGGACAGGTCGACCCCTARATCCTTY	0.444444444	0.9	SCR60	287	0.997	0.189	25	NA	FBgn0039697|CG7834|100
BaC2784	C2784	C2784P174D6M3GA	GE655639, GE703343, GE703344, GE703345, GE726133, GE726134, GE736787, GE736788	GAAAAAANCAAAATATAATAYACAGCTATCCTTCCTGGGTGATRAAAGGGTTKGGAATTGCCTCCATTCCGTCCATGGGGCATATGAGTACAACAGATGT[G/A]CCGCGGCACACAACTAAACCTARTGCTCTWGTATCTTCYAATAGTTTGTAGGGGTCATCAGGATCTCTTARATATTCCGTGGTGTTATCCAGTACCAAAT	0.5	0.96	SCR60	288	1	0.116	3	NA	FBgn0032599|CG13277|48
BaC2791	C2791	C2791P471D8M3AG	DY767319, DY767742, DY768139, DY768312, DY768507, GE688613, GE688614, GE703366, GE703367, GE703368, GE703369, GE703370, GE703371, GE703372, GE713236, GE713237, GE713238	AAAAAATCATAGTTACAACAAACACCTATAAGGTTTACRAGAATCAATTCAGTCAACAATAAATACAACCGCACACACATTTATACACAATACATAAATA[A/G]TCGTAGTGAAATCGTATCGCAAAGGGGTCGGCAAACTAGGTTAGGAAAGCTAATGCTTTTGCGCGGMATACGCTAAGCTCTGCGCGTCGACCGATCTACC	0.375	0.809	SCR60	284	0.986	0.226	26	16.8	FBgn0037414|Osi7|22
BaC2795	C2795	C2795P471D29M7AG	DY763373, DY766489, DY771362, GE655641, GE655642, GE664904, GE664905, GE664906, GE664907, GE664908, GE664909, GE664910, GE664911, GE675365, GE675366, GE682587, GE682588, GE682589, GE682590, GE682591, GE682592, GE682593, GE682594, GE682595, GE682596, GE682597, GE682598, GE688616, GE688617, GE703379, GE703380, GE703381, GE703382, GE703383, GE703384, GE703385, GE703386, GE703387, GE703388, GE713241,…	TGGCGTTGGACAACAGTTTGCCGATACCAGCTCTGATCTGTGGGATATCGCTAAGTTTGGGTGGWGTCAGTTCCACTTTGGCGTACTGCAAAAATATATT[A/G]AACTTGGGCTTCGCTGCTGTGATAGCCGAGTTGACYAGAGACGGTAATTTAGCAGCGGCAGCCATRGTTTTTTNAATGCAGTTAATTANNNNAGTAAAAC	0.24137931	0.964	SCR60	0	0	0	NA	NA	FBgn0010612|l(2)06225|37
BaC2803	C2803	C2803P689D66M16GA	DY767195, DY768538, DY768634, DY768786, DY768821, DY768862, DY769553, DY769807, DY770476, DY770577, DY770617, DY770664, DY770793, DY770850, GE655645, GE655646, GE655647, GE655648, GE655649, GE655650, GE655651, GE655652, GE655653, GE655654, GE655655, GE655656, GE673202, GE673203, GE673204, GE673205, GE673206, GE673207, GE682600, GE688643, GE688644, GE688645, GE688646, GE688647, GE688648, GE688649,…	TNNGTAAAACTACCTTCRTTTTGTAGTTTATTGTTAACTCTACCACATCAGCAGTTTGTTAGTTRARRNTTAARCCCTCGAAAGGTTCGTCAATCGCTCC[G/A]TCAGGTCCCATTCACCAATATGATTTAGTCCTTTTTGATGATAGCCTGAGGAGAGAAYAGTYTCTTCAGGCCGATGATCRTCGCCAGGAGGAGCGCGATC	0.242424242	0.877	SCR60	288	1	0.408	26	NA	FBgn0037411|Osi3|21
BaC2815	C2815	C2815P387D75M36GC	DY765252, DY765808, DY765901, DY765931, DY767651, DY767785, GE655665, GE655666, GE655667, GE655668, GE655669, GE655670, GE655671, GE655672, GE655673, GE664919, GE664920, GE664921, GE664922, GE664923, GE664924, GE688744, GE688745, GE688746, GE688747, GE688748, GE688749, GE688750, GE688751, GE688752, GE688753, GE688754, GE688755, GE688756, GE688757, GE703588, GE703589, GE703590, GE703591, GE703592,…	TCTTGGAGCGAGAGAAGATCCASGARWAGTCTTCRCGGGTCTTCTTGTCTGCATTTTCTTGGCAATAGTARAGTACGGKGGTCTTGTCATCACTGTAGAG[G/C]GCATACACTTTATGCTCCGAGATAGAACCGCCAGCTCCATAGGGATAGCTGAAGATCATTCTGCCACTAGTTCCAGCGTCATCGCGYAGTTTGCCAGATC	0.48	0.652	SCR60	288	1	0.462	25	21.9	unknown
BaC2817	C2817	C2817P666D25M12CT	DY768872, DY769250, DY769498, DY769883, DY769950, DY770130, DY770151, DY770745, DY770748, GE655676, GE655677, GE655678, GE655679, GE655680, GE655681, GE655682, GE655683, GE688759, GE688760, GE688761, GE688762, GE688763, GE688764, GE688765, GE688766, GE688767, GE688768, GE688769, GE688770, GE688771, GE688772, GE688773, GE688774, GE688775, GE688776, GE688777, GE688778, GE688779, GE688780, GE688781,…	TACGACTCTTTCTAGTGTCGATAGTCTTTGGGGATTCAGTCAAAATGGTTTCTGTACTGTCCATGTTTAAATTTGGGGTAGTTGTAGCYGTAGCATGTAY[C/T]TGTGTTTGGACTGTTGGCGGTTCGACGTACTGATAGTTATTGTTGGATGCGTCTGGCATTGTTATTTGGCCAGCATTCAAATCTCTTCCTGCTAACATAG	0.48	0.688	SCR60	287	0.997	0.137	Z	NA	unknown
BaC2824	C2824	C2824P380D128M48GC	DY763973, DY765285, DY765445, DY766856, DY767131, DY767147, DY768618, DY769097, DY772063, DY773188, DY773391, GE655685, GE655686, GE655687, GE655688, GE655689, GE655690, GE655691, GE655692, GE664930, GE664931, GE664932, GE664933, GE664934, GE664935, GE664936, GE673209, GE673210, GE673211, GE673212, GE675372, GE675373, GE675374, GE675375, GE682603, GE682604, GE682605, GE682606, GE682607, GE682608,…	TGGTACAATTTCAGGGGGCAAATGAAGGAAGATTCTCARGTACTCAATACCTTCATTTGNTGAGGTACCAGTAAAAATGCCTCCACGCAAACTGTTCCTT[G/C]ACGTATCCTCTARATTTCAARGACTGCATAGCTTTAATAACTTGGAGGTTAGGAATCTTCTCAAGATCTGGGTGTTTGGGTGCATGGWARTCCTTCTTCG	0.375	0.597	SCR40	64	0.222	0.085	NA	NA	FBgn0031035|RpS10b|59
BaC2830	C2830	C2830P202D13M3AG	DY769701, DY771165, GE675376, GE703806, GE703807, GE703808, GE703809, GE703810, GE713293, GE713294, GE726180, GE736887, GE736888, GE736889, GE736890, GE736891, GE736892, GE736893	TTGAAGTATCTCAGCTCGTAGGAGTCGTGCGCWGAGGCRACCACTCGCAGCCAGTCTCGCAGGTTGTTCTTCTTGAGGTAACGCTTTGTCAAGTATTTCA[A/G]ATACCTCTTGGAGAATGCAATGTCTGCATTGATGACGATTTTCGTCTTGTCTCTTGCGACGACAACGTGATTGCCTAGGTTATTTGTTTTGCCCTCAACT	0.230769231	0.927	SCR60	288	1	0	NA	NA	FBgn0015288|RpL22|26
BaC2832	C2832	C2832P641D6M3GA	DY771327, GE664945, GE664946, GE664947, GE664948, GE703882, GE703883, GE703884, GE703885, GE703886, GE726194, GE726195	GTGTWATCTCCTTTTTTGCTTCAGATTTAACCAAATTAKATGTTACAGAAGTTGTCCTGTTTAAAACAATTTTCTTTGTACCCGCCTCCTTGTTTTCTGG[G/A]ACTTTTGTTTCGGTCGTGATTTTCCTCTTTAGAGTTCTCTGAGGTTTGTCATCAAGAGGCTGCTTTTGGGGAGAGCCCTCTTCGAGTGCCAACTCCTCGT	0.5	0.868	SCR60	288	1	0.101	7	44.5	FBgn0037700|CG8149|11
BaC2847	C2847	C2847P426D6M3CA	GE655715, GE655716, GE664953, GE664954, GE664955, GE703917, GE703918, GE726197	GTTAGTCTGTGTATCCAGATTTTGAATAGGTACCTTTTACAACAATACTCTTCACAATCTCTCTTTGGCGTATGCACTGTGTGATGTTAWTTTTGTTCTC[C/A]CCGAACACTGAATCAGTTCATTCGCACTACATAAAATGGACGCCGCCAAAGAGANNCTACACNTGACTATTGTTTTTGTGGTAACTTGACAAATATAATT	0.5	0.674	SCR60	283	0.983	0.186	21	NA	unknown
BaC2850	C2850	C2850P210D14M6GA	DY767628, DY771401, GE664956, GE664957, GE682619, GE682620, GE682621, GE682622, GE682623, GE688824, GE688825, GE703920, GE703921, GE726199, GE726200, GE736943, GE736944, GE736945, GE736946, GE736947, GE736948, GE736949, GE736950, GE736951	TATACAATATACTTTGAGTAAATTTCNNAGATCATGTTAKACATGGTTAGTAGCCAGTTATAATCATCCCCTTCTCTACTTGGTCGGCCTTCTCCTTGCC[G/A]GTTARCATCTCAATGAGTTTCAGACCAAACCAATAGGCTGTTCCAGGACCTCTGCTTGTAACAATGTTGTCATCCACAACTACTCTCTCCCCCTCCACAT	0.428571429	0.708	SCR60	287	0.997	0.226	16	NA	FBgn0039802|dj-1beta|63
BaC2859	C2859	C2859P144D7M3AG	GE655726, GE688835, GE688836, GE688837, GE688838, GE688839, GE713310, GE713311	GCGCTCCTTGGCTAATACCAGATTCAGGACTAAACARAACTGGACCCGTTGARCCATAGGTTCCYAGACCTTTAGTGCCTAGAGCATAAGCTGGCACGCC[A/G]CCTTGACCTTGATCAGCTATAGCATACTGCTGTACTTGAGGACTTCCATAAGTAAATTGGGGKACAGAGATTTCTTGRCCACCGTGACTGCCTTGACCAG	0.428571429	0.985	SCR60	288	1	0.122	18	NA	unknown
BaC2861	C2861	C2861P95D40M16AG	DY763808, DY765373, DY766033, DY766647, DY767337, DY767858, DY768648, GE655729, GE655730, GE655731, GE655732, GE664958, GE664959, GE664960, GE664961, GE675398, GE675399, GE675400, GE675401, GE675402, GE675403, GE682626, GE682627, GE682628, GE682629, GE682630, GE688840, GE688841, GE688842, GE703953, GE703954, GE703955, GE703956, GE703957, GE703958, GE703959, GE703960, GE703961, GE703962, GE703963,…	NNNNNNNNNNNNNNNNNNNNNNNNNNNNNNNNNNNNNNNNNNNNNARTCATYCAAGGCNTTTTATTTGTAAACCTTTCAAGCTTCTGCTTGCAATCTTTT[A/G]ATGAATGATTCTTTCTTTTGCTTGATCCTATTCTTYCTCTCAGCCAGCGTCAGCTTSCGTTTGYTCCAGCGTYTCTGCTTGGCCGGATCCTTCTTTTCTT	0.4	0.968	SCR60	288	1	0.285	15	17.8	FBgn0064225|RpL5|100
BaC2863	C2863	C2863P579D7M3GA	DY764122, DY769775, DY771284, GE655733, GE655734, GE664962, GE664963, GE664964, GE664965, GE664966, GE675404, GE675405, GE675406, GE682635, GE682636, GE688843, GE703979, GE703980, GE703981, GE703982, GE703983, GE703984, GE703985, GE703986, GE713319, GE726215, GE726216, GE736983, GE736984, GE736985, GE736986, GE736987	TTTTTYNNCTACAAACAGMCAAAGATYGTTGATYATACAGCYTAATGATTTATTGAATRYTTGATTTWWTTTTTTCAATATGTCTCCACTAGGATAGAGA[G/A]GATCGGCGATTGTACTGCTTATCGGTTTACTCGATTTTTAAGTCCACTATCTTTGCTTAACATCTYTATNNNNNNGATAACTAAAGAAAATTAATTTGAA	0.428571429	0.957	SCR60	165	0.573	0.234	NA	NA	FBgn0015222|Fer1HCH|52
BaC2877	C2877	C2877P313D16M6TC	DY765851, DY766136, DY772832, GE664973, GE664974, GE664975, GE664976, GE664977, GE664978, GE675410, GE675411, GE675412, GE675413, GE675414, GE675415, GE682640, GE682641, GE688852, GE704014, GE704015, GE704016, GE704017, GE704018, GE704019, GE704020, GE704021, GE704022, GE704023, GE704024, GE704025, GE713331, GE736990	TGCGAGCTGCATTTARAAGGTGCCCTAGCAGTTGCTCATCACCATYGTCAGCCTTCGACAGCTGTGCTATCGGCTTCCTCGGTATCACTAGGATGTGGGT[T/C]GGAGCTTGTGGGTTCACATCGTGGAAGGCAACACACTGGTCATCTTCATAGACGAATTTAGCAGGGATTTCTTTTCTCAGTATCTTCCCGAATATAGTAT	0.375	0.869	SCR60	288	1	0.427	2	49.4	FBgn0031459|CG2862|55
BaC2895	C2895	C2895P136D8M3AC	DY769677, GE682645, GE704059, GE704060, GE704061, GE704062, GE704063, GE704064, GE704065, GE704066, GE704067, GE704068, GE704069, GE704070, GE704071, GE704072, GE704073, GE704074, GE704075, GE704076	GACAAGACCAGACAACTACGCAGTTGAGGTTGCTTATATTCTGTGYAGTGTTTATTTTTGTTCGTTTCTTTCTTTTAATATGTTTGTGGTCATTCATAWM[A/C]TATTTACATTGGCTGGAAACTGATCCAAAATGCGTGCTAAAACAAAATGGTGTTTTGATTTGCGGTCCAATCTTCGAGCCAAAAATTTCGTGATTGGATA	0.375	0.734	SCR60	283	0.983	0	NA	NA	unknown
BaC2899	C2899	C2899P231D113M30AG	DY766438, DY767239, DY767289, DY767336, DY767685, DY767877, DY767915, DY767955, DY768081, DY768099, DY768406, DY769022, DY769334, DY769827, DY769894, DY770414, DY770866, GE655747, GE655748, GE655749, GE655750, GE655751, GE655752, GE655753, GE655754, GE655755, GE655756, GE655757, GE655758, GE655759, GE673217, GE673218, GE688857, GE688858, GE688859, GE688860, GE688861, GE688862, GE704082, GE704083,…	CMCTCAWCARATAATGCARAGTCTATCATGAAAATCCAGTTTACRAGAYATARAGAGTTCAATCGATTTTRTTSGGYTGTCCGTCATCGACCACGACRTC[A/G]ATTTCCACATCGTAGGTCCCAGGCTTCACRCGARAAGGTCGAACARCTACTCCDGGCATCTTCGACTGYACACTGTCCACTTCATTCTCCGAWACGTCAG	0.265486726	0.495	SCR40	288	1	0.257	22	NA	unknown
BaC2901	C2901	C2901P471D6M3CT	DY767241, DY767379, GE673220, GE682649, GE682650, GE688865, GE688866, GE704234, GE704235, GE736996, GE736997	ATATTTCTGCCTTTTTCTCATCTGGACTCAGTTTTAAAGCCCTATTTAATCTTTTTTGAGCATCCTCAAACTGGCCAATCATTCTAAGAGCTTTAGCATT[C/T]TGGAAGAGAGCTTTTGGATTATTCCACAAACTATCTAACCTATTGAGTTCATTACATGCTGTGCAAGCCTTCAAAGGTTGTTTAGTTTCATTGTAGCTTA	0.5	0.944	SCR60	287	0.997	0.269	4	NA	FBgn0002031|l(2)37Cc|100
BaC2902	C2902	C2902P523D19M7GT	DY763699, DY764772, DY765572, DY766586, DY767148, GE688867, GE688868, GE704236, GE704237, GE704238, GE704239, GE704240, GE704241, GE704242, GE704243, GE704244, GE704245, GE704246, GE704247, GE704248, GE704249, GE704250, GE704251, GE704252, GE704253, GE704254, GE704255, GE704256, GE704257, GE704258, GE704259, GE704260, GE704261, GE704262, GE713343, GE713344	GGGATCAGCCACACCATAGGAGAAGCTGGAGAAGTCAGCGCAAGAGGCRACGGCCATCAAGGCGAAAAGAATGACGAACTTCGCAACCATTTTGTTGGAG[G/T]ATGATGTGTTGTGACTACGTCGATGATTTCTGTTACTGATCCCTNNNNNNNNNNNNNNNNNNNNNNNNNNNNNNNNNNNNNNNNNNNNNNNNNNNNNNNN	0.368421053	0.899	SCR60	251	0.872	0.099	NA	NA	FBgn0035874|CG7072|13
BaC2904	C2904	C2904P453D34M11AC	DY763762, DY764108, DY766616, DY767495, DY768223, DY768982, DY769780, DY770066, DY770103, DY770183, DY770214, DY770609, DY773415, GE655760, GE655761, GE655762, GE655763, GE664981, GE664982, GE675420, GE675421, GE682651, GE682652, GE682653, GE682654, GE682655, GE682656, GE682657, GE682658, GE682659, GE682660, GE682661, GE682662, GE682663, GE682664, GE682665, GE688869, GE688870, GE704265, GE704266,…	AAGGAAAAAGTCTTCGTCATGATGTTCCTGGTACAGCGAGCCCATCGTAGCAGATGTGGGAGGTATTACGTTGTTCACGAAAAANGAACAAAGCGTCTTC[A/C]GGGCGCAGATGAATTCGCTTACGGATCAAAAAGTAAAATTGACCCACAGTTAAATCGGATGGCACCAAATACTTCTTTTTATCGAGGTCCCCAAGCCTTG	0.323529412	0.634	SCR60	0	0	0	NA	NA	FBgn0052672|Atg8a|72
BaC2928	C2928	C2928P660D29M11CT	DY767066, GE655764, GE655765, GE655766, GE673221, GE673222, GE688881, GE688882, GE688883, GE688884, GE688885, GE688886, GE688887, GE704329, GE704330, GE704331, GE704332, GE704333, GE704334, GE704335, GE704336, GE704337, GE704338, GE704339, GE704340, GE704341, GE704342, GE704343, GE704344, GE704345, GE704346, GE704347, GE704348, GE704349, GE704350, GE704351, GE704352, GE704353, GE704354, GE704355,…	GNCGATAGACCSGCAATATCAATTTGCACGGGKTCATCGAACTCCATRACATCCATGGCCGCCACTCCCCATTCTGGCAAACCTTTGCTGAAGGTCGCAA[C/T]GCCTTTTTGGAAAGCATTGACCATGCACGCCGAGTCCTCCAGTCTACACTTATCAAGGTGTAAATCTTCTAGCCGAGGGCTGGCATATCGATTTTCACAG	0.379310345	0.89	SCR60	287	0.997	0.24	23	NA	FBgn0000092|CG2650|22
BaC2937	C2937	C2937P134D9M4TC	DY772099, GE655768, GE655769, GE655770, GE655771, GE682680, GE688891, GE688892, GE704399, GE704400, GE704401, GE704402, GE704403, GE704404, GE713365, GE713366, GE726239, GE726240	NNNNNNNGTATATTCTGTCTTATCAAATAACACACATTCACAAGTTCACCTACACAGTTTTAATGTGTTTCTCTTTAAATCATACCCTTGTTTGAGTATA[T/C]TCTACTGGAAACTTGAACGAGTGTTGGCCAAGGGCTGGGATGTTAGGAAGTAARCCTGCRTTGGGRATGATGTTCCAYGACAGACTRAGTGTGACATTGT	0.444444444	0.901	SCR60	288	1	0.186	13	NA	FBgn0039172|Spase22-23|84
BaC294	C294	C294P585D6M3GA	DY771019, DY771754, GE655772, GE655773, GE675422, GE675423, GE682681, GE682682, GE682683	CCAGGTCACTGAGCATGTATCTTTTTGGCCCAACAGCCTGATAAATCTGACACCTGGTGTCAGGGTCGCGTGCYGCTGCCAGAATACCGGCAGCCACGTC[G/A]GCTACATAAACAGGCTGCTTGATGGTCTCTTTACCATTCTTGTACAGTGGCATGTAGTGGCTGTGACGACGCCAGAAAGTCGCAAACGATCTTATAAATC	0.5	0.967	SCR60	288	1	0.064	13	NA	FBgn0037001|CG6020|100
BaC2941	C2941	C2941P454D7M3AG	DY764389, DY767438, DY767833, GE655775, GE655776, GE688894, GE688895, GE737033, GE737034, GE737035, GE737036, GE737037, GE737038	TGCCGCTAAACTTCTTTTCCAACTCACGGACCAATCGGATTTGGATCTTCTGGAAAGCCTTCAGCTTTGGCATCGGCACATAGATGATTATTGATTTTTT[A/G]TTGTGCAGTTCAATTTCTTTAGCTTTAGTGATGTAWAGCTCCCTGAGCTGAGCCTTCARGTCGGAGTTGGTCTCCAACTGCACCAGCTCCTGAGAGATCG	0.428571429	0.872	SCR60	0	0	0	NA	NA	FBgn0039757|RpS7|95
BaC2942	C2942	C2942P539D15M4CT	DY767533, DY767551, DY768409, DY769049, DY770025, DY770289, GE688896, GE688897, GE688898, GE704420, GE704421, GE704422, GE704423, GE704424, GE704425, GE704426, GE704427, GE704428, GE704429, GE704430, GE704431, GE704432, GE704433, GE704434, GE704435, GE704436, GE704437, GE704438, GE713367, GE713368	CCTCCAATACTTTTCCATTTTGATAWAATCCAAAAAGGCGGGAGATTCGYGAATCACTGYGTTTTWTAWAATGAAATAAAACTGAACTGTCAAATGAGAA[C/T]GTTTTTTTACAAACTTTTAAACCGTAACACTTTTAACGGACGRWCTCTTYGYACGGYGAACGTGCGTCGGTGAATGTAGCGGNTTACAAAACTCNNNNNN	0.266666667	0.799	SCR60	288	1	0.177	20	NA	FBgn0083951|CG34115|18
BaC2945	C2945	C2945P533D12M5GA	GE655778, GE704443, GE704444, GE704445, GE726247, GE726248, GE726249, GE726250, GE726251, GE726252, GE726253, GE726254, GE726255, GE737039, GE737040, GE737041, GE737042, GE737043, GE737044, GE737045, GE737046, GE737047, GE737048	CCGGCACATAYTTGGTGCCAATGTATCCCAGCAGACACATCCCAAGGTGGTGGTATACATGAAGGAACGTCACYTGGTTATATTTCTTACGGAGTACGAA[G/A]AATACCGTGTCAAACAAATCGACGAKTTTTATGAAGTAGTAGAGCCACACGTARCCGATGAYCTTTCGCTCTACTTCCGTGTCGTCGTAGTTTATTTTCT	0.416666667	0.98	SCR60	0	0	0	NA	NA	FBgn0038986|CG5278|55
BaC2952	C2952	C2952P783D78M29GA	DY763576, DY764133, DY764249, DY764636, DY765200, DY765587, DY766201, DY766386, DY766611, DY766682, DY766693, DY767191, DY767920, DY768162, DY768731, DY770038, DY771063, DY771580, DY771681, DY771692, DY771733, DY771849, DY772066, DY772303, DY772577, DY772871, DY772911, DY772917, DY772980, DY773015, GE655779, GE655780, GE655781, GE655782, GE655783, GE655784, GE655785, GE655786, GE664997, GE664998,…	GCCGGCGCCAATRAATTTGGCAGCRGAGTCAATGTCCTTCGTKACAGATGTAGTCTGGAAGGNAGCGCACAGCTGACAGCTGGGCGGGTGCAACGGGDAC[G/A]ATCTGTGTTTGGGAGGGGATCGCCGCAAGAGGCCTCACCAAAGCTGTGTTGCTGAAGATAGCAGACCTGGCTGCAGGGGCGATCAATCTGGCAGCAGACA	0.371794872	0.423	SCR40	0	0	0	NA	NA	FBgn0039830|CG1746|51
BaC2959	C2959	C2959P902D19M7GA	DY765824, DY766360, DY767178, DY767513, DY768114, DY768120, DY768374, DY768993, DY769407, DY770353, DY771341, DY771344, DY771769, DY772814, GE655787, GE655788, GE655789, GE655790, GE655791, GE655792, GE655793, GE655794, GE655795, GE655796, GE665018, GE675432, GE675433, GE682763, GE682764, GE682765, GE682766, GE682767, GE682768, GE688909, GE688910, GE688911, GE704492, GE704493, GE704494, GE704495,…	ARGTTAGTTTGGCACGTTCACCGACRGACATCTGAGCAACACCTTCATCCCAGCCTTTGATAACTTCGCCTTTGCCAATCTTGAACTTAAAGGGGTTGYC[G/A]CGGTCACGCGAGGAGTCAAACTTCTTTCCATTTGTTAATGTACCAGTGTAGTGAACKACCACAGTCTGGCCTTTYTTGGGATATGTYGAACCATCGCCTG	0.368421053	0.755	SCR60	288	1	0.311	20	30.1	FBgn0013954|FK506-bp2|53
BaC2964	C2964	C2964P798D8M3TC	GE655801, GE655802, GE688916, GE688917, GE688918, GE688919, GE688920, GE726271, GE726272	GCAAGAACTCAATAACGAATAACGGAGCCACTTCTTCCTTGCTGACTGCTACAAGTGYCACCCCACCCCGCTGTATAGAGATCAAATAGTGATGAGGTGC[T/C]GCCAACACTGGGGGCACGTCATATGGGGATGCTCTTTGTGCTTCTAAGTAATAGTCACATACTGATCTTGGTATAACGCTTCTCCAGTGTTTCTCAAGAA	0.375	0.768	SCR60	288	1	0.384	15	NA	FBgn0000330|cm|100
BaC297	C297	C297P539D10M3CT	DY763550, DY764355, DY764400, DY771003, GE682773, GE682774, GE682775, GE682776, GE682777, GE682778, GE682779, GE682780, GE704545, GE704546, GE737115, GE737116	TGGCTTRACAGCTCTSASTTCTAGCCMTTGTGATGCTTTATGTTTGTTNNNNNGTAAAYRCAGCTCAAGAGAGAATTTAACAACGGAGCTTGTGGTACGC[C/T]CTCCTGAACCACTCAGTGGGGGAGCTGTGTGCGTAGTACTCGTGGAAGATYGGCTCAATAAGAGTGTCTGGTGGCACCAATTTGTACACACGTTCACCGT	0.3	0.768	SCR60	288	1	0.208	NA	NA	FBgn0029868|CG3446|58
BaC2979	C2979	C2979P107D35M15AG	DY766160, DY768185, DY769828, DY772744, GE655808, GE655809, GE655810, GE655811, GE655812, GE655813, GE655814, GE655815, GE665029, GE665030, GE665031, GE665032, GE665033, GE665034, GE665035, GE665036, GE665037, GE665038, GE665039, GE682782, GE682783, GE682784, GE682785, GE682786, GE682787, GE682788, GE682789, GE682790, GE682791, GE682792, GE704570, GE704571, GE704572, GE704573, GE704574, GE704575,…	NNNNNNNNNNNNNNNNNNNNNNNNNNNNNATATAACAATTACNTTTTACTATTATAAATAACTCTATACAATGATTAATGGTGTTGWTCTTTAGGKTCCG[A/G]TTTGCCATATTCCTTCTCCCACATGGCGATRAAYTCTTTCTTTCTCTCTTCACGACGYTTGAAGTACTCYGGATACTGAGCTTTCTCYAGCGGATGCCAG	0.428571429	0.655	SCR60	287	0.997	0.208	20	21.1	FBgn0032511|CG9306|48
BaC2983	C2983	C2983P535D8M4CA	GE665042, GE665043, GE682797, GE682798, GE704596, GE704597, GE737122, GE737123, GE737124, GE737125, GE737126, GE737127, GE737128, GE737129	AGAGGACTGCTGAGACAMGAATTGCCAAATTAACAGGACAAATTCGATGCTTGCAAGATACGATGGAGAAGTTTCCCAGAAATGCAAAAGCTAAGAAAGC[C/A]GTTCAAGAGATCATAGATAAAAGGAAGAAGTTGTTAAAATATCTACGTCAGTATGACTACAAAAARTTTGAATGGTTGTTGGAAARRCTAAACATTGAAT	0.5	0.938	SCR60	0	0	0	NA	NA	FBgn0026261|bonsai|50
BaC299	C299	C299P192D7M3GA	DY766141, DY770944, DY771277, GE665048, GE682799, GE682800, GE682801, GE682802, GE704609, GE704610, GE704611, GE704612, GE713378, GE713379	TTTAATASTCTGCYTTAGGTGCTTTGTCAGCAAACGCCTTGACCTTGGGGATAGCGTATACTGTGTCCTGTAKCTTCTTGAAGCTGGGATACTTCTCATC[G/A]AGATCTGGCACTTGCAGTATCTTCTTGAAGCAATCRTACATGCCCGCGAATAAAAAGTCTGCCCARGTYAACTTTCCAAGAGCCAAATGTCCGTTGTTCT	0.428571429	0.882	SCR60	288	1	0.243	3	NA	FBgn0010226|GstS1|47
BaC3005	C3005	C3005P261D12M6GA	DY767865, DY772747, GE665055, GE665056, GE665057, GE665058, GE673230, GE682818, GE682819, GE682820, GE704660, GE704661, GE704662, GE713384, GE726284, GE726285, GE737146	AAGTATAATGCAATTACACCAAACACTGCATAKGTTGCCTTTGCTACATTAGCTCTGCCTCTGTTCGTWGTACTGTTRAAGTATTTGGAGAGTCCTTTTA[G/A]TTGGGACTCGTCAACACTATCTGCTCCAGACATTCTGCTATTGAAATTATGTAATTACAACCTCCAAGAAACAAGAAAAACCACAGAAAAATTCAAAACT	0.5	0.806	SCR60	288	1	0.479	15	15.6	unknown
BaC3006	C3006	C3006P671D9M4GA	DY770286, DY770410, DY770814, GE655830, GE688932, GE688933, GE688934, GE688935, GE688936, GE688937, GE688938, GE688939, GE688940, GE688941, GE704663, GE704664, GE704665, GE713385	AGTTTACTTTAAATATTTYKCACTTTTCCGTCTAATGTTGTGAATGCTTTTCTATTTTTGGCGCTCGTTTGTGATGGCCSAATGTGATACCACCTGCAGC[G/A]GTGTGGTAGAGTTGATTCGGCAAGAAACCACGTTCRTAATGCCTTGGGATCACAGGCGTTTGTGATAAGAATCGAGCACTCGACAACGCTTCGTATGCGG	0.444444444	0.828	SCR60	254	0.882	0.418	NA	NA	unknown
BaC3008	C3008	C3008P1165D11M3AG	DY765536, DY765684, DY770878, GE655831, GE655832, GE655833, GE675445, GE675446, GE682821, GE682822, GE682823, GE688950, GE688951, GE704667, GE704668, GE704669, GE704670, GE704671, GE713387, GE713388, GE713389	TCTCGCTAARAAATTCACTATTGTGTCTAGCAAATCTTTTACACCGCCTTCATGTTGTTGTGCCATGGCCAAAAGCATGGAATCAAACTTTTCTGGATCA[A/G]AACTCATTTTTCTTAATTATATACTGCACTTAATAACTTATGAGTGAATTAGAAATTACTTGGAATGGTTCTATACTGTTATTTTCATACACGTTTCTAG	0.272727273	0.827	SCR60	288	1	0	NA	NA	FBgn0021768|nudC|100
BaC3011	C3011	C3011P342D8M4GA	DY766113, DY766855, DY767476, DY771330, DY773426, GE655834, GE655835, GE655836, GE704677, GE704678, GE704679, GE704680, GE704681, GE713390, GE726286, GE726287, GE726288, GE737147	CWATGAAATTTTAGGTACCTATGTTTCGTARATTATTCGTTATTGATCGATTARAAAGCGGAGGCAAGTCGTACCTATAGACCGAGTCGCCAGCGCCTTC[G/A]TATACAKATTACTGTCCCAAAGAACCCTTATATCCCACCGCTCGTCATCGAGCWTATCAATAATTATTAATTAAAAGTANNNNNNNNNNNNNNNNNCATT	0.5	0.644	SCR60	288	1	0.415	5	NA	unknown
BaC3012	C3012	C3012P804D14M7CT	DY766261, DY772109, GE655837, GE655838, GE655839, GE665059, GE665060, GE665061, GE665062, GE673231, GE673232, GE675447, GE675448, GE675449, GE675450, GE682824, GE682825, GE688954, GE704682, GE704683, GE704684, GE704685, GE704686, GE704687, GE704688, GE726289, GE737148, GE737149	AAGCACAAGCCTTRGCYATYAAAGTACTCAGCAAGACGTTAGACATGACTAAACTCACCCCAGAGAAAGTGGAAATGGCAACTCTTACACGCAAAGACAA[C/T]AAAACTGTTATWAGAGTCCTCTCAAGTGCTGAAGTTGAGAAATTGATTGCCAATTTCGAAAAGAGTGAAGCTGAAGCCGAAGCTGCCAAGAAACTTCAGC	0.5	0.654	SCR60	288	1	0.252	19	NA	FBgn0003150|Pros29|100
BaC3022	C3022	C3022P213D9M4CT	DY765382, GE673239, GE673240, GE673241, GE673242, GE673243, GE673244, GE673245, GE673246, GE673247, GE688978, GE704835, GE704836, GE704837, GE704838, GE704839, GE704840	TCTGTCCGCATGAAGTATGCACGRTTRATGTTGTTTTTGTCGGCWGCTGTGTATGCTTTCTCYAGAACTTCCAAAGGCGGGTTTCTCTCTCTCGTAAGTA[C/T]CCATGCATTTCTTGTGTGGAAGATGCCGAAGTCATAGCAGCTCCAGACCAGGCTGAAGCTGTCGTAGTCAGTGTCGACGACCCAGTACGGCGCCGCCACG	0.444444444	0.941	SCR60	0	0	0	NA	NA	FBgn0053126|NLaz|36
BaC3024	C3024	C3024P454D22M6GA	DY764222, DY765709, DY767538, DY767937, DY768496, DY770703, DY771146, DY772370, GE655862, GE655863, GE665127, GE665128, GE665129, GE675467, GE675468, GE682846, GE682847, GE682848, GE682849, GE688981, GE688982, GE688983, GE688984, GE704843, GE704844, GE704845, GE704846, GE704847, GE704848, GE704849, GE704850, GE737235, GE737236, GE737237, GE737238, GE737239, GE737240, GE737241, GE737242, GE737243,…	CATCTTCCCGAGCAGCCTCCATTTTGCCAAAGGTACCRCCAGCTTCRCGGAYGGCACCACCRCCGCCACCACCCTTGCCRGCCCCAGAGCCAGGCTCACC[G/A]GCATACATTCTAACAGAAATTGCACGTAATACGGGAGTTCTCGTCCTTRCTAAGAAGTTCATGATTACTTAAAAAATAGGCTGTTCTTARAATAAAAATT	0.272727273	0.931	SCR60	0	0	0	NA	NA	FBgn0040660|CG13551|15
BaC3036	C3036	C3036P593D11M4GA	DY769676, DY770484, DY772404, GE689007, GE689008, GE689009, GE689010, GE689011, GE689012, GE689013, GE689014, GE689015, GE689016, GE689017, GE689018, GE689019, GE689020, GE689021, GE689022, GE689023, GE689024, GE713423, GE713424, GE713425, GE713426, GE713427, GE726349, GE726350	TYTCTCCCTCTACAACGCWATCTACTACAGCAATGCCACCATYCCTRGGAACACTACCTCCTTTCCCGCAAGGAGTTCCACCACAAATACTAAGCACTTT[G/A]TCTCCACCAATATGGCCACTTAATTCGATGTTCCTCTATCCAATACTTCCGTWTAACCRTAGTGTAACTCCAGCAGCACCGGTTACGCCAACARTTGTCC	0.363636364	0.959	SCR60	288	1	0.37	23	18	unknown
BaC3046	C3046	C3046P1618D10M5GA	DY768544, GE655885, GE655886, GE665163, GE665164, GE673252, GE675477, GE675478, GE675479, GE675480, GE689054, GE689055, GE689056, GE689057, GE689058, GE689059, GE689060, GE689061, GE689062, GE689063, GE689064, GE689065, GE689066, GE689067, GE689068	GATCCCTGCTCGCTTGACTATTGTCGTACNNNNCCATTCCTWAAAGACTTATTCTTTTATGTAAAAAAAATTACAAAGAAATGAGCTAACTTTGTTGTTR[G/A]ACTTACCGAATTCGTTAGGCTGTTTATCATCTAATTTATCACATCACRCAAAARCTCGAGAAAAMGATNNANNTTTYTWTWGTTAAGGACCGGRCTCAAT	0.5	0.933	SCR60	288	1	0.448	17	22.2	FBgn0000451|ect|28
BaC3062	C3062	C3062P729D18M5AC	DY763350, DY766821, DY767547, DY767829, GE655888, GE655889, GE689108, GE689109, GE726369, GE726370, GE726371, GE726372, GE726373, GE726374, GE726375, GE726376, GE726377, GE737338, GE737339, GE737340, GE737341, GE737342, GE737343, GE737344, GE737345, GE737346, GE737347, GE737348	GACAGCCGGGTAGAAGACAAAGTGGAGGAAAATYTMCAAGACATCCCCCCGGAAGAAAAGGNNNTACTAGAGGAACAAATAAAAGCAGAAGAACTAAAAA[A/C]CCCATCGGTTGCCGACAAGACTGAATAAGTCCTAGTGTGATACTGGTGTCAACTCGGTATTGTAGTAATATTTAARTTGACAGACCTAGAAACAACCACT	0.277777778	0.915	SCR60	288	1	0	NA	NA	unknown
BaC3075	C3075	C3075P208D13M6TC	GE655894, GE655895, GE655896, GE655897, GE665173, GE665174, GE682864, GE689134, GE689135, GE689136, GE689137, GE704994, GE704995, GE704996, GE704997, GE726381, GE726382, GE737349, GE737350	NNNNNNNNNTGGTGCGGCAYAATAACCAGTTACCCAACAATCTAACCCAACTCCAAAATCTAATAAAAAGGGATCGCGACTCATATAAAGATGAGTTTCG[T/C]CAGCAGCTTGCTCATTTTGAAACGACATTGGAAATATTTAATTTAAACCCCNACGGAATATAATAAAAAATTAGAYGAGCAGGCAATGTTTTTGGCGCAA	0.461538462	0.978	SCR60	288	1	0.198	17	33.8	FBgn0033379|Mys45A|93
BaC3090	C3090	C3090P349D7M3GA	GE655903, GE655904, GE689177, GE689178, GE689179, GE713456, GE726390	TATCTAATTTGCATATAATCCTGTCTCTGATTATTGTATTTTAATTTTAAAATAAAAACTAATTATATTCTACAACACATTATTATAAGCTAAATAACAT[G/A]AACATGGAATGTTGGAAATGTTTTTATATTTTAAACATGCTGCTGACAATGTGTTATTGTTAAAAAAAGGTATTTAACATYCCACAACCGTCATTCATTA	0.428571429	0.768	SCR60	287	0.997	0.391	8	NA	unknown
BaC3099	C3099	C3099P139D16M4GT	DY772858, GE655909, GE655910, GE655911, GE673257, GE689216, GE689217, GE689218, GE689219, GE689220, GE689221, GE713461, GE726396, GE726397, GE726398, GE726399, GE726400	GTATAAATTTATTAAATTTCAATTTAGCGACATMTGYAGCATAAAATTAACGACAYAGTTCTTTAAGTTACAACATAGAAATTTACCAAAATACAGCATG[G/T]GATGAAAATGAACTGAAAACATCGACGAAACACATTTAATCTTATTTTAAGCTACGTTTTTTTCGTTGGAAATAAAATTAGCTTGCACTCAGTAGAGTAA	0.25	0.892	SCR60	288	1	0	NA	NA	unknown
BaC3120	C3120	C3120P226D8M4GA	DY771166, GE682872, GE682873, GE689256, GE689257, GE689258, GE689259, GE689260	CCTCTTACTGTTTAWTATTGTTATTGACAGAGGATAATTTATTGATAAACAGAGATATGAAAGAATATTAAGCCATGATGAATGTAGAGGGTCCGAATCA[G/A]AAACGAACTTCACCAACCTGCTGATTGTATGAAAAGGTAGGNTACCTATATCAAATCAGTAAGCTAAAAACCATATTAWAAGTAAGTTGCCGAAAAAAAN	0.5	0.909	SCR60	179	0.622	0	NA	NA	FBgn0037323|CG2663|27
BaC3146	C3146	C3146P1148D17M5AG	DY764229, DY764241, DY764299, DY765356, DY765467, DY766724, DY767789, DY768556, DY771303, GE655948, GE655949, GE655950, GE655951, GE655952, GE673266, GE673267, GE673268, GE673269, GE689320, GE689321, GE689322, GE689323, GE689324, GE689325, GE689326, GE689327, GE689328, GE713473, GE726433, GE726434, GE726435, GE726436, GE726437, GE737366, GE737367	TTGCCGAATTTGGAACCACCATTCCCTCCACGGTTATTATTCCAATTGCCAGACATTGTGTATTTTTAAATAAGTCTGTAAGATGGTCTTGATTGAAAAG[A/G]NATGTTCCTTTCCTTTCCTTTCTATGTAGCAGGGTCTATCTTGACCACTGCTTTTACMMSMGNNNNNNNNNNNNNNNNNNNNNNNNNNNNNNNNNNNNNN	0.294117647	0.807	SCR60	287	0.997	0	NA	NA	FBgn0003261|Rm62|100
BaC3149	C3149	C3149P241D17M8GA	GE655954, GE655955, GE665182, GE665183, GE673271, GE689339, GE689340, GE689341, GE689342, GE689343, GE689344, GE689345, GE689346, GE689347, GE689348, GE689349, GE713476, GE713477, GE726439	TTTGAATGAAAGACCACCTCAGTATGTAAGTGTTATTGTCCATAAGCAAGTTGTAGTCTCGAGATTCTCTMGCTCTCGAGTGATATTGGTACTGYAGAAT[G/A]TCATTGACATTGCGCTCCACAAATTGAATAGAACTTGTAAAATTTTTAATATTCATATCAAGTTCTTCCACTTCCTTTGCATAYTTCTCCCACATATCAT	0.470588235	0.73	SCR60	288	1	0.217	10	5	FBgn0061492|loj|88
BaC3197	C3197	C3197P266D9M3CT	GE673276, GE691708, GE691709, GE691710, GE691711, GE691712, GE691713, GE691714, GE726455	TGTCTAATTTAATGCCGGTGGTTACTATTCAATATGACTGGCAYGAAATTCTAAGGTTGCCAAATGACGAGGTTTGGATATCAGCAAAATTTTTAAACAC[C/T]AATAGTGTTCACGATAAAGTTTGGACAACTCTAAACAAACCTGACAAGAAAATAAAGATAAATCTCTCAGAGGCTTACCAGTTTGTTTCTCAGTCTAATT	0.333333333	0.84	SCR60	287	0.997	0.191	5	65.5	unknown
BaC3202	C3202	C3202P694D7M3GA	GE691728, GE691729, GE691730, GE713553, GE713554, GE713555, GE713556, GE726462, GE726463	CCAACATCACTACTTCCAGTTCAGTGCAAGCGGGACTAGCAATCCAAGTAAATCCGATGCACGCAATAGCTCCGCTAAGCATATCAGCTACGATGGATGG[G/A]TACGAGTTAGCGGTAGGGAAGTAAGCGTGGAARCGCGGGGAGTGCCAGTGTGTGACCCCGGACATGATCACGCGCTCGATGTCATCCATGACAGCCGTCC	0.428571429	0.853	SCR60	288	1	0.231	4	32.4	FBgn0000422|Ddc|100
BaC3204	C3204	C3204P172D24M8CT	GE691732, GE691733, GE691734, GE691735, GE713557, GE713558, GE713559, GE713560, GE713561, GE713562, GE713563, GE713564, GE713565, GE713566, GE713567, GE713568, GE713569, GE713570, GE713571, GE713572, GE713573, GE726464, GE726465, GE726466	ATCGTGTACCTACACAGATTGCAATTANNNNNGTAAAAGGTTGTATGTGTTGTGTTCGAAATTCGAAATGATTCGCAAAGTTCTGTGTTGCCTCTATGTA[C/T]TTTTTGGCGTACTCCTGAGTGATAGTGCTATTTCGGGCGAAAGTGAAACAAGATGTAGGAGTCCGTCCACCGCGCCGCAGAAGATAGAACAAGTGATWAC	0.333333333	0.947	SCR60	287	0.997	0.278	22	40.7	unknown
BaC3211	C3211	C3211P1348D6M3CT	GE656021, GE665185, GE665186, GE675493, GE675494, GE682882, GE682883, GE682884, GE682885, GE682886, GE682887, GE682888, GE691742, GE713590, GE713591, GE726469, GE726470	TTTACGGATTACAGTATGAGTAAGCAGAATTGAAATTACTAAAACCGATGATGAACCTACCTATAAAAATAATCGATCTGGACAAGATTGTGAAGGCCAT[C/T]AATGTGCAAGAGGGGTAAAGATAGTAACGACTGTTTGCGAAATTACTTGTATATTTTATTCTCTACAGGCTATATTGCTACGAGTGTTTGTTTTACTCTG	0.5	0.951	SCR60	287	0.997	0.384	13	0	FBgn0033189|Cyt-b5|32
BaC3218	C3218	C3218P744D30M13TC	DY765737, DY768054, DY769623, DY771389, DY772894, GE656025, GE656026, GE656027, GE656028, GE656029, GE656030, GE656031, GE656032, GE656033, GE656034, GE656035, GE656036, GE656037, GE656038, GE656039, GE656040, GE656041, GE656042, GE656043, GE656044, GE656045, GE656046, GE656047, GE656048, GE656049, GE656050, GE656051, GE665194, GE665195, GE675495, GE675496, GE691752, GE691753, GE691754, GE691755,…	CTGTCGCTTAYGGTGCCGCGGTACAAGCTGGAGTACTGAGTGGCGAGCAGGACACTGACGCGATYGTACTTYTGGACGTCAACCCTCTAACTATGGGTAT[T/C]GAAACCGTCGGTGGAGTTATGACCAAACTGATYCCACGTAACACTGTCATTCCTACCAAGAAATCTCAGATCTTCTCCACCGCAAGTGACAACCAACACA	0.433333333	0.976	SCR60	288	1	0.302	15	NA	FBgn0001218|Hsc70-3|100
BaC3226	C3226	C3226P211D35M7GA	GE656055, GE656056, GE656057, GE656058, GE656059, GE656060, GE656061, GE656062, GE656063, GE656064, GE656065, GE656066, GE656067, GE656068, GE691785, GE691786, GE691787, GE691788, GE691789, GE691790, GE691791, GE691792, GE691793, GE691794, GE691795, GE713608, GE713609, GE713610, GE713611, GE713612, GE713613, GE713614, GE713615, GE713616, GE713617, GE713618, GE713619, GE713620, GE713621, GE713622,…	GCTACGCCAGGCCGTAYGGCTTCGCTGCTCCTCTGGCAGCGCCACTGGCGCCCGTGGCAGTGGCACGACCGGCCTTTGCTGTCGCGAGGCCAGCGATCGC[G/A]CCATACGCCGTGGCMAAGGTTGCACCAGTCGAAGACTACGACCCCAACCCACAATAYTCATACGCCTATGACATTCAGGATGCTCTAACTGGTGACTCAA	0.2	0.49	SCR40	0	0	0	NA	NA	FBgn0038714|CG6240|32
BaC3237	C3237	C3237P625D6M3CT	DY768233, DY771280, GE665196, GE665197, GE682897, GE682898, GE682899, GE682900, GE682901, GE691823, GE691824, GE713662, GE713663, GE737387, GE737388, GE737389, GE737390	TCATCAACCCTAGWGATCCGTATCCCTGAGCTACGGAATCCGACTGAACATCTCCGTCGTAATTCTTACARGCCCACACAAATCCACCTTCGGATTTCAT[C/T]GCGTAGGCAACCATATCATCGATAAGACGGTGCTCATACCAAATGCCCGCAGCWTCGAATTGCGCTTTGTATTCTTTATCGTAAATATCTTGGAAGATAT	0.5	0.819	SCR60	288	1	0.344	10	69.4	FBgn0001248|Idh|100
BaC324	C324	C324P107D10M3CG	DY764498, DY764613, DY764626, DY764627, DY764631, DY764640, DY764659, DY764675, DY764677, DY770398, DY770529	NNNNTTGTTGGGGTACTTCAGACTTTAACACATCGATCACAGGACCATTTTCTAATGWCTGCGCCGCCKCATAGGCSACCAGCGCACCAAAGATTATTAA[C/G]GAGAACTTCATTGTCACCTACAACCCTAAATGCGGATAAAGTTTGATACGACTCNNNNNNNNNNNNNNNNNNNNNNNNNNNNNNNNNNNNNNNNNNNNNN	0.3	0.947	SCR60	117	0.406	0	NA	NA	unknown
BaC3244	C3244	C3244P861D7M3AG	DY766102, GE665200, GE665201, GE675497, GE675498, GE675499, GE691836, GE691837, GE691838, GE691839, GE691840, GE705271, GE705272, GE705273, GE705274, GE705275, GE705276, GE705277, GE705278, GE726504, GE726505, GE726506, GE726507, GE726508, GE737393	GCTTAGCAGGTACAAGGTCAGCCTCGTCAGTCCCTTGCCATTTCATTAGGAACATCAGTTCTCCACTGCTATCTGTCGCTCCAATAATCTTCTCTGGCTC[A/G]AGCCCCCTGTCAAAGCCAGAGGTTTTTTTTTNCATCACTTTTACTTTTCTTAGCACCTTTTAAATCTGGTGTAGCTGCTGATGATTTCCTCTTCTTTGGA	0.428571429	0.928	SCR60	288	1	0.33	16	30.6	FBgn0030082|HP1b|55
BaC3257	C3257	C3257P375D11M4TC	GE691859, GE691860, GE713671, GE713672, GE713673, GE713674, GE713675, GE713676, GE713677, GE713678, GE713679, GE713680, GE713681, GE713682, GE713683, GE713684, GE713685, GE713686, GE726515, GE726516	TTTGCCTCTGGTAGTTCTGGTACTGGTTGTTTTGGTAGTTAGGTTGTGGRGTGTAMGATTGGTAGGAGAACTGGGGTTGTTGGTGGAACACCTGACTTTG[T/C]GGTTTGTATTGCTGTTGGGAGAACTGTTGTGGAGCTTGGTTAAAGAGGCTGGTTTGTTGTTGGTATGCTGGTTGTTGGGGTTGGTACGCAGGCTGCTGAG	0.363636364	0.92	SCR60	287	0.997	0.429	12	NA	FBgn0039481|CG15884|42
BaC326	C326	C326P594D12M4GA	DY764987, DY768061, DY770516, DY772166, DY772512, GE656087, GE656088, GE656089, GE656090, GE665206, GE665207, GE682905, GE682906, GE682907, GE682908, GE682909, GE682910, GE682911, GE682912, GE682913, GE682914, GE713694, GE713695, GE726519, GE726520, GE737399	AGTGAGTGTCACCRATGAAGTCAGTTGATACAACTTGGTCTTCAGTGTATCCRARAATTCCCTTGAGAGGSCCATTTGCAGCTTCCTTAACTTTCTGCTT[G/A]ATAGCATCATAGGTAGCAGGCTTGCCCAAACGAACTGTGAGATCAACTACTGATACATTGGCAACAGGTACACGGAATGCCATTCCAGTCAGTTTACCGT	0.333333333	0.926	SCR60	288	1	0.222	3	NA	FBgn0001092|Gapdh2|100
BaC3282	C3282	C3282P289D6M3GA	GE691926, GE691927, GE726536, GE726537, GE726538, GE737413	TCTACGTACTCRTKTTATGCACGCTAGCTGYCACCACATACGCGGCCGACACYAGGCCGGCGGTGTCGGACACAGCTCTGGAAGACGCGCTCAACGACAA[G/A]CGGTTCATACAAAGACAACTCAAATGTGCGCTCGGCGAGGCACCGTGCGATCCAATTGGAAAACGATTAAAGACACTGGCGCCGCTCGTGCTCCGCGGCG	0.5	0.948	SCR60	288	1	0.224	21	9.3	FBgn0050172|CG30172|14
BaC3294	C3294	C3294P1249D50M11GA	DY763336, DY763791, DY769130, DY769414, DY769494, DY769754, DY770791, GE656112, GE656113, GE691949, GE691950, GE691951, GE691952, GE691953, GE691954, GE691955, GE691956, GE691957, GE691958, GE691959, GE691960, GE691961, GE691962, GE691963, GE691964, GE691965, GE691966, GE691967, GE691968, GE691969, GE691970, GE691971, GE691972, GE691973, GE691974, GE691975, GE691976, GE691977, GE691978, GE691979,…	CTAGAAGCTTCTTCAAAGCGATGATACCAGCAACGAGGAGGGAAATCTTAGCTAAGAGGACGGCTTYGGCGGCAGCAAAGGCGATGATACCAAGGAACAG[G/A]GGAATGAGGGCCATGATCTTGAGCTTRGCGATAGCTAAGAGGGGAATGAGTTGTTTYAGCTTCTTCTTTTTGCCACGAGCTTCTTCAAGAGATCGCTTCA	0.22	0.832	SCR60	288	1	0.472	26	NA	FBgn0037416|Osi9|19
BaC3316	C3316	C3316P495D7M3AG	GE656154, GE656155, GE656156, GE673306, GE692104, GE692105, GE713753	CAACCTTTATTTTCCCGCCTCTTATGTCAGACTCTTCGTCATTATAATAAAGTTTACCGTTCCTAATAGAGTAAGGTACATACTCATCATGAGCTATGCC[A/G]CGGCCTACTTTGTCAAAAATGTCTAAATCMGCTACAATMGTATGGTCACCGTTAAGAACAACGTCGAACACTTTCATGTTGGGTGCATTRAAGTACACCT	0.428571429	0.957	SCR60	288	1	0.372	10	NA	FBgn0032916|CG9257|82
BaC3324	C3324	C3324P692D10M4GA	DY763408, DY763776, DY763947, DY764252, DY764861, DY764977, DY765094, DY769813, GE673308, GE673309, GE673310, GE673311, GE675511, GE675512, GE682929, GE682930, GE682931, GE682932, GE682933, GE692118, GE692119, GE692120, GE692121, GE692122, GE692123, GE705482, GE705483, GE713754, GE713755, GE713756, GE713757, GE713758, GE713759, GE713760, GE737430, GE737431, GE737432, GE737433, GE737434, GE737435,…	CGTGTACGTYTCTTTRGGATTCCATTNCTGGYGCGTACAGTGGNAGTTTGGTGACCCAAAGTGTCRTTYGACCAAGCTCCCTTGAAATCGTAACTCATCA[G/A]GAAGATGTGGTCCATGTAGTTCTGGGCCTTGCTGTAATCTACAACCTGGATCTTGTYCCAACCGGAGCTGATRGCAGAAGTCAGCTCGTACTTCTTACCG	0.4	0.959	SCR60	287	0.997	0.253	7	NA	FBgn0034580|CG9357|35
BaC3330	C3330	C3330P650D39M14TC	GE656159, GE656160, GE656161, GE656162, GE656163, GE692133, GE692134, GE692135, GE692136, GE692137, GE692138, GE692139, GE692140, GE692141, GE692142, GE692143, GE692144, GE692145, GE692146, GE692147, GE692148, GE692149, GE692150, GE713764, GE713765, GE713766, GE726612, GE726613, GE726614, GE726615, GE726616, GE726617, GE726618, GE726619, GE726620, GE726621, GE726622, GE726623, GE726624, GE726625	AGCGSGCMGAGGARCGCGCMGARMMSRGYGAATSCAAAATCGTCGAGCTTGAGGAAGAGCTMCGCGTGGTCGGCAACAACCTGAAATCCCTAGAAGTCTC[T/C]GAGGAAAAGGCGACACAAAGGGAAGAAACATACGAGGGTCAGNTGAAACTTCTCGACGCGCAGCTCAAAGAGGCTGAAGCTCGTGCTGAATTTGCTGAGC	0.358974359	0.977	SCR60	0	0	0	NA	NA	FBgn0003721|Tm1|100
BaC334	C334	C334P684D6M3GA	DY764481, DY768415, DY770418, DY772410, GE682938, GE705489, GE705490, GE713823, GE713824, GE713825, GE713826, GE737449, GE737450	TTTCTTGAACAGATTTTTCTGTTTGCGGTGGTTCAGGTGGTGGTGCAGAATGTGGCGAGAACACCATAACAGTGTTCCCGATCGTAGTCGTGAAGTCGAG[G/A]AAYCCGTACACGGTCTGAGTGATGAAGTTGTTGCCCTCGCCTGATGCGGTGCTACATAGTTGGGCGGATATCGCCAAAAGGATAAATATCCGGTGGTCCA	0.5	0.739	SCR60	288	1	0.299	NA	NA	FBgn0034974|CG16786|19
BaC3351	C3351	C3351P718D7M3CG	GE656179, GE692215, GE713827, GE713828, GE713829, GE726718, GE726719, GE726720	CTTTATCTTCCATGGCTCTCCAGACTAATGCCGTAGTAAAGGTATTCTTCAAGTGTACAGCTCTATTCGTCCGCACCGCCTGCCTAAATATAGATATCGG[C/G]CGCAGTAGAACACTCATAACTCACATAGCAATTTTGTAACCTAATGATAATGATATATAGTCGGATGTCTCAATAATAATTATTTAAATAAAGATAAGAT	0.428571429	0.805	SCR60	287	0.997	0.234	15	NA	FBgn0037847|SelR|61
BaC3354	C3354	C3354P1993D10M4TC	DY767613, DY770901, DY771090, DY771191, DY772389, GE656180, GE656181, GE656182, GE673323, GE673324, GE673325, GE675517, GE675518, GE692218, GE692219, GE692220, GE692221, GE692222, GE692223, GE692224, GE737454, GE737455, GE737456	TCTTTTCTCTGTTTCTTTGATAGTTTCTGGTCTTTCTCCACTCCATTTTGTAGGTCATGTTCTCCATCATTTTCTTTCTCTTCCTCATTATCTAAAGTAC[T/C]GTTAATTGCATGCCCGTTAAGTTTTTCTCCATTAACAGAGTTTCCTTCAATTTTATCGTCTTTTTTCTTATTTGCATTCTGATTTAAATTTGATAGTTCC	0.4	0.869	SCR60	275	0.955	0.448	26	49.5	FBgn0033507|CG12909|25
BaC3357	C3357	C3357P311D6M3GT	GE692228, GE692229, GE692230, GE692231, GE692232, GE713830, GE713831	GCCTTAGGAAAGGCACCGATCARCATATTACTATTACCTTTAAACCAGAGAAAGACATGGACGTGCTGAATAACCACGTGTACGCGGTCATATTCGGWGT[G/T]GAGCTCCCGTTCATCGGCGTGGACGGCGCGAACATCTGCGACAAACTGGAGAACGAGGCCGGAGAGAAAGTCTCCTGCCCTCTCAAAGCTGGCACCACAT	0.5	0.611	SCR60	287	0.997	0.135	NA	NA	FBgn0038198|CG3153|26
BaC3359	C3359	C3359P304D9M4CT	DY766604, GE692237, GE692238, GE692239, GE692240, GE692241, GE692242, GE692243, GE713834, GE713835, GE726721, GE726722	GTGGCTTATTGACAAGTGAAACTCTCGATCGTCCCATTCATATAGGACGGTATCGTTTGTGTGTTTGTTATTGGACCATAAATATTGTGTAGTGTATYTC[C/T]GCTGCAAGGATAGTATGCAAATCAATAACCAAGTGGATGCCCAACTGCGAGCAGCAAAGAGCTCTTGCCGTGCGGCTTACAACACGGTTGCATATTGATT	0.444444444	0.736	SCR60	269	0.934	0.217	11	1.8	FBgn0039889|CG2219|78
BaC3365	C3365	C3365P583D8M3CT	GE656189, GE673326, GE692257, GE692258, GE692259, GE692260, GE713838, GE713839, GE737459	GAACCAGYGGCAGCCTGGCGCCTACCTCTGACATGTCAGAAGGCACCAAGAACATCATAGAAGGAATGAGAGCAAAGGGAGTCAAGAATGTCTCGGCCTG[C/T]ATTTCAGCSTTCTTGTTCTATGAGATGGATAAGGTCCCTCCCCGGTTTGTGGATGTGACGAAAGACCACAAACGGATGTATGTGGAACTCAAAGAGAGTG	0.375	0.71	SCR60	286	0.993	0.151	25	33.4	FBgn0037749|CG9471|47
BaC3384	C3384	C3384P593D39M9TC	DY773074, GE656203, GE656204, GE656205, GE656206, GE656207, GE656208, GE656209, GE656210, GE656211, GE656212, GE665234, GE665235, GE665236, GE673328, GE673329, GE673330, GE673331, GE692302, GE692303, GE692304, GE692305, GE692306, GE692307, GE692308, GE692309, GE692310, GE692311, GE692312, GE705506, GE713847, GE713848, GE726738, GE726739, GE726740, GE726741, GE726742, GE726743, GE726744, GE726745,…	TTATTTCTCTTTTTATCTTCTTCTTTTTTACAGGCTTCAATATTTTAACTACACATTTCTCGTTATTTGTGATATTTATTGCTTCAAATACTTCACTGTA[T/C]TTTCCGCGGCCGAGCTTGCGTACTAGCTGGTAGTCCTCCTGATTGCCCCAGTCCACCACATAGCTTTCATAATCCCAGTATTCTCTCGGTTTCYGTGAGT	0.230769231	0.812	SCR60	287	0.997	0.122	5	NA	FBgn0000258|CkIIalpha|100
BaC3386	C3386	C3386P508D10M4TC	GE713850, GE726762, GE726763, GE726764, GE726765, GE726766, GE726767, GE726768, GE726769, GE726770	AGCATTGTGACACTTGAGTCCCTGTCTCCCGTTGAGATATTGTGTGAGGMGGCGACAATGACAAYCCGCCACCATTGTTAATATTTTCTGCTTGCACCAA[T/C]GGCCTGGCTCGTTGCACAACGTTGTTCCGTCGCCTGTGAACTCGCTGCGATGTCTCCTGGCAGTTCAGCTCTGCGAAACGTCCATCTTCATCRATGAGGC	0.4	0.881	SCR60	0	0	0	NA	NA	FBgn0038501|CG5319|77
BaC3394	C3394	C3394P1632D58M28CT	DY763814, DY767228, DY767299, DY767343, DY767514, DY768295, DY768920, DY768958, DY769058, DY769932, DY770014, DY770023, DY770444, DY770595, DY770854, DY770893, GE656218, GE656219, GE656220, GE665239, GE692328, GE692329, GE692330, GE692331, GE692332, GE692333, GE692334, GE692335, GE692336, GE692337, GE692338, GE692339, GE692340, GE692341, GE692342, GE692343, GE692344, GE692345, GE692346, GE692347,…	NNNNNNNNNNNNNNNNNNNNNNNNNNNNNNNNNNTGWATCCTTTTCATCCTGAGGYACTAAKGGYAGTGGGTCAGCTGGCTCAGATGTCACGCCTCTTGG[C/T]CCAAATTTGAAACAAGACACTCTTACTGCTGCTTCAACAGTACTCTTAGCTTGTAATTCCRAGCCGAGACAGGCTCTAAACTCTTCWCCCGCTCTCGCTA	0.482758621	0.982	SCR60	288	1	0.389	5	NA	FBgn0029681|CG15239|42
BaC3418	C3418	C3418P323D10M5GA	GE656234, GE656235, GE692495, GE692496, GE692497, GE692498, GE692499, GE692500, GE705562, GE705563, GE705564, GE705565, GE705566, GE705567, GE705568, GE705569, GE705570, GE705571, GE705572, GE705573, GE705574, GE705575, GE705576, GE705577	ATAAATTAAAGCTGCATTTAATGATATATTAAAAAGTAAAAAGTTCAGTCTAWGACATGGCCATTAATTCAAATAAGGTGTAAGGACGTTTTTCTTCTGT[G/A]TTTTCGGTATTTGAATGTCTGCCAGTTTCGTGCTTYTCTTCTTCCGATGGAAATTCCGTGTCATCATCAATTGAGGGTATCTTGCTGTTCTCATATTCTT	0.5	0.819	SCR60	288	1	0.38	21	NA	unknown
BaC3422	C3422	C3422P397D8M4CT	GE656239, GE656240, GE656241, GE673336, GE682946, GE692507, GE713876, GE713877	CAATAAATATTYTAACTGGKGGAACACACNNCTTGWTGTAATGTGGTAACAAATTGGGATGAGTGATCATTTGGCTTTATGGTAAATTTTTAACAGTATC[C/T]TGACTGWTCAATAAAAATGGCTGCCACACAGGCGGGACTATCAGNNNNNNNNNNNNNNNNNNNNGTTTTTRAATACCAAACAATACNNNNNCTKAAGAAC	0.5	0.47	SCR40	253	0.878	0.057	NA	NA	FBgn0038453|CG10326|23
BaC3426	C3426	C3426P2191D6M3CT	DY769705, GE656244, GE692513, GE692514, GE692515, GE692516, GE692517, GE692518, GE692519, GE692520, GE692521, GE705578, GE705579, GE705580, GE713883, GE713884	TGTTGTTTCATCNTTGTTTYTGCGATTCATTTGGCTTTTTCGTCCGTCTGTAAGTTTTGTGGTCATATGTTGGCGTAAACACTTTGTAATAGTATTCCTT[C/T]AATTTAGTCTTTCCTATTGGTTCAAAGTCATCGCCCARAGGTCGTCTGCTCTGTGTGTCTATGTGACTTTCGTAATTGAAGCCATTTTCATAACCTTTAT	0.5	0.765	SCR60	0	0	0	NA	NA	unknown
BaC3428	C3428	C3428P955D8M4GA	DY769700, GE656245, GE656246, GE682948, GE682949, GE692525, GE692526, GE692527, GE713885, GE713886, GE713887, GE713888, GE713889, GE713890, GE713891, GE713892, GE713893, GE713894, GE713895, GE713896, GE713897, GE713898, GE713899, GE713900, GE713901, GE726787, GE737468	AGTAATGACAGTATCTAAAGTTAAAATAACATTATGTTTCCTTTTGTTTTAGCTATGGKGKGGTGTAACTACCAAAGAATCTCTGAAGTCGGAACTGTCA[G/A]ACGAACATTCCCCCCAACATTTCCGAGCTCAGGGTGCTTTGCAAAACAATGAAGAATTTTCTAGAGTATGGGGATGTTCCCCTGGAACCCCCATGAATCC	0.5	0.956	SCR60	287	0.997	0	NA	NA	unknown
BaC3438	C3438	C3438P431D9M4AG	DY766396, DY767504, DY767699, GE692553, GE692554, GE692555, GE692556, GE692557, GE692558, GE692559, GE692560, GE692561, GE692562, GE705582, GE705583, GE705584, GE705585, GE713967, GE726792, GE726793	TCAAAAAATTAAATTGTATATGTACTGTACAAATAAACAGATCAATTATATTATATTAGTTGTNTTATTTACATTATTCATCACTTAATTTCATTCAGTA[A/G]ATTAGCCTTGGAGTTGTTCACAATAAATAACGAAAGAAAATGTTNNGTRTTCTNNNNNNNNNNNNNNNNNNNNNNNNNNNNNNNNNNNNNNNNNNNNNTG	0.444444444	0.849	SCR60	284	0.986	0	NA	NA	FBgn0029709|CHOp24|78
BaC3447	C3447	C3447P640D10M5CT	GE673344, GE673345, GE673346, GE692591, GE692592, GE713968, GE713969, GE713970, GE713971, GE713972, GE726803	GCACCCACCTGGTGGGCAAGTGGCATGTCGGCATGTCTAGGAAGCAGTACCTGCCTCTGTCTAGAGGGTATGACACGCACTACGGTATGCGAGGAGGTTT[C/T]ATTGACTTCTACACACATGACAAAGTGGAAGAGTTCCCAGACGGAAGACAATTTTACGGACTTGATTTTTTCGATGACGACATTCCACAAGACGAGGAAG	0.5	0.988	SCR60	288	1	0.497	9	9.6	FBgn0036768|CG7402|55
BaC3454	C3454	C3454P421D9M4TC	DY766091, DY771168, DY771529, GE656260, GE656261, GE665244, GE665245, GE665246, GE673349, GE673350, GE675521, GE675522, GE692601, GE692602, GE713981, GE713982, GE713983, GE713984, GE726806, GE726807, GE726808, GE726809, GE726810, GE726811, GE726812	TGKAAAATTATAATATCANNAWTTATCGCCCTTCTATGTAAGTTGAYAATTCAATTTCTTCAGGTAACTCAGTTATATTGACATCAAAGCGGTCCTGGAC[T/C]TCGTTTAAAATTTTGGCATCATTCTCRTCAGARACCATGGTTATCGCTAAGCCTTTGGTACCAAATCTGCCAGCTCGGGCCACTCTGTGCAGATAAGTGT	0.444444444	0.943	SCR60	288	1	0.358	16	0	FBgn0014189|Hel25E|100
BaC346	C346	C346P140D17M7CA	DY768950, DY769108, DY769881, DY769944, DY770006, DY770050, DY770254, DY770333, DY770686, DY770895, GE656268, GE656269, GE656270, GE656271, GE692613, GE692614, GE705594, GE705595, GE705596, GE705597, GE705598, GE705599, GE705600, GE713990, GE713991	AAATTTCACTTATAAATAGCTAATCACATTCTAAATNNNNNAAAATAGGCTATTTACAAATATTTAAAGACTAGAGAGTTACGTATTTCCTAAAATCCTA[C/A]ATCTAAATAATATGGCATCTGGTTCTTAATCTAAATCGGGCTTCCTTTTGATGATGATYGTTTTGCCTACCAACGAKATGGGTCTMGACTTYACTCGATA	0.411764706	0.701	SCR60	286	0.993	0.382	19	NA	unknown
BaC3462	C3462	C3462P759D9M3CT	GE656273, GE656274, GE656275, GE656276, GE692620, GE692621, GE692622, GE692623, GE692624, GE713992, GE726815	ATGCAAAATAAGTTTTATAATGCACAAAATTATGTACTATGGTGCAATTAATTATTTTAGATACAGCTWTACCAATAAGGCTTTTCATGTTTTAAAACTT[C/T]RTTGTGATTTTTTCCATTAAAAATARTTTAAAAAATTTACATTTCAGTTTCAAACCAAAAGACYTATTGGAATAGCTAAAATAAAWAAAANNNNNNAWAT	0.333333333	0.804	SCR60	264	0.917	0.207	4	30.6	FBgn0037293|CG12007|72
BaC3464	C3464	C3464P251D82M37AG	DY767496, DY767561, DY767594, DY768791, DY769281, GE656277, GE692626, GE692627, GE692628, GE692629, GE692630, GE692631, GE692632, GE692633, GE692634, GE692635, GE692636, GE692637, GE692638, GE692639, GE692640, GE692641, GE692642, GE692643, GE692644, GE692645, GE692646, GE692647, GE692648, GE692649, GE692650, GE692651, GE692652, GE692653, GE692654, GE692655, GE692656, GE692657, GE692658, GE692659,…	AAGCTAGGTCGGAAGTAGTTGAACTTAACTGTAGTGATAATGCGACGTGTATAGACAATATGGCRAGGGAGTTCGTCAGGAGTATGAGACATCAGAAGGC[A/G]GTGAAGATATTCGATTTGTTTACGATAGAGCCAGTGGAGAGTCGGCAGGCGAGGTCGATCCAAGATCCAATAACGAGRTTTATGACTACACACGCTTTCA	0.451219512	0.954	SCR60	287	0.997	0.387	26	16.8	unknown
BaC3467	C3467	C3467P151D34M8TC	GE656288, GE656289, GE656290, GE656291, GE656292, GE656293, GE656294, GE656295, GE656296, GE656297, GE673352, GE673353, GE673354, GE673355, GE682953, GE682954, GE682955, GE682956, GE682957, GE682958, GE682959, GE682960, GE682961, GE682962, GE682963, GE682964, GE682965, GE682966, GE682967, GE682968, GE682969, GE682970, GE682971, GE682972, GE682973, GE682974, GE682975, GE682976, GE682977, GE692869,…	TGCCTGTCGTTAACTTTATTYGTCCAAGATACAGAGCGTCTTTTTCGTCGTCATTGARATTCCATTGCGTTACTATTACTAATGGGAGCAGGCTCATGGT[T/C]ACCGGKRCGGCCTARCGACATGATTCCCTTCACTTTTTTTGTATTTTTTGKGCCGCCGGCCAATGTTTAAAAGCAAAGGCATAARAATAGTGTGCAACGT	0.235294118	0.639	SCR60	258	0.896	0.182	NA	NA	FBgn0002940|ninaE|100
BaC3472	C3472	C3472P645D12M4AG	DY765816, GE656301, GE656302, GE656303, GE656304, GE692882, GE692883, GE692884, GE705681, GE705682, GE714011, GE726825, GE726826	TTGCGACCTTATAGGGCAGTGTAGCAAAACAGATAACTGTCGTYTGGGCAAAGATTTTGAACTAGTATTACTAGGGACTACCTACCAATATATTCCAATT[A/G]CTTCGCTAGTGTAATGTATGCATTTATTTATCTACTATTTTCCTAATTATACATCTATTTTGATGTAAACAGTATTATTTGTATTTCGTGTAAATAGGTG	0.333333333	0.788	SCR60	288	1	0.229	4	40.3	FBgn0032652|CG6870|26
BaC3473	C3473	C3473P176D29M6GT	DY765328, DY769197, GE656305, GE656306, GE656307, GE656308, GE656309, GE656310, GE656311, GE656312, GE656313, GE665247, GE665248, GE682980, GE692885, GE692886, GE692887, GE692888, GE692889, GE692890, GE692891, GE692892, GE692893, GE692894, GE692895, GE705683, GE714012, GE714013, GE714014, GE714015, GE714016, GE714017, GE714018, GE714019, GE737473	ATTGTTACACTCCTCCTCTCAACCTCAAAACAAGATGTAAAGTGGACTCCTTCTGAATATTGTAGTCMGATAGAGTGCGCCCATCTTCAAGTTGCTTGCC[G/T]GCGAARATYARYCGTTGTTGGTCAGGGGGAATGCCTTCTTTATCTTGAATTTTAGCCTTAACATTTYCAATTGTGTCTGAANGCTTCMACCTCWAATGTG	0.206896552	0.506	SCR40	0	0	0	NA	NA	FBgn0052744|CG32744|100
BaC3482	C3482	C3482P668D23M11TC	DY765892, GE656331, GE656332, GE656333, GE656334, GE656335, GE656336, GE656337, GE656338, GE673356, GE673357, GE692917, GE692918, GE692919, GE692920, GE692921, GE692922, GE692923, GE692924, GE692925, GE692926, GE692927, GE692928, GE692929, GE714031, GE714032, GE714033, GE714034, GE714035, GE714036, GE726833, GE726834	ATTATTACTATATTAAAGATGTATRAAGCAAGTTAAGAAACATGACATTAGARTAGATATTAATTTTTGTATGGAAAAATCAAATTATGTTTACAGACTT[T/C]CATACATCCAATCAGGAAAATTACCAAAATTATTATTAGRGCTTTACCTACAAATTTTTTATATAAATTTATAGTATTGCTTATCAATGATATTNNCATT	0.47826087	0.834	SCR60	269	0.934	0.439	6	55.7	unknown
BaC349	C349	C349P652D8M4GA	DY764115, DY764854, DY767224, DY770193, DY771897, DY772518, GE665253, GE665254, GE665255, GE665256, GE665257, GE673360, GE682984, GE692956, GE692957, GE705686, GE714044, GE726838, GE726839	ATTAGAGGAATACGCTCAAAGTGAGTACAACCACAATACAAAAGTGGAAAGTGAAGTTAGTAAGAAAAACTACCACAAAGCGATGTGAATAGGTTCCGAC[G/A]GTGTCGAGCATMCTTAAGGTAGCCTTTCGTTCTTGGCGAYCGCGCGACCCACTGCTTAGTATGAATTTATATGGAGCACTAAACGAAGCCGGAGACCGCG	0.5	0.683	SCR60	0	0	0	NA	NA	FBgn0010348|Arf79F|100
BaC3491	C3491	C3491P173D10M5CA	GE656351, GE656352, GE656353, GE656354, GE656355, GE665258, GE665259, GE665260, GE665261, GE675525, GE675526, GE675527, GE682985, GE682986, GE682987, GE692959, GE692960	TTAATAAATAAAAATAATATTTACAATACTTTGTTTAAATAACAAAAATAGTTTTTATATGGCAAGACAATACAAAATTAAATTTTAAGTACCAGGGCAA[C/A]ATAACCAATTAGTATCTTCCGTAAATAGTRATGGTGAAGTTGAATCCGTGACTTCTTTGACTCTTCAGCTTGATYTTGACGAACCGTTGTCCCACACCGC	0.5	0.827	SCR60	286	0.993	0.408	20	NA	unknown
BaC3494	C3494	C3494P323D8M4GA	GE692964, GE692965, GE692966, GE692967, GE692968, GE692969, GE705687, GE705688, GE705689	ACTTTGAAGGTTTAAATCCTTATCCATGTTTATAAATAANNNTGCAAATGTTTATTGAAAGGGTTTTCTCAATGTATCCCACATATATTCAGGCGACTCA[G/A]AACCAGCACGAGTATCAATGGTATCAATTGAATATATGTTTGAAGTTGCAAGCATTGGACTCTTACTRCGWATGCTGCTATTAATTTTATGTCCCTTCCT	0.5	0.891	SCR60	288	1	0	NA	NA	unknown
BaC3497	C3497	C3497P1131D9M3TC	GE656357, GE656358, GE665262, GE665263, GE682988, GE682989, GE692979, GE692980, GE692981, GE692982, GE692983, GE692984, GE692985, GE692986, GE692987, GE692988, GE692989, GE692990, GE692991, GE692992, GE692993, GE705692, GE705693	TCCGATTGCACAACGAAGTACAGATCGCTTGGAGCTGAATTGACTGAAAACCAGCTGTGTGCTGGTGGAGTGTTCGCTCAGGATGCATGCAGAGGAGACT[T/C]TGGTGGACCTYTGATGAGGAAGACTCCTTCAGGAATCTGGGAAWCCGTGGCTGTTGTCTCCTTTGGCTATGGTTGYGGTAGAGACGGTTGGCCAGGCGTT	0.333333333	0.667	SCR60	287	0.997	0	NA	NA	FBgn0037515|Sp7|79
BaC3499	C3499	C3499P670D12M6GT	GE656359, GE656360, GE656361, GE656362, GE656363, GE656364, GE656365, GE656366, GE656367, GE692996, GE692997, GE726841, GE726842	GACAACTTAGTGTAAGAAAATTAAAGATGCTTTTGATATACTTTAAACAATCTGTATTGCCAGATAAAATTGTGAATATTTTTCTTTGTGATGATGACAT[G/T]TCAGGTCATGATTTTGAGGTTATATATTTTTTATTATTCATGATTAGATCTCGAGTATAACGCATAGAGATATTAGTCTATAGCCGGAAGACTATTATAA	0.5	0.807	SCR60	287	0.997	0.29	11	NA	unknown
BaC3501	C3501	C3501P506D11M5AG	DY770696, DY770811, GE656378, GE656379, GE693004, GE693005, GE693006, GE693007, GE705698, GE705699, GE705700, GE705701, GE705702, GE705703, GE705704, GE705705, GE705706, GE705707, GE705708, GE705709, GE705710	CTTAAATAATATTTGAGAGTGTGGAGAKATTCTCCTCGGGTGTGCCTGTAAGAATTAAGCTAGGTAGTTAATTGTAGTGTTCGAATTTGTAACCCTCTCC[A/G]CTTTCGGCTCCAAGTGCTTGAGTGTGTTCAGAGTAGTACTGTCCTTGGATCTCTGGCTGTTGTTCGGCGTATGCCTTCAAGCCTTCACCACCTTCGTAGC	0.454545455	0.956	SCR60	288	1	0.444	18	9.2	FBgn0029573|CG14770|18
BaC3505	C3505	C3505P1918D14M6GA	GE656381, GE656382, GE656383, GE656384, GE656385, GE656386, GE656387, GE656388, GE656389, GE656390, GE656391, GE673363, GE673364, GE673365, GE673366, GE682993, GE682994, GE682995, GE693012, GE693013, GE693014, GE693015, GE726848, GE726849, GE726850, GE726851, GE726852, GE726853, GE726854, GE726855	GCCCTTGACCTTGACTCTGGCCTAAAACTGAGGGATCTTCAAAGATTGGCTGYTGTGGTTTAAACTGTTCTGATGAAATTCTCGTCAACATTATACCAAT[G/A]CCCTCAATCAGGGCGAGAAGGATRCCACCAACTAAAGCACTGCCTGCCATMGCTGGTACCCCATTTCTCGCTGCCAATATGCCACCAGTAAGTGCCCCAC	0.428571429	0.981	SCR60	285	0.99	0.408	6	74.8	FBgn0031164|CG1724|41
BaC3525	C3525	C3525P284D6M3GC	DY764618, DY765144, DY771526, GE656404, GE656405, GE656406, GE656407, GE693047, GE726865	TTAGACTGATATAAACCATGTTGTGAAAAATACCAATAGGTAAGAAAAATATAGTGATTGTTCTTCTATACAATCACTGGCTAGTTTTAATTTTACTATA[G/C]TTAAATAATTATACCATTTTACACAGGTTTCTTTTTATTTCTGTTTCTGTTTTTAACATTTGACACTTCATAGAAGTTGCTTCCTGTTTTTGTACGCTTC	0.5	0.491	SCR40	279	0.969	0.106	11	NA	FBgn0034243|Ngp|100
BaC3532	C3532	C3532P392D6M3CT	DY763785, GE693056, GE693057, GE693058, GE714057, GE726868	AGTTTTTCAACTCTGGTTGGTTATATTTGTACTCATTTCTRAATTTCARCCGYTCYAAAATGTAACGATAAGTTTTTCTTATAAGGTTTTGRTCTTCTGG[C/T]AAATGAAGCGCTGATATGAGTTGGTTTCTTGTTTCCCCTTTTGCACCCTCAGCAAGAATTGCAAGAATTGTTGTGTACCCGAGAGGCGAGAATGCAATAT	0.5	0.667	SCR60	287	0.997	0.42	7	NA	FBgn0039795|CG1342|12
BaC3536	C3536	C3536P648D30M15CT	DY768926, DY768997, DY769277, DY770782, DY771289, GE656412, GE673370, GE693063, GE693064, GE693065, GE693066, GE693067, GE693068, GE693069, GE693070, GE693071, GE693072, GE693073, GE693074, GE693075, GE693076, GE693077, GE693078, GE693079, GE693080, GE693081, GE693082, GE693083, GE693084, GE693085, GE693086, GE693087, GE693088, GE693089, GE693090, GE693091, GE693092, GE693093, GE693094, GE693095,…	TGTTGCACTGCCAGGGTTGGAACTTCTTGAGTTGTAAAACTGGTGTCGGTCGCCGTATCCAKTCGATKACTTCGCGGTATGTTACGAAATATACATCCGG[C/T]AGYTTTAGTATCTCCTCAGTGAATTTCTTAAAGGCATTGAGATAATCATTGTTCTTCAGCCAGGTAGAATTGAGGTGTATCCCAAACGGTGCTCTGTTCT	0.5	0.713	SCR60	238	0.826	0.358	NA	NA	FBgn0032598|CG17905|100
BaC355	C355	C355P254D7M3GA	DY764409, DY764562, DY769110, DY770154, GE693154, GE726877, GE726878, GE726879, GE737481, GE737482	TGCCGTCGGCGTCTCCGATCTTGAAGACTGTGCCGATGGGGCAACCGTATTCRCGGGCGACTCCYTCCAAGCAGATGTAGTATTTACGGCAGTCTTCGGG[G/A]TGGGCGTGACGGCTGAAGGARCCGGCGTTGGAAACCTCTCCGGGCGCGGGGCAAGAGAAACCATTCGCTACNNNCTCGTTTTTGCAYTCAGGRACCTGGT	0.428571429	0.844	SCR60	288	1	0.151	15	NA	FBgn0026077|Gasp|100
BaC3560	C3560	C3560P974D7M3TC	DY770233, GE693169, GE693170, GE693171, GE705726, GE705727, GE705728, GE705729, GE705730, GE737483	TGGAARGCCAGCGGGATCATAGCTTGCATCATCTTCTTGAAGCGAATGCCGAATGTTCGYCCTACAGAAGTATCTCGTTGTAGTGGACCAGCATTCTCTA[T/C]ATTTCTTAAAACAACACTTTGGTYTTCANNNAAACTGTSATTCTCAACTAWTTCTACATTTTTGGTATAATTGTAACCACTACCTAGGTTATTACTTAAA	0.428571429	0.91	SCR60	288	1	0.134	2	NA	unknown
BaC3570	C3570	C3570P541D6M3GA	GE656423, GE656424, GE673380, GE693186, GE693187, GE714068	CATACTTGTTCCATGGTACATTTTCTATTGCATGCTTCTTTAGTTTGTGCTTTTTGAGATATTTCGAATCAATATAGGCCTCACCACAAATTGTACAAAC[G/A]TATGGCCGCTCTCCAGTGTGTGTCCTTAAATGAACTACCAGATTTCCTTTCAATGCAAAGAATTTCATGCAAACTGAACAACCAAACTTCTTTTCCCTAG	0.5	0.951	SCR60	0	0	0	NA	NA	FBgn0024975|CG2712|21
BaC3580	C3580	C3580P598D13M5AG	DY763464, GE656445, GE673388, GE673389, GE673390, GE693209, GE693210, GE693211, GE693212, GE705791, GE714087, GE726911, GE726912, GE726913	CATTCTTCCTAATGGCATCCGCTACCAAGCGTGAGGCTGAGTTGGCGATGTCGTCAATACGGTTGTGGTGCTTYTGGTAGTARGGGCGGATGATGCGGTG[A/G]TAGATGATGAGGGAGCCGTTGTAGTCKGTCGGCAGGTAGCACCAGATTATGAAGATGCACTTGATCAACCAGTATAGCGGGAACCAGCCAACAATGAART	0.384615385	0.646	SCR60	288	1	0.363	20	89.4	FBgn0033906|CG8331|64
BaC3599	C3599	C3599P364D7M3GA	DY768425, DY770870, GE693244, GE693245, GE693246, GE693247, GE693248, GE693249, GE693250, GE693251, GE693252, GE693253, GE693254, GE693255, GE693256, GE693257, GE693258, GE693259, GE693260, GE693261, GE693262, GE693263, GE693264, GE693265, GE705797	GCAGGTATGACACAGATAGTTCTAACAATGATAACCATAGAAATGGTAATTTACCTTCAGCGAATAATTTGTATTTAAATTACGTTCAACCTGATTACCA[G/A]CTTCTGAATAACTTAAAAGAACGTGCTAGAGAAGGTAAAACAGAATTAGGCCAACCAGAAGTTTACTCTCTTGGTGATTACGGCTGGAGGTTATCTGATA	0.428571429	0.83	SCR60	287	0.997	0.345	18	NA	unknown
BaC3602	C3602	C3602P1789D12M6GA	DY764973, DY769667, GE656462, GE693288, GE693289, GE693290, GE693291, GE693292, GE693293, GE693294, GE693295, GE693296, GE693297, GE693298, GE705811, GE705812, GE705813, GE714095, GE714096, GE714097, GE714098, GE714099, GE714100, GE714101, GE714102, GE714103, GE714104, GE714105, GE714106, GE714107, GE714108, GE714109, GE714110, GE726917, GE726918, GE726919, GE726920, GE726921, GE726922, GE737503	TAAATCCTTCTTTGTGGTGAGGTTGAGTGAACCAAGCTGCGTGATAGAATAGTCCAAAGGGAGCCCTGTTGCTTGTGTAATGTCTATCGAAGTTTTTCAA[G/A]ATCATTTTGTAGACACCATCAGARTCAGGTGGGTTCGCACAAGCGTCTCCCATGGAACATCTCCCGCCGTTCAAATCTTGCCACATCACCATAGGAACCT	0.5	0.805	SCR60	288	1	0.038	NA	NA	FBgn0051973|CG31973|100
BaC3604	C3604	C3604P483D8M3TG	DY770981, DY771147, DY772154, GE656463, GE656464, GE675531, GE675532, GE683013, GE683014, GE683015, GE683016, GE693300, GE705814, GE705815, GE714112, GE737504, GE737505	ATGGAAACAGTAACAAYATAGACACACTGAACATGCAGAATTTGGGAATAAACCCTAATGGTGGCCCACCACCTAACTTTAATTTGCCAATAAGTCTTGT[T/G]GCTGCAGCTCTTAACCAAGCTGGGTGGGGTGGGTTTCTCGGAGGACAGGGCAATGCAGGCCCAAACAACTGGCAAGGAGGCCCTCCTCAAGGTAGTTCTG	0.375	0.981	SCR60	288	1	0.252	15	25.2	FBgn0025790|TBPH|65
BaC3605	C3605	C3605P437D10M5CT	GE665281, GE665282, GE693301, GE693302, GE693303, GE693304, GE714113, GE726923, GE726924, GE737506	ACACTACYATYATGTTCATCAAACCAGTGCCCAGCTATGGAGATGCYACATTTGACATACAAGCTGGTTTCCCAGTAGAGTTCCTAGTCGGTTTCACCAA[C/T]AAAGGTTCAGAAGACTATGTGGTAGAAACCATGGAAGCMTCATTCCGGTACCCCATGGACTACACCTACTACATCCAGAACTTCACHGCTCTGCCGTACT	0.5	0.952	SCR60	288	1	0.396	11	59.4	FBgn0028327|l(1)G0320|55
BaC3610	C3610	C3610P412D8M3CT	GE673394, GE693329, GE693330, GE714116, GE714117, GE726930, GE726931, GE726932, GE737509, GE737510	TTTTTATTCTAGTACAAATTATAATACTTAGRACCAAAAGTTAGAATACAATTTATAGTATACTGGGGATTATTACGCTACTAACGGAAGAGGCTATATT[C/T]GAGATTCTTGGAAGTCCTGCAGTATATTTAGATCTTATATCTTTAYCTTAATGAATATGGCTAAATTGACTGTAATAACCACTTAAATGTACTCTTTAAC	0.375	0.923	SCR60	288	1	0.108	22	32.9	FBgn0028373|inx3|77
BaC3620	C3620	C3620P685D19M8CT	GE656473, GE656474, GE693347, GE693348, GE693349, GE693350, GE693351, GE693352, GE693353, GE693354, GE693355, GE693356, GE693357, GE693358, GE693359, GE693360, GE693361, GE693362, GE693363, GE693364, GE693365, GE693366, GE693367, GE693368, GE693369, GE693370, GE693371, GE693372, GE693373, GE705821, GE705822, GE726939, GE726940, GE726941, GE726942, GE726943, GE726944, GE726945, GE726946, GE726947,…	GATCWATRCTGGGACAAGAYGGTGGTAACGCTGGTGATGTTTTATCAGGTCTRGGMAGTCTATTAGGMGGTCAAGATGGGAAAATCAATCCATCACTTGT[C/T]GGATCAATGGTVTCAATGTTCGCAAATCAGATGGCTTCAAACGGCGATAAACCCCAGCGTGAGAAACGGCAAACCAAAGAAAACGGCATGGAGAATATAC	0.421052632	0.62	SCR60	288	1	0.283	26	18.2	FBgn0037664|CG8420|85
BaC3630	C3630	C3630P471D23M9TG	DY768992, GE656485, GE656486, GE656487, GE656488, GE656489, GE656490, GE656491, GE656492, GE656493, GE656494, GE656495, GE656496, GE656497, GE656498, GE673396, GE673397, GE673398, GE673399, GE673400, GE683026, GE683027, GE683028, GE693420, GE693421, GE693422, GE693423, GE693424, GE693425, GE693426, GE693427, GE693428, GE693429, GE693430, GE693431, GE693432, GE693433, GE714121, GE714122, GE714123,…	AGTTTGATTAGAGCCCTAGGGCCAATACACATAGGTGCAGWGTACCTAAAGAACCCTNGGCAAAGGTGAAACATCGGTACCACCAACATTCACCAGTGCA[T/G]CATCGATCTGTGGCAACTGAATTAATWCTTTATTCAGATTAGATAAATACTTTCATTACATTTAACATCTCAAGTGCATGCACTGATCCTGGGCATGGGC	0.391304348	0.836	SCR60	279	0.969	0.476	16	30.6	FBgn0058045|CG40045|100
BaC3635	C3635	C3635P372D16M6CT	GE656499, GE656500, GE693444, GE693445, GE693446, GE693447, GE693448, GE693449, GE726983, GE726984, GE726985, GE726986, GE726987, GE726988, GE726989, GE726990	ATAAGTTGCCGATRTACTTCACCAACTGYTCTTCTTGYTGTGTTATCGCTGTTGGGTATGGCTGCAACGCTTTGCTATACACAGTTTCAACAACTGCAGA[C/T]GCCGTGGAACCAGCATTGATGGATTCTTTCAAGTCGACACGCCAAAACTTGGCATTGKCATAACCTTTCACAGYAGTYTCGACGAGGCGGAGATCTTTGT	0.375	0.964	SCR60	288	1	0.455	5	102.3	FBgn0053303|CG33303|44
BaC3639	C3639	C3639P536D13M5CA	DY771866, GE656501, GE656502, GE665293, GE665294, GE683029, GE683030, GE683031, GE683032, GE683033, GE683034, GE683035, GE683036, GE683037, GE683038, GE683039, GE683040, GE683041, GE683042, GE683043, GE683044, GE693457, GE693458, GE726991, GE726992, GE726993, GE737517, GE737518	ATACTTGTAAATGATATTTGCCTATTGGYCGYCTTATAAACATAGTGTAAAAGGTAGCAACTTCATAAACTCTCATTTTCGGCAGGTTCAACATATCAGC[C/A]ACTTTATGCATGGCAGAAATTGGGAGCCAACCACCATTCTGACGCTGYGCCAAGTCTAGAAGGGGAATCATTGCYCCCCTCTTGTGACCTTCSGGATATA	0.384615385	0.912	SCR60	287	0.997	0.267	11	52.4	FBgn0030853|CG5703|100
BaC3641	C3641	C3641P529D7M3TG	GE656504, GE693461, GE693462, GE693463, GE693464, GE693465, GE714129, GE714130, GE726997, GE726998	TAATAATWGTTACATAAKGTTTATTATTTATTMTTTTTAATATTAGRATTTCTTKTACATTAATGAAGAAGCTGGTCGTAAAATAGTWCGCTGCAAAATC[T/G]TCGCCTTGTACACGACAAATTGACAGCGTTAAAAAATCCTYCAAATACATACATCTACGTTRYAAAARAWGATTGTGTGTAAAACTCTTATTTGTTATAA	0.428571429	0.688	SCR60	0	0	0	NA	NA	FBgn0033764|CG8776|42
BaC3674	C3674	C3674P418D10M5CT	GE673409, GE693517, GE693518, GE693519, GE693520, GE693521, GE714142, GE727022, GE727023, GE727024, GE727025, GE727026, GE727027, GE727028	TCTACCCTKTCGACAGTATGCCATGGAAGATCCTCTTCTACACGAGGTTCTTCTAAGCCTCCAGAAGTCGGCAATGTTTTCAAAGATCCTTTTAAATCCG[C/T]CAAAAGCAAGCGAGGAGTATAGGTTACCTCTCYGTTCGCTGTCTGTCCTTCCCGATATAGAATATCATGATTACACTCTGCTTTTACCGTACCAGTGTAG	0.5	0.954	SCR60	288	1	0	NA	NA	FBgn0020272|mst|36
BaC3680	C3680	C3680P425D19M7GA	DY765101, GE693545, GE693546, GE693547, GE693548, GE693549, GE693550, GE693551, GE693552, GE693553, GE693554, GE693555, GE693556, GE693557, GE727037, GE727038, GE727039, GE727040, GE727041, GE727042, GE737524	ACCTCAAAACGTGATGGATAGCGCCATCTATTGGACGGAGTATGTGGCACGACACGGGGACGCGCCGGCTGCTTTGCCTTCCACGAGGAGGACGTGGTTC[G/A]AGAGTACGCTACTAGATGTCTATAGTGTATTGTTAGGCGTTTTGTTAGCRATTTTGTTTRTAGTTTACTTAMTTATTAGCARAGTAATATTAATATTAGC	0.368421053	0.855	SCR60	288	1	0.196	10	NA	FBgn0032713|CG17323|35
BaC3686	C3686	C3686P782D14M7CT	GE656525, GE683061, GE693575, GE693576, GE693577, GE693578, GE693579, GE693580, GE693581, GE693582, GE693583, GE693584, GE705861, GE705862, GE705863, GE727046	AGATACAAAACTAAAGAACGCGCGATACATTTTTATTATTTATTTCCGTAAAATACGTCGCATTTTATTATCACGTAACCGATCAGCACTAACACGTGTA[C/T]CTTRGTCTCCGATCAGAGTTGTACTCCCCGNNNNNNNNNNNNNNNNNCCCNNNNNNNNNNNNNNNNNNNNNNNNNNNNNNNNNNNNNNNNNNNNNNNNNN	0.5	0.747	SCR60	0	0	0	NA	NA	FBgn0038211|CG9649|32
BaC3699	C3699	C3699P805D7M3AG	GE656529, GE665301, GE683063, GE683064, GE683065, GE693607, GE693608, GE705867	TTGCCAGATATAGTGATCCAAATCCTCGTGGTGACACACCAGAGTTGGASGGTTTAAAATGGCCAGCCATGAAAYCGGATGACCGCAAGTATCTGCGYGT[A/G]TCAGACGATCTCACCGTACACACCAACTTRAAGGAAGACAGAATTAAAGTGTGGGAAGAGTTGTACCCAATTCAATATTAATTACAAATAAAAATAAATT	0.428571429	0.644	SCR60	0	0	0	NA	NA	FBgn0032132|CG4382|63
BaC3708	C3708	C3708P271D7M3TC	DY763474, GE656540, GE656541, GE683066, GE683067, GE693624, GE727055, GE737528	AAAATGTTAATAATTACAATAAATATTATTGATTATTTTTACAYTAGTGTTTCATTTNNTTTTTNATAAAAATGGCGTATAAATTAAAAGGMGACAATTT[T/C]TGTGCATTCATTATGTAGTTTAAAANTATTAATATAAAGCTTYATTTGTTTGAAAGCTGTAGTAATATAATGAAAATATATTAGATAGAGTTTTTNACTC	0.428571429	0.435	SCR40	0	0	0	NA	NA	FBgn0034315|CG5721|39
BaC3714	C3714	C3714P2699D9M4CT	DY769050, DY770213, GE693634, GE693635, GE693636, GE693637, GE693638, GE693639, GE693640, GE693641, GE693642, GE693643, GE693644, GE693645, GE693646, GE693647, GE693648, GE693649, GE693650, GE693651, GE693652, GE693653, GE693654, GE693655, GE693656, GE693657, GE693658, GE693659, GE693660, GE693661, GE693662, GE693663, GE693664, GE693665, GE693666, GE705870, GE705871, GE705872, GE705873, GE705874,…	CATNNNCTCCRAATCTTARCGTAGAAGATAGGTACATAGGTAAGGGTGTAGGATACATGGATGGTGTTTTTGAACCAGTTGGTGGTAACAATTGGAAAGG[C/T]AGTTTATTTAAATGGTTCAAAGCGAAATAAGGAATGGCGGTATGAGATTCGGGTGACAAATAAATSGARTTATCTGAAGTAAAAGCTGAGCTTGGAGTTT	0.444444444	0.958	SCR60	288	1	0.25	21	NA	FBgn0050045|CG30045|18
BaC3725	C3725	C3725P323D22M8AG	DY764753, DY766391, DY766938, DY767043, DY767499, DY768325, DY768416, DY770028, DY771979, DY772036, DY772049, DY773425, GE656550, GE656551, GE665308, GE665309, GE673419, GE693682, GE693683, GE693684, GE693685, GE693686, GE727059, GE727060, GE737529, GE737530, GE737531, GE737532, GE737533, GE737534, GE737535, GE737536	GGCCGTGCGCGCGGTACGTGCGCCTGCGCAGGCAGGGGGCGCGGTTCACCTGTATRTGATCAATRACGAGTCTGTCAACATCAAGGCCCTTGTAGTCAGC[A/G]TTAGATTCAGCATTCCTCAACAGTTGCAGCAGGAACTCTGCCGATTTCTTGGGCCAACGACCCTGTGTGGTGCCAAACTGTTTRGCCTGTGCACATCTGC	0.363636364	0.962	SCR60	227	0.788	0.378	NA	NA	FBgn0029897|RpL17|91
BaC3734	C3734	C3734P358D28M9GT	GE656569, GE673421, GE673422, GE693708, GE693709, GE693710, GE693711, GE693712, GE693713, GE693714, GE693715, GE693716, GE693717, GE693718, GE693719, GE693720, GE714314, GE714315, GE714316, GE714317, GE714318, GE727069, GE727070, GE727071, GE727072, GE727073, GE727074, GE727075, GE727076, GE727077, GE727078, GE727079	GGTTCATCATTGATGCAGCGTCAGTGTACCCCGGGGAGCTGCCCAAYGCAGCYCACGTGTGCGGAGTGATGGCCACACTGTCACTTATTATGGTCAAYTC[G/T]GTGTCTAATGCACAGGTCCGAGGRGAGACGTACACAGGAGGCTGCATGGGTCCCCGCGGCGCTCGGCTGTGGCTCTTYCTCGGCTTCGTGGTTGGGTTCG	0.321428571	0.777	SCR60	288	1	0.476	12	49.7	FBgn0035528|CG15012|28
BaC3763	C3763	C3763P929D27M13TG	DY763379, DY763779, DY764448, DY764535, DY765194, DY766640, DY767445, DY767623, DY767917, DY768109, DY768798, DY769404, DY769808, GE693800, GE693801, GE693802, GE693803, GE693804, GE693805, GE705975, GE705976, GE705977, GE705978, GE705979, GE705980, GE705981, GE705982, GE705983, GE714357, GE714358, GE714359, GE714360, GE714361, GE714362, GE737629, GE737630, GE737631, GE737632, GE737633, GE737634	AAATTANNNACTACGTATTCATACGATCTTTCTAATAAACTATNCACTTTGAGCGTTTGCAAAGTTAAAATATAAAATTAAAAATATAAAAACTTTTTTG[T/G]CCGCCATTTTGGCGTGGAWYCGCGCGCTTTTGACGGGGAGATGCTTTCGCGCTCAAGGTTARACTSGCCNNNNNNNNNNNNNNNNNNNNNNNNNNNNNNN	0.481481481	0.644	SCR60	288	1	0.063	2	33.6	unknown
BaC3769	C3769	C3769P735D7M3GA	GE673428, GE693814, GE693815, GE693816, GE693817, GE714363, GE714364, GE714365	GAAGGTCAATGTACATCGAGGAGCCAGTATACGTGCCGATGGTGAACCCTATGGTATACGAAAGYCTSTACGGGCCAGTGCCGATGCCCAATCCGTATAT[G/A]CAACCTCCGAGGCCGAGGGTGTCGCTTCAACACCAGCCTGACTACGTAATGGCGAATGGTTACGGCAAGCAACGGAGACAATCCAGRTTGACAGAAGCGT	0.428571429	0.677	SCR60	277	0.962	0.332	10	48.7	unknown
BaC3802	C3802	C3802P65D10M3GT	GE665340, GE694468, GE694469, GE694470, GE694471, GE694472, GE694473, GE694474, GE694475, GE694476, GE727155	NNNNNNNNNNNNNNNNNNNNNNNNNNNNNNNNNNNNNNNNNNNNNNTCATATCAATTATAANNNNNNNNNNNNNNNNNNATTCCCAAAACATTCATACTG[G/T]AATTAACCATTTGTATAATTTCAAAATCAACAGCACATTTTTTAAATGTACATTAGTCTAATTTGAATTAATTGAAGACATATTTATCAGCACACATGGT	0.3	0.496	SCR40	270	0.938	0	NA	NA	FBgn0030208|PPP4R2r|57
BaC3815	C3815	C3815P386D6M3GA	GE694509, GE694510, GE694511, GE694512, GE694513, GE694514, GE694515, GE694516, GE694517, GE706082, GE706083, GE706084	GTGAATTTTGTTTAGACACAAAATTACCAAGATTTGATCATAGACTTATCAATAAAGATTATATAATTTTACAAAAGRCACATTTTTTTATGCCGGCGAA[G/A]AAAGAAATATTGATTTTTAAATGAAATCTCTACAATCATTTCAANAACACGATTCCCAGAAACATTTAAATTTAAATGAAAATATTAAAGCTAAATTAAA	0.5	0.897	SCR60	236	0.819	0	NA	NA	unknown
BaC3826	C3826	C3826P399D24M8TC	DY765999, DY767480, GE656641, GE656642, GE656643, GE656644, GE656645, GE656646, GE665346, GE665347, GE673437, GE694536, GE694537, GE694538, GE694539, GE694540, GE694541, GE694542, GE694543, GE706088, GE706089, GE706090, GE706091, GE714392, GE714393, GE714394, GE727167, GE727168, GE737642, GE737643, GE737644	NCCTTNNGGGAGGGNAGGTTTGTACAAGTTACGAATGATTTTCAAAGATGATTACCCGTCTAGTCCWCCNRAAGTGCAAATTTGAACCACCCCTGTTTCA[T/C]CCTAACGTGTACCCATCTGGAACTGTGTGTTTATCACTCCTCGATGAAGAGAAGGACTGGCGTCCCGCTATCACAATCAAACAGATCCTCCTTGGCATTC	0.333333333	0.918	SCR60	288	1	0.42	8	NA	FBgn0010602|lwr|100
BaC3835	C3835	C3835P721D8M4GT	DY770711, GE656657, GE694559, GE694560, GE694561, GE694562, GE694563, GE706099, GE727172, GE727173, GE727174	ATTGCTTCGAATTAGACTGAGAGACAAATTAATAATTTYGAGTTTTGTACCTTTTGACTKTYWGTNNNTTTTGTTAAATTATAAGTACAGAAACCCGATT[G/T]GTTTTCTACTATTTTATGCATTTTATCCCMCANNNNNNNNNNNNNNNNNTAATTCAGTCAATAAATAKWCGTTTTACGAGCTAGTGTATTGAAAANGCGA	0.5	0.672	SCR60	177	0.615	0.146	NA	NA	FBgn0039896|yellow-h|39
BaC3846	C3846	C3846P887D47M20AG	DY767276, DY768379, DY768810, DY769554, DY770112, DY770458, DY770863, GE656667, GE656668, GE656669, GE656670, GE656671, GE656672, GE656673, GE656674, GE656675, GE673439, GE673440, GE673441, GE673442, GE675567, GE675568, GE694583, GE694584, GE694585, GE694586, GE694587, GE694588, GE694589, GE694590, GE694591, GE694592, GE694593, GE694594, GE694595, GE694596, GE694597, GE694598, GE694599, GE694600,…	CCTCGATTTCKGCRCTSGCGGGTTCTTTTTGTCCCGCTTCTGGCTCTTCGCCTTCTGCGGCGGCTTCTCCCTCAACTGCCTCTACTTCTTCTGAGGCTGC[A/G]GCGGCCTCTTNCTACAGCTGCTACAGGAGCAGGCGCTGGTGCAGCTGCAACGGTGTCTGCTGAAGCTACGACTGATTGTACGCCTGTTGAGTCNNNNNNN	0.425531915	0.638	SCR60	288	1	0.201	17	23.3	unknown
BaC3848	C3848	C3848P365D9M4AG	DY767919, DY767938, DY769628, DY770237, DY770852, GE694607, GE694608, GE694609, GE706215	CGTCTTCGCCGCATTTGTCTTTAGTTCTTTCATCTTCTACAAAATGGTAGCCCCTWTCGTTTTCCAGGAGTCTCCCTTTCGCCATTATCGTAATGTCTCC[A/G]AAACCATCCGGATCATCCTGTTTGATTCTATCGAAGGGYGCCGTTTTTACTTTGTCCCARAGATCGTGATCGTCGATTTCTTTAGAATCGTAATTACCGT	0.444444444	0.922	SCR60	288	1	0	NA	NA	unknown
BaC3876	C3876	C3876P1845D8M3CA	DY766839, DY768347, GE656689, GE656690, GE656691, GE656692, GE656693, GE683128, GE683129, GE694667, GE694668, GE694669, GE694670, GE706226, GE706227, GE714423, GE714424, GE714425, GE714426, GE714427, GE727201, GE727202	GCTTACGTAACACAGGTTTATGCAGGCTAGTGATATAANATNNAATAAAATATWAGCATTCTTCTATGCAGTGATGTGATAAATAGACCATTTGAAAGCY[C/A]CAACAACCGTCAATGCATTTGATACAAATAATTTAGTGACTAAACAGTGTAAAGATTCTTGGTAGCTGAGCTGTGTTTGACCATGGTGTCTCTATGGAGT	0.375	0.994	SCR60	287	0.997	0.144	22	45.2	FBgn0035709|eIF4E-4|67
BaC3882	C3882	C3882P430D6M3CT	DY770883, GE673452, GE673453, GE694684, GE694685, GE706231, GE706232, GE727204	CTATATTAGAGGATATGGCCAAGRGTGGTAAAGCTGCACCTGTAGATAAAAGTAAAAATGTATGGGAGGTGTATTGGCACTCGCTGGATGAATGGGGTAA[C/T]ATGATATACAATTGGGCGAGCGCAAATGGCATGAATAATAGTGTATGTACACTGTTTGAATTGCGGGAAGGTGAAAATTCAGTGGGAGAAGAATTCCACG	0.5	0.847	SCR60	287	0.997	0.406	5	109.4	FBgn0022027|Vps25|52
BaC3895	C3895	C3895P862D7M3GA	GE656703, GE665354, GE683135, GE683136, GE694712, GE714439, GE714440, GE727209, GE727210, GE727211, GE727212	AAATATATCACTTATTATGTAGGTATTTATAGTTGATATATCAATACATACATTTTCAATCATTAGCAAGCGAATCTTAGCTGTTAGCCTTGAGCCTAAA[G/A]ARAAGCGCTTTTAAAAATAGGTTTACTTCCTCATATTATAAGTAAAAGCAAMATCTAGGGTATTTAGGTACATTAAATGACAATAATATAATACATATTT	0.428571429	0.741	SCR60	282	0.979	0.29	20	0	FBgn0033385|Vps32|52
BaC3900	C3900	C3900P464D8M4GT	GE656706, GE656707, GE673454, GE694722, GE694723, GE706234, GE714446, GE727214, GE727215, GE727216, GE727217	CCATTCAAACCATTTCAGTACAGCCGGAACGAATCTGCAAMAACAATCCTCCCAGTAGCAGAGCTTCTAGAAATTGGACTTCCAACAGTTACAAATTCGT[G/T]ATTAAATCGGCTGACATTTGACGGAGCCTCARTTGCGCCAGAGATATTTTGGTRTTGCRATTTGTTAGAACATCGTGTTTCATATACATTGCAACACCAT	0.5	0.976	SCR60	280	0.972	0.448	8	24.2	unknown
BaC3909	C3909	C3909P380D14M4GA	DY764990, DY766153, DY769388, DY770309, DY771154, DY771172, DY771762, DY771889, DY772533, DY772755, DY773176, GE656711, GE656712, GE656713, GE656714, GE656715, GE656716, GE656717, GE656718, GE656719, GE656720, GE656721, GE656722, GE656723, GE656724, GE656725, GE656726, GE656727, GE656728, GE656729, GE665355, GE673455, GE673456, GE673457, GE673458, GE673459, GE673460, GE673461, GE673462, GE673463,…	AACATTCCATAATATTGTTGTAATTTCAATTTAGAACTCGTTAATAAAAGGYGCTGTGTTGACTCATTTTGATAATTTTGACACATGCGCTGATTGGCCG[G/A]CTGGAAGTTACGTTTAGCCAACTTTACAAATCAGTGTCGTTCCGGTCACCGNTTGTCGTGGAGTCAGTGAAGTTTAGTGTTGGAATTTTNTACNGTGTTT	0.285714286	0.868	SCR60	287	0.997	0.161	2	0	FBgn0011726|tsr|92
BaC3917	C3917	C3917P112D7M3CT	GE656735, GE656736, GE656737, GE656738, GE656739, GE683146, GE694853, GE694854, GE706254, GE706255, GE714461, GE727289, GE727290	NNNNNNNNNNNNNNNNCYCCATATACATACCCCTCATTTTGAACAATTATTATTAATCAGACAAATTTGTGTAAAAAAAANCGATTGAATTTTAAAATCA[C/T]GAAATAAACCAGCGCAATACGTGACGATGTGAGCAAACAATTACAWTTGCACGAGTAGAAGCACACTCAACACCCCACACGCCGCGCGTCGACTAGTACA	0.428571429	0.608	SCR60	0	0	0	NA	NA	FBgn0023143|Uba1|100
BaC393	C393	C393P1212D34M13TC	DY767707, DY768867, DY768943, DY769034, DY769174, DY769240, DY769329, DY769689, DY769891, DY769927, DY769970, DY770039, DY770138, DY770150, DY770517, DY770538, DY770875, GE656750, GE656751, GE656752, GE656753, GE656754, GE656755, GE656756, GE656757, GE694867, GE694868, GE694869, GE694870, GE694871, GE694872, GE694873, GE694874, GE694875, GE694876, GE694877, GE694878, GE694879, GE694880, GE694881,…	ATCTATGTCACCGTCTTCTGAAAAATCATAGTTTCTATCGTAGTCTCTAAGTGCTTTTTCTTCCATTGCGTCTTCTCCATACATCGGTTGTGCGTCTAAA[T/C]CATCTCTATTGACTGTTGCGGTAAATCCAGTATTTGGTCCAGCTGAGTATTCTACAGACCTCATAGAACCATCTGGTTCTATTACACTGTAATGACCTTT	0.382352941	0.97	SCR60	288	1	0.227	22	NA	FBgn0036880|CG9295|22
BaC3936	C3936	C3936P321D7M3CT	DY769171, DY772333, GE665360, GE675603, GE675604, GE694920, GE694921	ATACAAGGGCATCTTACTTGAGAGTTCATAGTCTGATTCATACTGGTCAAGAGCAGCCAAAACCTTTTCAGTGCACACATAAAGATTGTAATCGAAGTTT[C/T]GCAACTAAACATTCCCTGGTTGTTCACGTTGCTTACACACATACACAGAACAGACCTCATAAGTGTGATGAATGTTTTAAAACATTTGCTACATCTTCAG	0.428571429	0.949	SCR60	288	1	0.149	16	NA	FBgn0028420|Kr-h1|26
BaC3944	C3944	C3944P361D6M3CT	GE656770, GE656771, GE694938, GE694939, GE694940, GE694941	TATCATCACTGTTCTCCACGCTCGTTTTAAGTATCGTTAGTTGAATATCAGGGCATATATTATCGAACATTTGACTTAAAAAACTGGGCTCATTCGATTT[C/T]AATGCATTRGCGATTGCAGATATTTCCAACAAAAGATCTGGTAAATGTTGTCTCGACGACATGAGTGAACTGAAACATTCTGCAGCTTCGTGAACATTTC	0.5	0.664	SCR60	288	1	0.153	4	NA	FBgn0035462|CG1120|26
BaC3958	C3958	C3958P146D8M4CT	GE694962, GE694963, GE694964, GE694965, GE694966, GE694967, GE706295, GE706296, GE706297, GE706298, GE706299, GE706300, GE714475, GE714476, GE714477, GE714478	AAAAANTAGAGTGGCAGTGTAAAATTTATATYAATTATAATTATCATTATACATAAARTATATAAAAGAACACAATGTTTTCACATCAGTCCATTATTGT[C/T]GTTTGACACAATAATAAAAATATCACAAGGCATTGTGATGTAAATAAATTCACAAATTGAGTTCAATAATAATATTACTATGCTACTAAATGAGTATCTA	0.5	0.803	SCR60	288	1	0.177	4	NA	FBgn0001311|kkv|100
BaC3983	C3983	C3983P558D6M3GA	DY765190, DY770345, GE673475, GE673476, GE695026, GE695027, GE695028, GE695029, GE714490, GE714491, GE714492, GE727337, GE727338, GE727339, GE727340	CAATCATCGTCATATTTCAACTAATTAACAAAAAAANCTTGATGTAATTATAAACTTGAAAAACGCATGAAAATCCGTTCAGTANGTTACTTTATCTTGA[G/A]CAGACAGACAGACACGCCGGATCATTTTATATTTATATGTAATATDTATTATAGATTATTATGTAAGTTTTAACGTTTTCCACACAGTAAGGCTGCATAC	0.5	0.588	SCR40	0	0	0	NA	NA	FBgn0064115|CG33649|40
BaC399	C399	C399P560D6M3CA	DY769606, GE665365, GE665366, GE665367, GE665368, GE675607, GE675608, GE706324, GE706325, GE706326, GE706327, GE706328, GE706329, GE737683	ACAGTNNNNNNCTGAGGTAATCTGTTTTGGACTGGGTTTTGGAGGATATTTTCTAAATTTAAGCTAGTCGAGGTCTGACTTGTGGAAGGTACAGGTTCTG[C/A]GGGTCGTGATGTGGGAATTATTTCAGTGAGCACAGAGTATGGTGTAACTGGCACTTTGATTGTCCGTCTTGCAAATATTTCATTGTCCTTATGTATATGG	0.5	0.964	SCR60	288	1	0.335	19	NA	FBgn0033199|CG17985|16
BaC3992	C3992	C3992P398D41M20AG	DY763575, DY767136, DY769032, DY771743, DY772070, DY772979, DY773401, GE656800, GE656801, GE656802, GE665369, GE665370, GE665371, GE665372, GE665373, GE665374, GE665375, GE665376, GE665377, GE665378, GE665379, GE665380, GE665381, GE673477, GE675609, GE675610, GE675611, GE675612, GE675613, GE675614, GE683153, GE683154, GE683155, GE683156, GE683157, GE683158, GE683159, GE683160, GE683161, GE683162,…	AGGCACCCATAAGCGCAGCAGGGCTTTTGTTTCTGCGTGCCAGCCATGATCCCACCTCGCTCARCTTGAGTTGCCCGAAAGGAGTATCGGGCTTTCCGTA[A/G]AAACGGGCTGGATCATAGGGTCCATGAACTGCTGGCTTGTACTCTTTCGGATAATCACCGATAGCCATGATTATTCGGAAWTAAGYCGAACTAAATCCAG	0.487804878	0.712	SCR60	0	0	0	NA	NA	FBgn0035032|CG4692|57
BaC4014	C4014	C4014P649D7M3CG	DY768550, DY773402, GE665392, GE665393, GE683194, GE683195, GE683196, GE683197, GE695081, GE695082, GE737691, GE737692	ACGGAGTCAAGAACTTCACCACGGGTGGCGCGTAGGGGTACGAGTTGGGGAACTCCAGCGACAACTTGTACTTGTGGCCCGCGTACACCGTGTCCAGAGG[C/G]CCGTTGATGGTGCCTATCCATTTGAAAAGGTTTTCGCTCTCCGGAAACGCCGAGATCCCTTTGTCCGCACATCGCATAAGCTCCATGAGCTCTTTCTGCA	0.428571429	0.768	SCR60	287	0.997	0.278	20	NA	FBgn0027936|vih|78
BaC4019	C4019	C4019P613D7M3GA	DY768281, GE683198, GE683199, GE695088, GE695089, GE727374, GE727375, GE727376	GTGCAGCACCCGGAATATCCAAATTAACTTCTTGATTTAACAATTTCTCGGCATTTTCCTCTTTAAGATCTACATCAATTTCATCAAGATCTTTCTTTCT[G/A]TTGCGTACTCGCCAGCGCTTTTTTAGATGAGTATCACCGTTATGGTATTTTTTACGTTTGTAAGGCATAGTTTAGCCAAATWWAANCAATTTTATAGGTT	0.428571429	0.918	SCR60	287	0.997	0.311	16	NA	FBgn0029885|CG3224|45
BaC4049	C4049	C4049P503D16M7AG	GE665402, GE695164, GE695165, GE695166, GE695167, GE695168, GE695169, GE695170, GE695171, GE695172, GE695173, GE695174, GE695175, GE695176, GE695177, GE714543, GE714544, GE727385, GE727386, GE727387	TATACCTGAGGATACAATGGTGGTCAGCAATTTTCCAAACATTTTGATGAATCCGGATCTTTTYTYGGAACCGTATGGATTCAAACCAGAAAGATTTATT[A/G]TTGACGGCAAGCTTAGTACACCGGACTACTTTTNCCCCTTYGGAATTGCGAAACACAGATGCTTAGGAGACGTATTAGCTAAATGTAATATGTTTATCTT	0.4375	0.996	SCR60	287	0.997	0.479	Z	NA	FBgn0001992|Cyp303a1|67
BaC4050	C4050	C4050P378D9M4AG	GE656859, GE656860, GE673492, GE673493, GE695179, GE695180, GE727388, GE727389, GE727390	GTTGATGGCACTATGCTAATCATTTCCTTGCCATACAATAAACAGTCAAAGTAACCACCAAAACCATGCATTACATTGTCTTGCTTAACTTCCCAGCTGA[A/G]AACTGTTGATCTTCTGTTGTCTGTCACTGGTAAACCTCTGTAGTCCAATACCTCCTTTCCTTTGTGATCTTTTACACCTTTTGCAGGATGTTCGAAAGTA	0.444444444	0.988	SCR60	288	1	0	NA	NA	FBgn0015925|csul|31
BaC4090	C4090	C4090P366D10M4CT	GE665410, GE665411, GE665412, GE683209, GE683210, GE683211, GE683212, GE683213, GE683214, GE683215, GE695244, GE695245, GE706361, GE727406, GE727407	GACTTCAGCTTTCAATGATCTTCGCAAAATYTTTGCGGCAATGTTGGAGTAGTTTATGTAATTAAGGCCAGCTTGTCTCCAGGCACTCATTTTGAGATGA[C/T]TTTAAATAGGTTATTGCAAAGTARAAAATCCAGCAAAWMTNTAAAATTGAATATCGAATTCCGAATTCAGAAATATAATGTGATGTAACATTCATAGATA	0.4	0.662	SCR60	287	0.997	0.328	22	NA	FBgn0014391|sun|22
BaC4093	C4093	C4093P502D72M22TC	DY763325, DY772550, GE656889, GE656890, GE656891, GE656892, GE656893, GE656894, GE656895, GE656896, GE656897, GE656898, GE656899, GE656900, GE656901, GE656902, GE656903, GE656904, GE665413, GE665414, GE665415, GE673503, GE673504, GE673505, GE673506, GE673507, GE695256, GE695257, GE695258, GE695259, GE695260, GE695261, GE695262, GE706362, GE714561, GE714562, GE714563, GE714564, GE727443, GE727444,…	CGCBGACCGCGTCATCGYGTTBGAAGGCACGCCGTYTTCCAACGSGACGGCCCACGCGCCGCAGTCGYTYYTGAACGGCATGAACAAATTCCTGGAACTT[T/C]TGGGCATCACGTTCAGAAGGGACCCYAATAACTTCCGGCCTAGGATCAACAAACACTCYTYTGTTAAGGACATAGAACAAAAAAGGGCAGGCCAGTATTT	0.305555556	0.934	SCR60	288	1	0	NA	NA	FBgn0035946|CG5651|100
BaC4108	C4108	C4108P507D38M18AG	GE656908, GE656909, GE656910, GE656911, GE656912, GE656913, GE656914, GE656915, GE656916, GE656917, GE656918, GE656919, GE656920, GE656921, GE656922, GE656923, GE656924, GE656925, GE656926, GE665439, GE665440, GE665441, GE665442, GE665443, GE665444, GE665445, GE665446, GE665447, GE665448, GE665449, GE665450, GE665451, GE665452, GE665453, GE665454, GE665455, GE665456, GE665457, GE665458, GE665459,…	CAATGTTGATYGGTAAAGTTTTAARGRTGTTYTCACCTARYTTMGCTGTAAAACCGAAGTATTTGGTGACCTCAGGTTTCTTCATGTCAAAATGRTAGTG[A/G]ATGTCTTCGCCTTCTAACGCATTTTCATCCCAAGTGGAWNGAWACSGTTGTCTCAAAATGATGYTCGATTTTCTCGTTGTAAACCTTCTTTYCTRAKTCA	0.473684211	0.728	SCR60	288	1	0.406	2	6	unknown
BaC4110	C4110	C4110P249D8M3AG	GE673513, GE695285, GE695286, GE695287, GE695288, GE695289, GE695290, GE727489, GE727490, GE727491	AAGCTGGTTGGACGATGTGAAAAGGGTGCGCATCCCTAGACCWAAATTCGAACGAAAATATCCCACAGAGCCTCCAAAGGACTACCTCGAGGACTGCRSC[A/G]ATCTCAGCGGCAAAGGGAGACACCATCACGATAACAAGGACCTGGCAAAAGCWACTGAAGAACTCAGACGAACTTTACAAGAGAAACTATGATANNTACG	0.375	0.721	SCR60	288	1	0.314	NA	NA	unknown
BaC4114	C4114	C4114P1160D6M3GC	DY767661, GE665514, GE665515, GE683220, GE683221, GE683222, GE683223, GE683224, GE683225, GE683226, GE683227, GE683228, GE683229, GE695297, GE695298, GE695299, GE695300, GE706366, GE706367	TTTTCAACATTGGTAATAGGTTCCTCTGGCGCGATACGATTTTCAACTTTATTAATATTTTCGACCTTAGCTAGAGGTTCTACTGGTGCATTTGGAACTT[G/C]AATCGTATCAACATTATCAGCTTTRGCAACCGGTTCCACGGGTGATTCWAGATTTTCAACTTTATCGGCATTTTCRACCTTAGCYAAAGGTTCTACTGGC	0.5	0.956	SCR60	264	0.917	0.396	5	49.8	unknown
BaC4116	C4116	C4116P381D24M6TC	GE656927, GE656928, GE656929, GE656930, GE665519, GE665520, GE665521, GE665522, GE665523, GE665524, GE665525, GE665526, GE665527, GE665528, GE665529, GE665530, GE665531, GE665532, GE665533, GE665534, GE665535, GE665536, GE665537, GE665538, GE673514, GE673515, GE675634, GE675635, GE675636, GE675637, GE675638, GE675639, GE675640, GE675641, GE675642, GE695302, GE695303	TMGCGTGCTCTGTGTACGTGACCGCGTCCCGGATGACGTTTTCCAAAAATATCTTCAAGACACCACGGGTTTCTTCGTAAATCARACCGGAGATCCTTTT[T/C]ACTCCACCTCTCCTGGCCAATCTACGAATGGCAGGCTTGGTTATCCCTTGAATGTTATCTCGCAGGACTTTCCTGTGGCGTTTCGCGCCTCCTTTCCCCA	0.25	0.586	SCR40	0	0	0	NA	NA	FBgn0053909|His4:CG33909|48
BaC4121	C4121	C4121P1582D11M5AG	DY767563, DY769263, DY769555, DY769940, DY770176, DY770765, GE683230, GE683231, GE695308, GE695309, GE695310, GE695311, GE695312, GE695313, GE695314, GE695315, GE695316, GE695317, GE695318, GE695319, GE695320, GE695321, GE695322, GE695323, GE695324, GE714567, GE714568, GE714569	GCAGTTGTTGGCTGCTTCCAAGYGGTGCTTTTCTCTCTGGTTGCAGCTCTAGAAGCTCTTGAACGTTGAGGGAGTAYACCTGCCCTGGTCGATACTCTTC[A/G]GATCCCCCTCTTTGTCCTTTGTCATCTTCTTGGTTTTCTTCAACAGGTGCGACTTGTTCCTGTTTTCTTGCCGTTCTATAAACAAGCTGTGGAGTGCCTT	0.454545455	0.81	SCR60	0	0	0	NA	NA	unknown
BaC4124	C4124	C4124P412D10M5CT	GE695332, GE695333, GE695334, GE695335, GE695336, GE695337, GE714574, GE714575, GE714576, GE714577	GTAGAGGATATTCTTTGGCAAGTTCTTCTGGGGTGCGATCATTTGATGCGATCATTTTGTCTATACACCTCGCTTCCCTCAACGCCATGTCGTATCGAGG[C/T]TCGACCACTGCGTTTAAGTACGGATTTACTTCTTTACATCGTTCGATGTAAGCTTCCACGAGCTCTTCGGATGTGATCTGTCGATTCCTGATCATCATAG	0.5	0.902	SCR60	287	0.997	0.352	9	11.3	FBgn0038803|CG5191|65
BaC4133	C4133	C4133P463D6M3CT	GE665544, GE665545, GE665546, GE695349, GE695350, GE706371, GE706372, GE727507, GE727508	TGTATCAAAACCCGACATTCCAAATTTAACGATTTCGTGRCGTATCTTTTTCAAATCCAAGTCGCTCTTGGATGATAGRKTTTGTTTTGATTCAACTGTA[C/T]TCTCTTCTTCCACATGTTTCTTCTTCGGCTTGTGGGCCTCGAATTTTACGACCTGAAAATTTTTCTCCGCGTTTTGCAAGGCAAGCGCTGCTTTCGTCAA	0.5	0.511	SCR40	0	0	0	NA	NA	unknown
BaC4136	C4136	C4136P123D10M4TC	DY769105, DY769585, DY769646, DY770081, DY770487, DY770510, DY770874, GE695356, GE714585, GE727509	NNNNNNNNNNCACTTATTTCAATTTAATTTGCTAGGTTTTATTACCTAATAAACTAACAATTCTTANGTCTTACATAGGCACTATAAGAATTCTCGTGAC[T/C]GAACAAGTTGAWAGGAAAAAAGGCAACATGTTCAGACGTGAAGTACTATAATACTATTTACATAGACTCAGAATTTAGTGTTTCCATCCTCCGTGGCCGA	0.4	0.527	SCR40	172	0.597	0.021	NA	NA	FBgn0035280|CG13935|27
BaC4138	C4138	C4138P571D26M7CT	DY764653, DY765007, DY766816, DY766843, DY766959, DY770758, DY772662, DY773213, GE656940, GE656941, GE656942, GE656943, GE665547, GE665548, GE665549, GE665550, GE665551, GE665552, GE665553, GE665554, GE665555, GE665556, GE665557, GE665558, GE665559, GE675643, GE683233, GE683234, GE683235, GE683236, GE683237, GE683238, GE695359, GE695360, GE695361, GE695362, GE695363, GE695364, GE706373, GE706374,…	TGTTGTCTCCAATGGCCACAAACGCCTTGAAACGTGTACSCTGACCGGCTCTKGTTTGYTTCTGTACTGGCATAATTTTCAATACTTCATCGTTCAATGA[C/T]GCACCAAGGAAGAAGTCGATGATTTCGAACTCTTTTATGGGCAGGGAGAACAAGTATATACTCTCGAGTTTGTCGATCTTTCCTTNCACGCACCAGGCGT	0.269230769	0.982	SCR60	288	1	0.344	13	25	FBgn0004867|sop|100
BaC4154	C4154	C4154P1060D16M7AG	GE706389, GE706390, GE706391, GE706392, GE715070, GE715071, GE715072, GE715073, GE715074, GE715075, GE715076, GE715077, GE715078, GE715079, GE715080, GE715081, GE715082, GE715083, GE715084, GE715085, GE715086, GE715087, GE715088, GE715089, GE715090, GE715091, GE715092, GE737773, GE737774	GAGCTATGGCATCTAGTCGTGTCTCTTCCTATAGAAAACGNCCGTGGGGYTCTTCTACCAGCTCTTCRGGCTTSGGCTTCGGCACGTAGGGGTTCTTGAG[A/G]GGGTCTGCGTTTAACTTGTAGTGAGCGATGGCCTGTGAGCAGTCGACGTTGTACCACCAGTCGCAGGCGAACTTGGCCTGGTCGAACAGTGTGCCATTGG	0.4375	0.965	SCR60	273	0.948	0.34	13	25	FBgn0052036|CG32036|56
BaC4163	C4163	C4163P771D11M3TC	GE695392, GE715109, GE715110, GE715111, GE715112, GE715113, GE715114, GE715115, GE715116, GE715117, GE715118, GE715119, GE715120, GE715121, GE715122, GE715123, GE715124, GE715125, GE715126, GE715127, GE715128, GE715129, GE715130, GE715131, GE715132, GE715133, GE715134	GACTWATCGCRTATTCCTGGGAACAAAACAAGTCATGGAGATTYAGCCACAGCTAYTTCATGCCYGACCCACTTGTCGGAGATTTTAATATAGCTGGRCT[T/C]AACTTCCAATGGGGAGCAGAAGGCATATTCGGTATAAGCGCATCTCCTATGGGCGCTGAYGGATTYAGGACWCTGTATTTCAGTCCTTTATCAAGTTATA	0.272727273	0.783	SCR60	288	1	0.149	13	NA	FBgn0004034|y|100
BaC4163	C4163	C4163P279D20M5TG	GE695392, GE715109, GE715110, GE715111, GE715112, GE715113, GE715114, GE715115, GE715116, GE715117, GE715118, GE715119, GE715120, GE715121, GE715122, GE715123, GE715124, GE715125, GE715126, GE715127, GE715128, GE715129, GE715130, GE715131, GE715132, GE715133, GE715134	AYCTGAAGCAGCAAGCTCTYCAGACTGGAGCGCTTGTCAGGCAAAACGCTTTGCCTGTYGGCATCGAGCGATGGAGGAATAAGCTTTTYGTCAGCGTYCC[T/G]AGATGGCGTCCAGGTATACCAGCGACYYTGAATTATATACCYCTGGATGCGCCCTACGAACCRTCTCCAAAGCTCACTCCYTATCCCAGTTTCAAGGGAA	NA	NA	SCR60	0	0	0	NA	NA	FBgn0004034|y|100
BaC4168	C4168	C4168P683D6M3GA	GE695394, GE715156, GE715157, GE715158, GE727544, GE727545, GE727546, GE727547, GE727548, GE737775, GE737776	ATNNNGCAGTTAGACCGTCATTTGCTTAAAAACTCTTAGATGTATAGAGCTTARGTCCATTACTCTACTATACCCAATAATTACAAAATTAATTGCTACA[G/A]ACAAAATTTGTGACGCAACTCATCAAAGTACACTTTAATGCAATAAGTTAATACAAATATAAATAATARTAGTAGGGTAAAACGTACCGCTTGCCTGGCA	0.5	0.9	SCR60	153	0.531	0.125	NA	NA	unknown
BaC417	C417	C417P1043D20M8GA	DY767733, DY767830, DY767949, DY767968, DY768399, DY768451, DY768718, DY768922, DY769185, DY769262, DY769358, DY769445, DY769514, DY769731, DY769760, DY769789, DY769831, DY769902, DY770339, DY770771, DY770896, GE656998, GE656999, GE657000, GE657001, GE673529, GE673530, GE673531, GE673532, GE683244, GE683245, GE683246, GE683247, GE683248, GE683249, GE683250, GE683251, GE683252, GE683253, GE683254,…	GCACRGCGGARCGCATGGTGAAGTACATGTCCAGCTTACGCTTGCACTTCTCTAGAGAGAWYTTGCAACCGCGGAGGAAGGTCATGATACGTTGGTCATC[G/A]AATTCGTCGGGTAGATGAGGTTCCTTCTTGAGCCAYTCTTTGATGTGTGCSAGRTCYTGGTCGCGGGTGTCAGGGTTCTCRTTCAGYTCCTCGCGGATCT	0.4	0.934	SCR60	0	0	0	NA	NA	FBgn0037323|CG2663|100
BaC4187	C4187	C4187P560D6M3CT	GE657008, GE657009, GE665567, GE715198, GE715199, GE715200, GE727577	TATATAAACAGACCACATATAAAAGTAAGCCATCCCTCTGATACCCGTACGCTAAAATACCGTTGACAATAAATTCACAAAGRATTACAAAGGTCGGCCA[C/T]ATTCATACATGCTGTGACCTGAGCGTAAAGTGCCATGGCCACAAATAACCTTATGTGTTATTGATAGCTTGTAATGTTTCAAATCATATCTAATGGAACT	0.5	0.606	SCR60	0	0	0	NA	NA	FBgn0050437|CG30437|100
BaC419	C419	C419P225D6M3GA	DY764482, DY769411, DY771671, DY772851, DY773300, GE665568, GE665569	CTTTTTCTATTTTCTCTCTTTCCTCTCGCTTTTTTCTTTGCCTCTCCTCTCTTTCTTTTCTATCTCTCTCGCGACGTTCCCTTTCCCTCTTAGTTGCTTC[G/A]TCTTTCTGCCGTTTGATCTCTTCTTCYCTCTTTCTTTTCTCTTCCAGAACTTCCTCGATCGGTATCTCGATCCTTTTTCTTACAATTTTCGTTCTGGAGA	0.5	0.88	SCR60	288	1	0.302	2	22.6	FBgn0050122|CG30122|35
BaC4197	C4197	C4197P515D10M4GA	GE665570, GE665571, GE683276, GE715222, GE715223, GE715224, GE715225, GE715226, GE715227, GE715228, GE715229, GE715230, GE715231, GE715232, GE715233, GE715234, GE715235, GE715236, GE715237, GE715238, GE715239, GE715240, GE715241, GE715242, GE715243, GE715244	GACAATGGCTCAAGAATTTAACCCAAACCATTTTCATGCTCGGCATTCTCGTCGGCAAYATGGTCTTCGGTCATCTTTCCGACAGATACGGGCGACGACT[G/A]CCATTYTTGGCTGCTGTATTCTTGCAACTAATAGCTGGAGTAACAACCGCTTACTCAGTCAACTGGTACATGTTCACAGCCCTTCGGTTTCTGTTAGCCA	0.4	0.698	SCR60	230	0.799	0.04	NA	NA	FBgn0034479|CG8654|100
BaC4206	C4206	C4206P930D8M4CT	DY769952, DY770644, DY771721, GE657017, GE657018, GE657019, GE665575, GE665576, GE683277, GE695410, GE695411, GE706414, GE706415, GE715263, GE715264, GE715265, GE727588, GE727589, GE737787	GCGTTGAGAAGGGAATGCTTGCTATTGTAAAATGTGTAAAGAGCAAAGTCGGTTTCTTCGCGGAGCGTCTCTAYTACTCGATGAAGGGTCTCGGTACCAA[C/T]GATAAGACTCTCATCAGAATCGTTGTYAGTCGTTCAGAGATCGATCTYGGCGACATCAAACAGGCGTTCCTCGACAAATTCGGCAAGCCCTTGGAGGAGT	0.5	0.984	SCR60	288	1	0.474	7	33.2	FBgn0000083|AnnIX|100
BaC4226	C4226	C4226P929D7M3TC	GE673581, GE695561, GE695562, GE717965, GE717966, GE717967, GE717968, GE717969, GE727659, GE727660, GE727661, GE727662	AGCGCGCAGAGGAGCGCGCCGAAACCGGTGAATCCAAAATCGTCGAGCTTGAGGAAGAGCTCCGCGTGGTCGGCAACAACCTGAAATCCCTAGAAGTCTC[T/C]GAGGAAAAGGCGATGGCGTCCCGCGATCACGTCGAGGATAAGATACACAGCCTCTCGCAGAAACTGACGCAAGCTGAAGCTCGTGCTGAATTTGCTGAGC	0.428571429	0.957	SCR60	0	0	0	NA	NA	FBgn0003721|Tm1|82
BaC4237	C4237	C4237P626D6M3GC	GE683279, GE683280, GE683281, GE683282, GE717987, GE717988, GE717989, GE717990, GE727663	CTGCATACTATTACAAGACAGATGTATATTCTGCGAATCCAGCCAATGCTAGTAAGCTCGCGAATGACATTAACTATTATATTTGTGATGCAACAGAAGG[G/C]AGAATACGACAGGCAGTGCAACCTGAGCATCTTGAAAATTTAGTAGTGATTTTAATTGATGCTCTTTACTTCAAAGCCAGTTGGACACATCCWTTCGACA	0.5	0.61	SCR60	288	1	0.417	20	4.3	FBgn0036968|CG6680|35
BaC424	C424	C424P1719D6M3CT	DY769372, GE683283, GE683284, GE695565, GE695566, GE695567, GE695568, GE718005, GE718006, GE718007, GE718008	AAGCAGAATTACTGTCTGGTGCCCACTCTTTAAATATAGCWGCCAGTGGAAAYAGATTGCCAGAAGATCAGAAACAATACAAAAGCCAACAAAAGTCCGC[C/T]AAAACATCTGCACCTCGACCTTTTAGACCTGCACCGACACAATCGCCAACCACWCCTCCRCCGTTGGAATATACAACCACAATAAGACCGCGACCTGAAC	0.5	0.803	SCR60	287	0.997	0.099	22	NA	FBgn0040601|CG13643|23
BaC4246	C4246	C4246P687D6M3CT	GE665609, GE683285, GE695571, GE718023, GE718024, GE727664	TATGCACTACAGTTAACAAAGTATGCTCCTCTGGTATGAAATCTGTAATGCTAGCAGCACAGGGTCTTCAAACTGGAGCTCAAGATGTCATTCTAGCTGG[C/T]GGAATGGAATCMATGTCAAACGTACCGTTCTACCTGAAGAGAGGTGAAACCACATATGGTGGAGTACAATTAATAGATGGTATTGTATTTGATGGCTTAA	0.5	0.627	SCR60	288	1	0.432	23	46.5	FBgn0029969|CG10932|89
BaC4266	C4266	C4266P307D6M3GA	GE718145, GE718146, GE718147, GE718148, GE718149, GE718150, GE718151, GE718152	AAGCAGTTAAGGGCCTRGACGCTAACCGCTATGCCACGAAAAAGACTGTTGCCCAGGGCATGCTGGATATWGCACTGCTTACCTCGAACGCTTCACAGTT[G/A]AAATATGTGCTGCAAGTTGGTCCWAAGCATGAGTTTTATATGCTRCTTCTGGTTCTCATATCGGTCTCCATTATTTTGCAGGTAGTTTCAGCTGTAGCCG	0.5	0.818	SCR60	288	1	0.184	19	NA	FBgn0038079|CG14394|19
BaC4269	C4269	C4269P217D11M5CG	GE718177, GE718178, GE718179, GE718180, GE718181, GE718182, GE718183, GE718184, GE718185, GE718186, GE718187, GE718188, GE718189	ATTTGGAAAACCGAAATCAGAGACTATCCATAATTGTCCGTGCAAATTATCCGGTCTCTTGGTTACAAAGTCCCAACGCATCGTTGTATCGAAAAGGGTA[C/G]TCCGGGGATTTCTTTTTGCAGAGCGAATAAAAGGTCCAAACTCAAGTGGATCTTTGAAGAAGAATACTGGTATATGAATACACAAGAAGTCTAAATTTCC	0.454545455	0.905	SCR60	288	1	0.215	23	13.2	FBgn0032061|CG9314|59
BaC4279	C4279	C4279P1962D9M4AG	DY763354, GE657246, GE657247, GE657248, GE657249, GE683301, GE683302, GE683303, GE695583, GE695584, GE695585, GE695586, GE695587, GE695588, GE695589, GE695590, GE695591, GE695592, GE706437, GE706438, GE718220, GE718221, GE718222, GE718223, GE718224, GE718225, GE718226, GE718227, GE718228, GE718229, GE718230, GE718231, GE718232, GE718233, GE718234, GE718235, GE727691, GE727692	ACCTGCTGCAGATTTATACGGTGGGCACTGTAGGTACTATTGGCATGGTCCCCAACAATAAATTATTGTACATATTGTTACTTAAACAGTAAAAGGCCCA[A/G]AGGAGCCATAATTAGGGCCATAGTTATGCCCATGGTCGAAGCACCGTTGCAACCGTCGTGTTCACAGGTTTCGCAGTACAGTGTGACTTCGTTCGCACCG	0.444444444	0.955	SCR60	288	1	0.302	3	5.7	FBgn0051676|CG31676|17
BaC4284	C4284	C4284P405D6M3CT	GE683304, GE718254, GE718255, GE718256, GE718257, GE718258	TGTGATCGAGCGCTGAATTTTGAAAAACAATGCGGAAAAAGTTTACTAGGTTACCTTGCGGCTGATACGTGACCATCATACTACCTTCCTTTATCATTCG[C/T]TCCTTTATTTTGGGCGCAACTTTATGTAACCTTTCATAATAATTCGGCTCGTTCTCGCAACTTCGGAGACACTTTGGAATATACCAGAACATAATGTTCG	0.5	0.952	SCR60	288	1	0.194	11	23.7	FBgn0000153|b|75
BaC4287	C4287	C4287P624D9M3GA	GE657252, GE718269, GE718270, GE718271, GE718272, GE718273, GE718274, GE718275, GE727693, GE727694	TCGGGTTGAGATCGACACTWGCKACCCARAARTTYGCTTTCTTAAAATGATTTACACAAGCGGCGCCTAGAGCACCACGTCCACCGTAGACGACGATTCT[G/A]CCGCTAGCCATTTTCACGTMTTGATCGTGTCTTGATTCACGGACAACTAAACGGGGCGTTAATGTTGAATGCAACAACCTAACTACAACATCCACTCACT	0.333333333	0.728	SCR60	288	1	0.354	19	NA	FBgn0035964|Dhpr|100
BaC4288	C4288	C4288P712D64M24CT	DY764097, DY764217, DY766414, DY768096, DY770344, DY771021, GE657253, GE657254, GE657255, GE657256, GE657257, GE657258, GE657259, GE657260, GE657261, GE657262, GE657263, GE657264, GE657265, GE657266, GE657267, GE657268, GE657269, GE657270, GE657271, GE657272, GE657273, GE657274, GE657275, GE657276, GE665619, GE683306, GE683307, GE683308, GE683309, GE683310, GE695595, GE695596, GE695597, GE695598,…	GCTGGCTATTCTTGGGTGGACCTYTAATGACATTGATYGCTTCCATGTCACTTATGACGTTGGCTAAYYTATTCATGCAATCATTCATTCTTAGCCAGGT[C/T]CATATTTACCTTGGTTTGATGGTCATGTGTGGTTTTGTATTGTTTGACACACAACTTATCATTGAGAARCGCAGGATGGNCAACAAGGNACTTCGTACAA	0.375	0.97	SCR60	0	0	0	NA	NA	FBgn0035871|CG7188|41
BaC429	C429	C429P421D22M6GT	DY768899, DY769084, DY769102, DY769312, DY769542, DY769574, DY769729, DY769852, DY770143, DY770239, DY770244, DY770367, DY770460, DY770787, DY770790, DY770801, GE657277, GE675650, GE675651, GE695645, GE695646, GE706447, GE706448, GE706449, GE706450, GE727725, GE727726, GE737805, GE737806, GE737807, GE737808	AATTCTTCGCTTATCAAATAAGTATTAACTTTCTGAATCTCARAATAAATGGCATCGGGTATCGAAAACACGCTAGTTAGCTGTCATTTAAGCGTTAACA[G/T]NNGCAAAAGGCAATAATCTCCAAGTTTACGTTGGTACATTACATACTAATTATTATTTCTAAACTGACTTTGATTATGCTCACAGAGCACTTGGTTACTT	0.272727273	0.629	SCR60	288	1	0.477	22	NA	FBgn0033731|CG8515|44
BaC4293	C4293	C4293P414D19M8AG	GE718306, GE718307, GE718308, GE727727, GE727728, GE727729, GE727730, GE737809, GE737810, GE737811, GE737812, GE737813, GE737814, GE737815, GE737816, GE737817, GE737818, GE737819, GE737820, GE737821, GE737822, GE737823, GE737824, GE737825, GE737826, GE737827, GE737828, GE737829, GE737830, GE737831, GE737832, GE737833, GE737834, GE737835, GE737836	NNNNNNNNNNNNNNNNNNNGCCACCGGCGTAACCACCGGCGTAACCGCCAGAGTAACCGCCGTAACCTTCCTCAGCCTGGTGGTATTGCGCCACTTGGAT[A/G]CCTTGTTGGAGAGACTCGAGTTCTACGCCTACRATTCTGTCGTGGGGAACCCCGTATACTGGRGCAGGGGGTCCGTAGGATGAGGAGATACCGTGGCCAT	0.421052632	0.949	SCR60	288	1	0.255	10	NA	FBgn0003065|CG2150|14
BaC43	C43	C43P413D6M3GA	DY764762, DY771472, DY773082, GE665622, GE665623, GE673587, GE673588, GE737837, GE737838	TCTTCTTCATCTTGCATAGCTGGAGCTGCAGCAGCAAACCCACCCATTGGCATCATGGGTGCATCAGGGAGGTTCAACCTTCTCTTCAGCACTTGACTTA[G/A]CTCTGACACTTCAAGCAGGTTAAGGTTTGTGATATCTGACACAATCTTCTCAATTTTTGGAGAGACTGGTTTATCAACATTTTCTGGTGGGGGTATGGTG	0.5	0.897	SCR60	288	1	0.17	17	79.6	FBgn0011787|mRpL12|48
BaC4302	C4302	C4302P1067D7M3TC	GE657280, GE657281, GE657282, GE657283, GE657284, GE695654, GE695655, GE695656, GE695657, GE718339, GE718340, GE718341, GE718342, GE718343, GE718344, GE718345, GE718346, GE718347, GE718348, GE718349, GE718350, GE718351, GE718352, GE718353, GE718354, GE718355, GE718356, GE718357, GE718358, GE718359, GE718360, GE718361, GE718362, GE718363, GE718364, GE718365, GE718366, GE718367, GE718368, GE718369,…	AGAAACTTGATTACGATCCTTTCGATSTTACCAGATTRTGGAAAAAGGGRACATATAAGACCATTCAGATAGGACGCGTTATATTTAACCAAAACTCTGA[T/C]AATCAATTCAGGGACCAAGAACAAAGCGCATTTAACCCTGGTAATTTAGTACCCGGTATTCCTGGACCAATGGATAACGTCTTTAGAGGAAGAAGGTTCT	0.428571429	0.961	SCR60	287	0.997	0.403	23	NA	FBgn0000261|Cat|100
BaC4315	C4315	C4315P371D12M5TC	GE657285, GE657286, GE657287, GE657288, GE673589, GE673590, GE673591, GE673592, GE673593, GE718600, GE718601, GE718602, GE718603, GE718604, GE718605, GE718606, GE718607, GE718608, GE718609, GE718610, GE718611, GE718612, GE718613	TAATATATCGCATAATTTATCAAAAATTATGCAGTAGAAACTATTATAATTTTTAARATAAAACTGCAATAACTACACTGTTGGGTCTGTTCAGGAAATT[T/C]GGACTAGTGGTAGGCGGCCACTGGGGCTACAGCCTTGACCACTGCCCCCAGGGGTTCCTTATGAACGACGGCATTGAAGCCGTTGTGAGGGTCAGCCGTG	0.416666667	0.901	SCR60	270	0.938	0.313	7	NA	FBgn0038714|CG6240|32
BaC4326	C4326	C4326P158D6M3CT	DY763824, GE718644, GE718645, GE718646, GE727751, GE727752, GE727753, GE727754, GE737844	GAAACCAATATCAGACGCCAGAACAACCTTTATTTGTAGGTCAACCTCAACAAACATTTGCTTATCAAAACCAAGAGCAGTTTTACCAAAACCAGTTTCC[C/T]CAACAACAATATGATCCCAACCAAGCTCAACCTCAAGATGGTCAACCTTTACAAAGTGGTTTAGATATAAATCAACAAGGAAATGACATTGATCAACAAG	0.5	0.953	SCR60	288	1	0.212	2	19.2	unknown
BaC4336	C4336	C4336P681D10M5CT	DY769534, DY770260, GE657300, GE657301, GE657302, GE657303, GE673595, GE695665, GE695666, GE695667, GE718676, GE718677, GE718678, GE718679, GE718680, GE718681, GE718682, GE718683, GE718684, GE718685, GE718686, GE718687, GE718688, GE718689, GE718690, GE718691, GE718692, GE718693, GE718694, GE718695, GE718696, GE718697, GE718698, GE718699, GE718700, GE718701, GE718702, GE718703	GTTCTTTCAGAATAGGAGCTGGCAGATACTGTTCCTTCAGAATAGGAGCTGATAGATACGGTTCCTTGATTATTGGTTTATAGATCGGGAGGTAGGGTTC[C/T]TTTATGATTGGGTACGGGATTATYGGCTCCTTTATTATAGGTAGAGGGACTATAGGTTCYTTAAAGATCGGCGCAGGTAGAATCTCTTTTACAACTACTG	0.5	0.914	SCR60	288	1	0.203	19	NA	FBgn0035281|CG1919|29
BaC435	C435	C435P628D8M4CT	DY768917, DY769244, DY769347, DY769602, DY769603, DY769753, DY769785, DY769955, DY769978, DY770065, DY770348, DY770393, DY770470, DY770560, DY770658, GE718738, GE718739, GE718740, GE718741, GE718742, GE718743, GE718744, GE718745, GE718746, GE718747, GE718748, GE718749, GE718750, GE718751, GE718752, GE718753, GE718754, GE718755, GE718756, GE718757, GE718758	CGTTGGCTACACGTTCGGCTTCTACWGCGCGAGCGACTTCAGCTGCGGCAGCGGCGGAAGCACGTCTCGCGGCTTCAGCGGCGCGGGCGTTCTCGTAAGC[C/T]GCGGCCTGCGCTCTCTGGATGTTGGCTAAGCGAGCGGCGTCCAACGCTTGAGCGTTCTGGATRGCGTTGGCTTGTCCAGCTGCACCAGCGCGAGAGTCTG	0.5	0.613	SCR60	275	0.955	0.101	19	51.2	unknown
BaC4363	C4363	C4363P321D11M4CT	GE657306, GE718786, GE718787, GE718788, GE718789, GE718790, GE718791, GE718792, GE718793, GE727779, GE727780, GE727781, GE727782	TATAGAAATGTCCCATAGAATAGAAATCAAACAGAAGGAGAGGGCTAAAAGTGTATAACGTCAAAGTATAAAATATTGTCGCAACGGCAGTCTTTTTAAC[C/T]CATTCGCGATAAATGCAAATACCGAATCTAATTTGCCACAAAATATAATACTTATTTTTTTTGTAGCCTTTTCATATTATGAAACTTTTGTATACACACA	0.363636364	0.943	SCR60	287	0.997	0.29	17	57.9	unknown
BaC4372	C4372	C4372P90D7M3CT	DY769221, DY770821, GE657352, GE657353, GE665637, GE665638, GE719118, GE719119, GE719120, GE719121, GE719122, GE719123, GE737862, GE737863	NNNNNNNNNNNNNNNNNNNNNNNNNNNNNNNNNNNTTYATGAGAAAAGATATATTAAATATAAGCATAACCGGAGCCACTGCTCACCCCGCAGGCATTTT[C/T]TTAACGTTTCATAAAATGTATCGTCTTAACTAAATAAGAAAACGGTGAAAGACTTACAAACTAAAAAAAANAAAGAAATTATAATACAAAAGTTAGCACC	0.428571429	0.953	SCR60	288	1	0.227	22	NA	unknown
BaC4381	C4381	C4381P212D13M3AG	DY765928, DY771411, DY771798, GE665639, GE665640, GE683319, GE683320, GE695695, GE706471, GE706472, GE706473, GE706474, GE719138, GE719139, GE719140, GE727800, GE727801, GE727802, GE727803, GE737864, GE737865	AACCTCCATTGGCTGCACTGGTCTCACTGTCACYGACTCCACTTCCAGGGGAATGATGCGCTGYTTCAACACTGCMGTGGTGCCTAGAGGGTATCTGTAA[A/G]AACCTTGTTTCTTGCCCTTAATGTTAGCTTCTTCATAAGTTCTAAGGTACTGTGCCGGGCCAGTGGTACGGATCACACACAAATCCACATTAGAACCAGA	0.230769231	0.896	SCR60	288	1	0	NA	NA	FBgn0023174|Prosbeta2|100
BaC4382	C4382	C4382P862D11M3AG	DY764264, DY766214, DY768197, DY769291, DY770501, GE657359, GE657360, GE665641, GE665642, GE683321, GE683322, GE683323, GE695696, GE695697, GE695698, GE706475, GE706476, GE706477, GE719141, GE719142, GE737866, GE737867, GE737868	CTGGCTCCTCTCTCTCTTGCCTGAACACAGGAGCTACCGCAGGTGCGTGGGCAGGAGCTGGTGCAGGCGCTAGGTCATCATCCAGCAGGCCATTTGCTTC[A/G]AATGCAGCAGCACTTGGTACTTCAACGAAATCATCGAATCCATTGGATGATAAAGTGSCTACAGGGGGCGGARCASTRGTTTCCAAGTCATCCTCTARAC	0.272727273	0.839	SCR60	288	1	0.405	13	NA	FBgn0024814|Clc|22
BaC4385	C4385	C4385P260D10M5CT	GE657361, GE695699, GE695700, GE695701, GE695702, GE719145, GE719146, GE719147, GE719148, GE719149, GE719150	CACATCTTCGGAGYTGGAGTCCATGCCRGACCGGATAGCGGAGACCTTCTCCGGGATGAATCTGCTCATCACTGGYGGCACAGGCTTCATGGGAAAGGTG[C/T]TGGTGGAGAAACTGCTCAGAAAAGTTCCCGATATCGGTAAAATCAYGATACTAGTTCGTCCGAAAAAAGGCAAGACTCCGAAACAGCGTCTTGAAGAAAT	0.5	0.86	SCR60	288	1	0.42	16	47.7	FBgn0033464|CG1441|100
BaC4388	C4388	C4388P391D8M4CT	GE657363, GE657364, GE675652, GE683324, GE683325, GE695707, GE695708, GE719158, GE727807	CYTCYTTATCAACATAACTGGGRCAGTTGTCACAGTTGCCKCCCTCTGCAATGTCTTTCATGGTGTCAGAAGTATCTGAGAGATTGTCTTTTGCAGGACT[C/T]GCCCGAGGTGTGAGAGATCTATCCCTCGAACTTAGCCTTAGTTCTGAAACTTTTTCCAATTCTCTCGAGTTCAGTCTTAGCTCACCCACTTTCAACTTAC	0.5	0.946	SCR60	288	1	0.389	25	5.1	FBgn0037554|DNApol-iota|62
BaC440	C440	C440P376D16M8GC	DY769125, DY772636, GE657370, GE657371, GE657372, GE657373, GE657374, GE657375, GE657376, GE675654, GE675655, GE695717, GE695718, GE695719, GE695720, GE695721, GE695722, GE695723, GE695724, GE706482, GE706483, GE719177, GE719178, GE727809, GE727810, GE727811, GE727812, GE727813, GE727814, GE727815, GE737869, GE737870, GE737871, GE737872	ATTATTGKCAAACTTTTATATTTGTAAGTTTTARTGTTGTGCTGAATGACGTTTATAACGGAATGTAAATCAYATTTTCAAATTGAAAACCTTCTTTTTG[G/C]AAGTCGGTTAAATGTCACGGCTCATAAAAGCNNNNNrNNACCCTGCACACTGGCNNNNNNNNNNNNNNNNNNNNNNNNNNNNNCTTSTWAAAATAAACAC	0.5	0.986	SCR60	287	0.997	0.441	13	25	FBgn0036211|CG5946|100
BaC4410	C4410	C4410P610D56M20CT	GE657385, GE657386, GE657387, GE657388, GE657389, GE657390, GE657391, GE657392, GE657393, GE657394, GE657395, GE657396, GE657397, GE657398, GE657399, GE657400, GE657401, GE657402, GE657403, GE695729, GE695730, GE695731, GE695732, GE695733, GE695734, GE695735, GE695736, GE695737, GE695738, GE695739, GE695740, GE695741, GE719248, GE719249, GE719250, GE719251, GE719252, GE719253, GE719254, GE719255,…	GYCCGTGGCCATGTYCACCATGTTCGCCATGTCCGTGGTGCACGACCTCGGGATGTCCGTCATGTCGGKAGATGTGCTGYGAGGAGTAAGCGTGACCGTG[C/T]CCGTGTCCATGTTGGGCGACCGCTAGYACBACGAGGGTGGCGAAGCATAACACCTTGGCGAACATTTTGATTGATTTGTATTGTTCTTGTTGCTGAGTCA	0.357142857	0.739	SCR60	287	0.997	0.325	22	32.9	FBgn0035875|CG7076|23
BaC4413	C4413	C4413P3114D11M5AG	DY770044, GE695742, GE695743, GE695744, GE706484, GE706485, GE706486, GE706487, GE706488, GE706489, GE706490, GE719378, GE719379, GE719380, GE719381, GE719382, GE719383, GE719384, GE719385, GE719386, GE719387, GE719388, GE719389, GE719390, GE719391, GE719392, GE719393, GE719394, GE719395, GE719396, GE719397, GE719398, GE719399, GE719400, GE719401, GE719402, GE719403, GE719404, GE719405, GE719406,…	GCAGTCCCTTGTACGTTCAAGGTAGTCGCAGCATGGAGAGGTTCAGTGAACTTCACCGTTGCCGCCGAATGGAAAATGGTGTGGCATTTCTTCAGMAGCA[A/G]CTGCTGGTCTGCGCTGACSCCCAGGTTGGRGGCCGACACGTCGCCGGTGATGGGGTACAGCTTGCTCAAACGTTCAGGCCACTTCGCTCTGATGCGATCG	0.454545455	0.599	SCR40	259	0.899	0.219	NA	NA	FBgn0034145|CG5065|100
BaC4415	C4415	C4415P555D7M3TC	GE657404, GE657405, GE695745, GE695746, GE695747, GE719416, GE727830	AAGAGGGTTTCATGACTTCATTTGCTGGATTTCTGGTCACATGGATAATCATGTTCACAGGTTTACACAGCACCAGTGAGTTATGAGATCAAATGAGAGG[T/C]TTAGTGAATCAGTTTTACAGGAAAGACCTATAAATGAAGTGTAGTACAAAGGGTTATTTGAAATGTCAACAGATTTANNNNNNNAGATGGGAGATGTTTT	0.428571429	0.865	SCR60	288	1	0.047	NA	NA	FBgn0033209|CG12107|28
BaC4425	C4425	C4425P337D7M3GA	DY766711, DY767039, DY769546, DY770768, DY772189, DY772347, DY772878, DY772933, GE665655, GE673607, GE673608, GE673609, GE675658, GE683337, GE683338, GE683339, GE683340, GE683341, GE683342, GE683343, GE683344, GE683345, GE683346, GE683347, GE683348, GE683349, GE695750, GE695751, GE706492, GE706493, GE706494, GE706495, GE706496, GE706497, GE719451, GE719452, GE719453, GE719454, GE737879, GE737880,…	ACATGGCGGCCGCGATGAAGGAAGTCACCGAGACGGGCGTCGAGCTCAGCAACGAGGAGAGGAACCTCCTCTCCGTCGCGTACAAGAACGTCGTGGGCGC[G/A]CGACGGTCGTCGTGGCGAGTCATATCCTCAATCGAACAGAAAACCGAAGGCTCGGAAAGAAAACAACAAATGGCAAAAGAATATAGGGTTAAAGTAGAAA	0.428571429	0.624	SCR60	0	0	0	NA	NA	FBgn0004907|14-3-3zeta|100
BaC4428	C4428	C4428P332D8M3GT	GE665656, GE665657, GE665658, GE683350, GE695779, GE719726, GE719727, GE727835, GE727836, GE737885	TTGTCCAAGGGTTGCCAAAAAAAAATTCAGTCTAGAATTCACTATCATTGACATATACAAAATTGAGATTCTATGTCATCTGGTATGTCACATGGTATGG[G/T]GKGATAACACAGTAGGTAAATGACATTTTGACAACTGATTTGTTGTTTTATTAGATNNNNNNNNNNNNNNNNNNNNNNNNNNNGGCCAGTAGGTGAAGGT	0.375	0.719	SCR60	218	0.757	0	NA	NA	unknown
BaC4436	C4436	C4436P218D39M19AG	DY770058, GE657453, GE657454, GE657455, GE657456, GE657457, GE657458, GE657459, GE657460, GE695786, GE706499, GE706500, GE706501, GE719878, GE719879, GE719880, GE719881, GE719882, GE719883, GE719884, GE719885, GE719886, GE719887, GE719888, GE719889, GE719890, GE719891, GE719892, GE719893, GE719894, GE719895, GE719896, GE719897, GE719898, GE719899, GE719900, GE719901, GE719902, GE719903, GE719904,…	AAATAATTAAAATACGAAATACTTTTGGGTTCCGCTTCCAAAATTCTWARTAAAACTCWARTGTTTCCATGYAAACCATTCAGATATCACTTATAACATT[A/G]GAAAATATGATAAATGCTTGATCCAAAACCAGCAGGCATAAAAAANGTATTAGAACTTKTGTAGAAGCAAAAAGCACAACAGAAGTTCTAATAATTTTAA	0.487179487	0.758	SCR60	284	0.986	0.09	22	32.9	FBgn0035874|CG7072|36
BaC4445	C4445	C4445P1473D6M3GA	GE695790, GE695791, GE695792, GE695793, GE695794, GE695795, GE719975, GE719976, GE719977, GE719978, GE719979, GE719980, GE719981, GE719982, GE719983, GE719984, GE719985, GE719986, GE719987, GE719988, GE719989, GE719990, GE719991, GE719992, GE719993, GE719994, GE719995, GE719996, GE719997, GE719998, GE719999, GE720000, GE720001, GE720002, GE720003, GE720004, GE720005, GE720006, GE720007, GE720008,…	GTACCGCATTGAAGAACTTCCTCGCAGTCTCAATGGTGACGTTCATGGCGTATTCGACWACCGGTTGGCCAAACTCTTCGGTCACTACCCTCCAGTTTTC[G/A]TTYAAGAATTGTAAWACTGTATTACTCAATTCCGGGTTCCCCTTGAATAGGTTGTTGATGGTATAATGGACTCTGTCGCCATAGTCAAACGTGTATTTGT	0.5	0.651	SCR60	0	0	0	NA	NA	FBgn0038395|CG10407|19
BaC4454	C4454	C4454P492D8M3CT	DY764828, GE657463, GE657464, GE665661, GE665662, GE683351, GE683352, GE683353, GE695799, GE695800, GE706503, GE706504, GE706505, GE720041, GE720042, GE720043, GE720044, GE737888, GE737889, GE737890	CTTTAAGGGATGGACGGAGAACGTCACGCATGTTGCATCAATTGCGCAGTGTTTTAGATTTGCGCAGTGGCGAATTGTAACTTTGCGCAGTGATGAATTG[C/T]AAMTTTGCGCAATGACGAATTGTAAATTAGCGCAGAAATGCATTAACGGCAAGCGCAGGAGCAACGCTTCACGCGCTTTTCACGATGCAGCGGYGAGTCG	0.375	0.698	SCR60	288	1	0.151	11	NA	unknown
BaC4458	C4458	C4458P511D8M3GA	DY765441, DY766146, DY768188, GE657465, GE657466, GE706508, GE706509, GE706510, GE706511, GE706512, GE706513, GE720052, GE720053	GCARTAATACYCTKGTTTCTGTGCAWGGYACTTCTAAGTTCTTCTTTTTCTCCTCCTTCTTTTTAGCACCTTCTCGATTACTCGGTTTGTATTTCATTGG[G/A]GAAAAATCTACTCTACGCAGAAAACTGATKGGATCWGCGAATCGYCGACTGTACTTTCTTGTTGTTTTTGTTTCAGCCTTTACTGGTTCAGGTTTATCTA	0.375	0.933	SCR60	288	1	0.224	23	NA	unknown
BaC4460	C4460	C4460P231D13M3GA	DY765068, DY772405, DY772673, GE665663, GE675660, GE683354, GE683355, GE683356, GE683357, GE683358, GE695802, GE706514, GE706515, GE706516, GE720056, GE737891, GE737892, GE737893, GE737894, GE737895, GE737896	ACATCCCATACCAGATGTTTCAGCCAACTTCACCAGGKGGTGGATTCTTCTTAAACRGACATAAYGTAAGATTAATGTTCTAATTACTATAACCAATCAC[G/A]ACTAACTCAAACCAAATGTGTGCTTAACTGAATGATTTATTTAACAGTCCAAAATTCAAACAAACTTTTAYAAAACTTACATCAAATTAATTTAATCTAC	0.230769231	0.73	SCR60	288	1	0.128	8	NA	FBgn0011361|mtacp1|31
BaC4470	C4470	C4470P752D28M12AC	DY770961, DY771246, DY772297, DY772413, GE657470, GE657471, GE695812, GE695813, GE695814, GE695815, GE706520, GE720073, GE720074, GE720075, GE720076, GE720077, GE720078, GE720079, GE720080, GE720081, GE720082, GE720083, GE720084, GE727859, GE727860, GE727861, GE727862, GE727863, GE727864, GE737901, GE737902, GE737903, GE737904, GE737905, GE737906, GE737907, GE737908, GE737909, GE737910, GE737911,…	ATCTGGCAGGAACTATCACATTCTCTAAATTGTAACCGCGTCKYTGYCGCACWAGATCACCGTTGTCCAATTTCTTCGGCTTAACGATTTTCACTACATT[A/C]GATTCTAGAATAACATTGTCAGCGATCACTGCTTCATCCGGTCGCAGTTTTGTTATGAGTTTCGCTTTGTTTTTNCTGCGCGTTTATGTATTCTTCATTG	0.428571429	0.93	SCR60	288	1	0.354	11	NA	unknown
BaC4476	C4476	C4476P1015D6M3GC	DY766392, GE657472, GE657473, GE657474, GE683363, GE683364, GE683365, GE695818, GE695819, GE720096, GE720097, GE720098, GE720099, GE720100, GE720101, GE720102, GE720103, GE720104, GE720105, GE727867, GE727868, GE737920, GE737921, GE737922, GE737923, GE737924, GE737925	GCAGGATGNNNNNCCTCACTAGAGTGAATACACAGTGACGGTACACGCGTACGCGCCATTTSGGACGCGATGCCATTGGATGAGAGTTACGTRATCNNNT[G/C]CTATTGGTCGATCGCCGCCACGTTCGTTATGGTGGTAACGTTTTACAATCTTAATTACTTMAAGAGTAAATAATCAAAACCTAATTACATGAAAACTTGA	0.5	0.655	SCR60	288	1	0	NA	NA	unknown
BaC4479	C4479	C4479P166D6M3GA	GE657479, GE657480, GE657481, GE657482, GE720112, GE720113	AAATAGAAAAGTTTTCATTTGCTATTTATATGCGGAAGTCCCGCGTCTGCGTACATCTTGTCCCARAACTTGACCCTCTTCTTGTCGAGTCGGTGACCCA[G/A]AGCGAACGGCTCGTCTATTTTGTAGTACTCCTTGCCTTTTGTCGTGTACGGCTGCCATATTGCTCCCAAACTGTTGTCAGGCGTTGGACGACCAGTTTTG	0.5	0.751	SCR60	287	0.997	0	NA	NA	FBgn0015575|alpha-Est7|48
BaC4486	C4486	C4486P510D7M3GT	GE657490, GE657491, GE657492, GE657493, GE695823, GE720126, GE727874, GE727875, GE737927	ATANTTTAKWSTYTTTTTTAATTTTRGAGGTGTTATCYCYGCGGCGACTAKTCTGCGTCGTTTTGACATTTCTATTGCTTTGTTATTTTTATATCTATGG[G/T]GTAATGCTGTGTCGTGTAAAACTATGGATTTGTCTAAAAGATTCTTTCCTAGTATTCAATAGGGTGATGTAGGGTTCGACTTTGTGATTATATTTTTCGA	0.428571429	0.753	SCR60	288	1	0	NA	NA	unknown
BaC4494	C4494	C4494P1587D10M4AG	GE657498, GE657499, GE673618, GE673619, GE675663, GE675664, GE683368, GE683369, GE706521, GE706522, GE720140, GE720141, GE720142, GE720143, GE720144, GE720145, GE720146, GE720147, GE720148, GE720149, GE720150, GE720151, GE720152, GE720153, GE727877, GE727878, GE727879, GE727880	ACGGTGAGCAGCCTACCAATCCTGAAAACTGTAAACAAGAAAATTGCAAAGTAGGTTATGTTGTGGAAGGTCGCCAATTCAGGAAATATAGAGTAGAAGA[A/G]AGAACCTCAGATGGTTTTATCGTAGGAGAATACGGGGTAGTGAGAAACGAAGATGGGGCACTGAGAGGCGTCAGGTATACAGCCGACAGCGATGCTAGTC	0.4	0.845	SCR60	287	0.997	0.429	12	NA	FBgn0039804|CG15544|57
BaC453	C453	C453P238D8M4CT	DY763855, DY768980, GE665674, GE665675, GE665676, GE665677, GE683374, GE683375, GE695827, GE706525, GE706526, GE706527	AGGAAACCGCGCGACAAAAACGCGAAAGGAAACAGGAGTTCGCCAAAATGCGTCAACAAATACATACGATTGTTTTGCCGACTTTCGCAGTTATTTTTCT[C/T]TTGATATGTATCTACGTTTACTTCAAAACGAGACCCTCTGCGATGCAATATGCATAACGGACGCATTTACTGATTTGTGTGTGTAAATAGTAAATTAATA	0.5	0.9	SCR60	288	1	0.248	15	NA	FBgn0053169|CG33169|11
BaC456	C456	C456P463D10M3TC	DY766639, DY767891, DY768011, DY768672, DY768968, GE665680, GE683381, GE683382, GE683383, GE683384, GE683385, GE683386, GE683387, GE683388, GE706529, GE706530, GE720306, GE737938, GE737939	TTTTGCAAGAGACCCATTGTCCTTCATAAGTTGTTTGGNTTTCWTCTGGGAAACATATGTAGCCCATRCCTGTAGTRCCTAAGCCGGCATAAAATATTCT[T/C]CTAATTAGGCCACCCCTCAGTCCAAATATAAAACCAGTGAGACCACCCATTGCAACTGCTCCATATCTWATCTGTTTATTTTCTTCTTCCCTTAAATATT	0.3	0.954	SCR60	0	0	0	NA	NA	FBgn0038400|CG5903|21
BaC4575	C4575	C4575P1434D6M3GA	GE657527, GE695839, GE695840, GE720340, GE720341, GE720342, GE720343, GE720344, GE720345, GE720346, GE720347, GE720348	GGTCTAGCATAAAGTGAGTCATGCAGCATTGTATAACCTATGATGCACATTTAGAAGCAGACCAGCTTTCAACTAGTCAACAGKYAAAATWATCTTCGGT[G/A]CATATTGGCTTATAGGCCAAAAGTACTTACGTTATTTGAAAAAGATAACCATAAGCTTATAGCTCTAGAAACTTCTAAGTGTATAGGTAACCTGTTTAGT	0.5	0.538	SCR40	0	0	0	NA	NA	FBgn0035280|CG13935|25
BaC4576	C4576	C4576P3784D8M3CT	DY772273, GE657528, GE657529, GE657530, GE695841, GE720349, GE720350, GE720351, GE720352, GE720353, GE720354, GE720355, GE720356, GE720357, GE720358, GE720359, GE720360, GE727894, GE727895, GE727896, GE727897, GE727898, GE737940, GE737941	ATCAATCATTTGTTTCTTCAAAACCTACCAATTCTCCATCTACTGAGTTCGTAGATCATGAAACYGAAATGAATCCATTTTTACCAGAAGTGGAAAACAA[C/T]AAAAGTCTTGTAAAAAAGCTACAGGAAGGCCATGACCTCGAGCCCACAAACTTAAATGAAACTCAAAATGAAAACGYAGAAGAACATAACYTACCTAGTA	0.375	0.929	SCR60	288	1	0.186	15	NA	unknown
BaC4593	C4593	C4593P1115D15M7AC	DY769012, DY769472, DY769743, GE695849, GE720411, GE720412, GE720413, GE720414, GE720415, GE720416, GE720417, GE720418, GE720419, GE720420, GE720421, GE720422	AAGAGAGCTTTCATCATACCTGGCGTAGGGAACGAAATAGTYAGCTGCGAGGAAATCCCAAAGATTGATTTACAAGCATGGGCRGAMGCCNCGGTGTCAC[A/C]GCAAATAGAGATCGATGACTTGTCCGTATAATAATTCTTAAAAACAGTTATATTTTGTTNNNAAATTTTATTATATTATTTMYNNNNNNNNNNNNNNNNN	0.466666667	0.587	SCR40	0	0	0	NA	NA	FBgn0004577|Pxd|39
BaC4595	C4595	C4595P163D13M4CT	GE657539, GE657540, GE720424, GE720425, GE720426, GE720427, GE720428, GE720429, GE720430, GE720431, GE720432, GE720433, GE720434, GE720435, GE720436, GE720437, GE720438, GE720439, GE720440, GE720441, GE720442, GE720443, GE720444, GE720445, GE727915, GE727916	GGTCATRTGCCTTTCTGGGAGATGTTGAATCGAGTGTTCCAGATAACTCGACCAAAAGATTCCACGATGACCATTACATAGTGGGTGGATACAATGTGAC[C/T]ATACAGGAATTTCCCTACCAAGCGTATCTGTTATTGAAGAAGGGTCGGCAATATTATCAGTGTGGGGGGNTCCATTATAAGTAACCGTTAYATATTGACK	0.307692308	0.955	SCR60	288	1	0.434	13	25	FBgn0015316|Try29F|33
BaC460	C460	C460P293D7M3GA	DY768906, DY769564, DY770502, DY770807, GE695850, GE695851, GE727917, GE727918, GE737948, GE737949	TCCAAGCTCTTAAAACTACTAGTAAAACTTGCGAACATGCCTTTGCTGGGCTTCTTTATCCGTTTCTTCTCGTCAACTTTGAATATCTCTGACTCTAYTA[G/A]CCAATCTTTGTAGTCCGTCTCCATAAGTTTGCGTTGCTCTTCGTGTAACTGTTTGACGGGTGGTTGGGGGCCRCCGTAGTCCTCGGGCAGGCATTCCACG	0.428571429	0.737	SCR60	287	0.997	0.259	16	20.6	FBgn0029863|CG3823|41
BaC4606	C4606	C4606P737D17M4GA	GE657551, GE657552, GE657553, GE657554, GE657555, GE657556, GE657557, GE657558, GE657559, GE673630, GE673631, GE673632, GE695854, GE727927, GE727928, GE727929, GE727930, GE727931, GE727932	TCGAAACCTGGGTGGCGGCATTAGGCATACGCCTGGCCACCGAGGAGGCCAAGCGRGCGGAGATCAGCGACATTTTTCACAAATTTCTTATAAATTATTA[G/A]ACAGAAGGGCCGTGGTACACTCCGCTCGCGACTCGTTGCGATATTACGGGAAANNNNNNNNNNNNNNNNNNNNNNNNNNNNNNNNNNNNNNNNNNNNNNN	0.235294118	0.84	SCR60	288	1	0.476	19	59.1	FBgn0011211|blw|100
BaC4618	C4618	C4618P1176D7M3CG	GE657562, GE665691, GE665692, GE675669, GE675670, GE695862, GE695863, GE695864, GE695865, GE695866, GE706544, GE706545, GE727936, GE727937	CTTTTCTCTTATCAATTACTTCCTTCTTCTTTTTTGCCCGCCGAGCAGCCCTTTGCTTCTGTCTATGGCTTAACTGTTTTTCTTCCTTGTCATGATCAAT[C/G]AGGCCTTTTTTAAACACCGGATCACCCTGTTTACGGGCTTTTCTTCCCGGTCCCTTCTTAACCTTTTTTGTTTCGTCGAATTTTGCCTTACGACCCATTT	0.428571429	0.951	SCR60	0	0	0	NA	NA	FBgn0033741|CG8545|91
BaC4663	C4663	C4663P1673D14M7GA	GE720561, GE720562, GE720563, GE720564, GE720565, GE720566, GE720567, GE720568, GE720569, GE720570, GE720571, GE720572, GE720573, GE720574, GE720575, GE720576, GE720577, GE720578, GE720579, GE720580, GE720581, GE720582, GE720583, GE720584, GE720585, GE720586, GE720587, GE720588, GE720589, GE720590, GE720591, GE720592, GE720593, GE720594	AAGCTGAAATAAAAATAGCTCCWCTGGATTTGTTTCCTTGCGAYAGATTACAAAATAGAGATCAATGGAATTGTATAGCAAGACATTACACTAAAGCGTT[G/A]GGAAATCCAATAGGCACATGCCGTATGGGAGGAAATAAGACAAATTCAGTTGTAAATTATGATCTTAAAGTTCATGGTATAGAAAGGCTAAGGATAATCG	0.5	0.984	SCR60	287	0.997	0.415	19	69.2	FBgn0030591|CG9517|89
BaC4700	C4700	C4700P526D35M9AG	GE657612, GE657613, GE657614, GE657615, GE657616, GE673656, GE673657, GE695907, GE695908, GE695909, GE695910, GE706558, GE706559, GE720682, GE720683, GE720684, GE720685, GE720686, GE720687, GE720688, GE720689, GE720690, GE720691, GE720692, GE720693, GE720694, GE720695, GE720696, GE720697, GE720698, GE720699, GE720700, GE720701, GE720702, GE720703, GE720704, GE720705, GE720706, GE720707, GE720708,…	CTTGTCCTAAGTTRAACGGCGAYCTTAGTATATTARAATGTTGGGATGCAATAGCTGGTTGCGCAGGGTAGGAGTTGTAGGAGTTGTACGGGTTCCATGC[A/G]CCATAGCCGTATGATCCGTAATAACTCGCAGGTGCGATTAGRCCTCCAGCCTGGACGGCTACTGCTGCACACGCWAGTAAAAGTACCTTAAACATGTTTG	0.257142857	0.977	SCR60	287	0.997	0.134	23	NA	unknown
BaC4701	C4701	C4701P1194D7M3AG	GE657617, GE695911, GE695912, GE720714, GE720715, GE720716, GE720717, GE720718, GE720719, GE720720, GE720721, GE720722, GE720723, GE720724, GE720725	GACCATCTTTGTCCTTGCGCATTGCATTGTAGGCTTTCATCGATCCTATTATTAASCCTGACACRTTCACCAACATCTGTTTCTCGTATATATTGGGATG[A/G]TCATTCATTAGTCCAGCATTGTTGATAACGCAATCAATATAACCAAACTGTTTAAAAGTTTCATCAAAGGCTGTGTCCACATCATTGGTCGCGACGTCGC	0.428571429	0.944	SCR60	288	1	0.233	10	NA	FBgn0011693|Pdh|32
BaC4707	C4707	C4707P1990D6M3GT	GE657632, GE657633, GE720797, GE720798, GE720799, GE720800, GE720801, GE720802, GE720803, GE720804, GE720805, GE720806, GE727990	TTTGAGAACGAATCAGAGTTTAATGTAATTGTTTCTCTTATATCCACCAGTTTTCCAGAACTCGTAGTTAGTAGCCCTATTGGACCTGGGTGAGAAYTTC[G/T]GAATTCGTAAACTTGGCATGACGCAGGATCCGTTGCATTSAAATACTCGTGGAAGGTTCTGTCGCACGACACTTTGGCTGCACACACTGTTATAAACCAA	0.5	0.68	SCR60	0	0	0	NA	NA	FBgn0000261|Cat|100
BaC4745	C4745	C4745P467D6M3GA	GE657644, GE657645, GE683473, GE683474, GE683475, GE683476, GE720917, GE720918, GE720919, GE720920, GE737984	GAACTCCACTTAAYGATCCGGTAGACAAGGAATCCATTTTTATTATATAGGAATTATAGGATTTGCTATTTACGAATACTTTTCTATTTAATTTTGTAAT[G/A]AAATTACTTTGCTTCAAAATCTAACCTCTAAAATTCAACCACTGACAGGAGATCAGATCAGTCACNNNNNNNNNNNNNNNNNNNNNNNNNNNNNNNNNNN	0.5	0.646	SCR60	256	0.889	0.241	NA	NA	FBgn0083968|CG34132|40
BaC4754	C4754	C4754P408D11M5TC	GE657649, GE657650, GE657651, GE657652, GE695938, GE720938, GE720939, GE720940, GE720941, GE720942, GE720943, GE720944, GE720945, GE720946, GE720947, GE720948, GE720949, GE720950, GE720951, GE720952, GE720953	TGTATTCGAATTCRTACTTAGGATGAGTGTAATAATCAACTGCGTGACCATCGTGTCCCACTTTAACGACCTCAGGCTTGCCATCATGTTTGGAGATGTG[T/C]TGGGAGGAGTAGGCGGGCGCGTGGCCATGGGCGACGACCACGGCGAYGAGAGCAGCGAAGCACAACACCTTGGAGTACATTTTGATTTGTTWTAGTTTGT	0.454545455	0.793	SCR60	288	1	0.264	22	NA	FBgn0035280|CG13935|28
BaC4786	C4786	C4786P203D6M3CA	GE721017, GE721018, GE721019, GE721020, GE721021, GE721022	AAATCTACTTTGTTCCACTACTTATACACTAAATACATACTAAGTAGGTACATTGTAAATTTTACATACGAACATTTGGTTATAAATTTTTCTTACCACA[C/A]AATCGCACTAATCGAACATTAGGTATAATTATGATCTATCTGTACATTATATAAGTAAAGTCTATACTTATAAAATAACACATACTGTTTAATCTATGTA	0.5	0.847	SCR60	167	0.58	0.137	NA	NA	unknown
BaC4789	C4789	C4789P561D12M5TC	GE695952, GE695953, GE695954, GE695955, GE695956, GE695957, GE721039, GE721040, GE721041, GE721042, GE721043, GE721044, GE721045, GE721046, GE721047, GE721048, GE721049, GE721050, GE721051, GE721052, GE721053, GE721054	CCGACCCTAAAARTGGCTTCCAGGCCACCGTTCACAARAAGCCAGGTGGTAAACCAAAYGCACCGGCRCCRGCRCCAGCGCGATACACCCAAGTTGACCA[T/C]CAACAAGAGGACTCTGGTGAATACTAGTCYTAGTATAMCTACTGTGAACAAAAGACTCAAAGTTGTAGATAAATAAGTGTTGTTAAATGTGTTAAATATT	0.416666667	0.975	SCR60	0	0	0	NA	NA	FBgn0035873|CG13670|25
BaC4824	C4824	C4824P1045D6M3GA	DY764575, DY769145, DY769471, DY771599, GE657679, GE665727, GE665728, GE695962, GE695963, GE706582, GE706583, GE706584, GE706585, GE706586, GE721118	CTAATTGTTTTTCTTCAAGTTTTGCTTTTATTCCATTTCTTATATCTTTCAGATATGGTACAGAAAATTCAATAAACTGTTCTCTTGAAAGATGATCTGC[G/A]CTTGACTCAAAAACTTGCAATAATTGAGCTCCACTTTCAACCTGCATCACCAAGTAATCAATAATAACTCTGGTCAAAAGACTAAGTAGCCGATGAACAT	0.5	0.886	SCR60	287	0.997	0.42	NA	NA	FBgn0033428|Updo|100
BaC4855	C4855	C4855P550D7M3GA	DY770389, DY770530, GE673685, GE673686, GE695977, GE695978, GE706590, GE706591, GE706592, GE706593, GE706594, GE706595, GE721211, GE721212, GE721213, GE721214	GTTTTGTCATTTAGTACGAACACATATTGACAGTTTTKGAGAKAGTAATACAGAGNNNNNCAAAATAAAGATTGATGATGTCAAAGACACATATCAAAGA[G/A]TWAAATGTAGTTTTAAGTTGGCATAGTCAATTTGATAACATTATTATAGCGTTWAGACTGTTTTGTAAAACTAACCGCGAKCRAAAACAGCAATGTACRC	0.428571429	0.666	SCR60	288	1	0.252	NA	NA	unknown
BaC4883	C4883	C4883P786D9M4TC	GE673693, GE673694, GE721265, GE721266, GE721267, GE728050, GE728051, GE728052, GE728053, GE728054, GE728055, GE728056, GE728057, GE728058, GE728059, GE728060, GE738014, GE738015, GE738016, GE738017, GE738018, GE738019, GE738020, GE738021, GE738022, GE738023, GE738024, GE738025, GE738026, GE738027, GE738028, GE738029, GE738030, GE738031, GE738032, GE738033, GE738034	GTGGGCNACTGTCGTGGCGGAYGATGGACTGAGACGAAGTGGCGTGGCCGYGCGCTGCCTGCNGCGTAGTGYTGCGCGCTGACTGCTACCAGCAGGGTGG[T/C]GAAGGCAAGGAATTTGCAAATCATGTTGCTATGTGTGGATTGTAGTGAACTTCGTAANNNNNNNNNNNNNNNNNNNNNNNNNNNNNNNNNNNNNNNNNNN	0.444444444	0.837	SCR60	0	0	0	NA	NA	FBgn0035281|CG1919|23
BaC4897	C4897	C4897P391D10M5CT	GE657707, GE665735, GE665736, GE706604, GE706605, GE721302, GE721303, GE721304, GE721305, GE721306, GE721307, GE721308, GE721309	AATATTCCTGATACCCCCAGTTAATAGGAATAGACTGTTAGTGAGTAYGACAATAAAACAGGTGRGGATCGAACCCMCGACCTCCCGGTGTAAGTCTGGC[C/T]CGTTAACCGTGAATCTAATAAAGCTTCTTTGCCTATAAGTTAACTTATGTTATGTATGAGTTTTCTTGAAGTAAAATATCACTTCCMCCGGCTAATTTTA	0.5	0.987	SCR60	235	0.816	0.288	NA	NA	FBgn0034479|CG8654|71
BaC491	C491	C491P811D6M3GA	GE657713, GE657714, GE657715, GE657716, GE657717, GE683531, GE683532, GE728067, GE738037, GE738038	GAAGGTATGTCAGACYATTTTATWCATATACATTATTTCATACTTTYTACATCATTTTCATTCTGTTTCCTAATCTATCTTGAAGTGTTTAATTGCAACC[G/A]TATTATGAAAGTATAATTTTTGAATATTATTATTGACTTTGTCCGYGAGAAAAATCGTGTAAACGTTATATGCTGTGTGAATAAATTTGTAATACTGTGT	0.5	0.588	SCR40	280	0.972	0.352	6	46.7	FBgn0025140|pit|78
BaC4925	C4925	C4925P249D6M3GA	GE657724, GE657725, GE675703, GE675704, GE675705, GE675706, GE675707, GE675708, GE675709, GE675710, GE675711, GE675712, GE675713	TTTTGCAAAATTAAGCGCAAAGTTGTCATTACTAGACATAAACCATGAAAATTTGAAAAATACAACAAAGAGTTGCAAAGAACTGAGCAAAACTAAAGCT[G/A]TTAACTTTGTACTCGACATGACAAACGACGCAAATGTGAAAGAAGCAATTGAAAAAACYATTGAAGAATTTGGAAAAATCGACATCGTTGTAAATTGCGC	0.5	0.917	SCR60	288	1	0.415	2	19.2	FBgn0051549|CG31549|43
BaC4926	C4926	C4926P110D22M10TG	DY769792, GE657726, GE657727, GE657728, GE657729, GE657730, GE657731, GE673696, GE673697, GE675714, GE675715, GE683533, GE683534, GE683535, GE683536, GE683537, GE683538, GE683539, GE683540, GE683541, GE683542, GE683543, GE683544, GE683545, GE683546, GE683547, GE683548, GE683549, GE683550, GE683551, GE683552, GE683553, GE683554, GE683555, GE683556, GE683557, GE683558, GE683559, GE683560, GE683561,…	NNNNNNNNNNNNNNNNNNNNNNNNNNNNTTTAATAAATAACGNYCTTTATTTAATTAAAACGAATAACTTTAATACTTAATTGACAAAACACCACAGCAY[T/G]ATCTCGTTCAACGAGATGCATTCACTCACTTTAAAGCTCATTTTCAGTCTTTTCCCATCCCCCTGCTCAGTCATTCACTCGTCGGTTTCGATTAGCGCGT	0.454545455	0.755	SCR60	288	1	0.446	5	49.8	FBgn0001224|Hsp23|14
BaC4927	C4927	C4927P108D42M20CT	GE657732, GE657733, GE657734, GE657735, GE665753, GE665754, GE665755, GE665756, GE665757, GE665758, GE665759, GE665760, GE665761, GE665762, GE665763, GE665764, GE665765, GE665766, GE665767, GE665768, GE665769, GE665770, GE665771, GE665772, GE665773, GE665774, GE665775, GE665776, GE665777, GE673698, GE673699, GE673700, GE673701, GE675716, GE675717, GE675718, GE675719, GE675720, GE675721, GE675722,…	AACGYCAAAAATAAGAAACAGCAAATATGTCTTCWAAATCWAAGAAAACCAAATCGATTCATGGCAAGAAAGAGTCCAAATCGTCAAGGTCAGGCCTGAC[C/T]CTGCCYGTGGGGAGGGTCCACAAGATCCTGAAGAAAGGAAACTACGCACCAAGAGTTGGACACGGCGCATCTATTTACCTGACAGCWATAGTGGAATACT	0.476190476	0.634	SCR60	288	1	0.411	2	NA	FBgn0053862|His2A:CG33862|39
BaC493	C493	C493P465D12M6GA	DY764388, DY766147, DY768173, DY768459, DY771508, GE657736, GE657737, GE665778, GE665779, GE683562, GE683563, GE683564, GE696009, GE706619, GE706620, GE706621, GE706622, GE706623, GE706624, GE721353	CAAACTCCATTTCCCAGTGTTGAATGTTGTTGGTGCCGCTCTGCATAGCATTTTTCGGYGGYTGGTAGATGCGAACCCGGCGATACTTCACATGTTCTTC[G/A]GGCACTCCAGTGATGGGTGATAGGTCCACCTTAGTAGGAACAGTAATGGCAACAACTTGAGTCATTTTCTCCTTTTTTTNCTTCTGGTGTGGCAAACACA	0.5	0.946	SCR60	287	0.997	0.378	19	13.1	FBgn0031021|CG12203|62
BaC4945	C4945	C4945P421D17M8TC	GE673713, GE673714, GE675828, GE675829, GE675830, GE675831, GE675832, GE675833, GE675834, GE675835, GE675836, GE675837, GE675838, GE675839, GE675840, GE675841, GE675842, GE675843, GE675844, GE675845, GE675846, GE675847, GE675848, GE675849, GE675850, GE675851, GE675852, GE675853, GE675854, GE675855, GE675856, GE675857, GE675858, GE696017	CTTCGGACGCCGTCCAGCCGGCGCAACGTAGCGAAGAGTGCCCGCATCTCTATGGAGTTTTCCGCTCAAGCAACAACTGTGAATCCTACACSTGGTGYTT[T/C]GACGGCATTGCTAGACTCATGTATTGTCCCGCTGGACTCGTTTTTAATGCTGAAAAATCTCTTTGTGACTTCCCGTCTAACGTGCCTGATTGCAGTCACA	0.470588235	0.669	SCR60	287	0.997	0.158	15	17.9	FBgn0031737|CG11142|31
BaC495	C495	C495P1032D12M3TC	GE657751, GE657752, GE673721, GE673722, GE696018, GE696019, GE696020, GE696021, GE721360, GE721361, GE721362, GE728081, GE728082, GE728083, GE728084, GE728085	GATAACCAACGCCACTCCACTTTTGTCTTTAAAATTACCGAGGGCACAAACTATTTTCCTATTTGTGTTGTTGTTTAGTATTTTGCTGAGGATAAAGTCT[T/C]TCAATTGCAACTGCGATTCATTTACACCGTTCTCATTTTGGTCGTCTTTTTTAAATTTCTTTGCGCAAAGNCGGTTCAATAACGTCGCTTTGGCATTTAC	0.25	0.962	SCR60	288	1	0.273	2	22.6	FBgn0037372|CG2091|93
BaC4982	C4982	C4982P214D8M4GA	GE657762, GE657763, GE675973, GE675974, GE675975, GE683574, GE683575, GE683576, GE683577, GE683578, GE683579, GE683580, GE683581	GTACAGTGGCGTTCGCGTAGCACCGCCGGTGGCCGAGATGCGTGTCACGTCCGCTAGCTCCGCTGGAGGCTGCTGGCGCTCAATTCTGCTCAGCTTTTAG[G/A]TGATCGCCGGCGTCCATGGATAGGCAGCCAGCACMGCCGCCGAAACCGTAGCCTTTTGGTCCGARTTTACGCGCGTGACATACTTTGCAGAAGAGTTCGC	0.5	0.834	SCR60	0	0	0	NA	NA	FBgn0011643|Mlp60A|37
BaC4983	C4983	C4983P674D21M10GA	DY763842, DY765976, DY766077, DY771292, GE657764, GE657765, GE657766, GE657767, GE657768, GE665787, GE665788, GE675976, GE675977, GE683582, GE683583, GE696025, GE696026, GE696027, GE696028, GE706630, GE706631, GE706632, GE706633, GE706634, GE706635, GE728089, GE728090, GE728091, GE728092, GE728093, GE728094, GE728095, GE728096, GE728097, GE738049, GE738050, GE738051, GE738052, GE738053, GE738054	ATAACAAAATATTAGATAGTTTTTTTACGTTAAAAAAGCAAAYAATAWWMWTVTTAAACTTCTTTTTTTTNNGYCTTATTTCAATAAATGGCAGCAGTTA[G/A]AAAATGACTCGCCGAACCGAACACCGCCGTCTTTGTATCTCAATGTCATGTCACTGTCNNNNNNNNNNNNNNNNNNNNNNNNNNNNNNNNNNNNNNNNNN	0.476190476	0.949	SCR60	199	0.691	0.111	NA	NA	FBgn0032725|Nedd8|32
BaC4992	C4992	C4992P598D11M5CT	DY763401, DY767068, DY768262, DY768462, DY769588, GE665789, GE665790, GE676054, GE676055, GE676056, GE683586, GE683587, GE721382, GE721383, GE728102, GE728103, GE738059, GE738060	GGTCCACTCTGATTACATCAACTGAYAGCCTCTCWAGCTCTGTGTGAAACTCTGCCACTCTATTCTGAGATAGAAGGAAAAGCAGATTCAAACCAAGCAG[C/T]TGGTACATAAAAGCTGATTCTGGAAGGTGATCTTTATAATCAAAATAATAGCATTTCAACTGGGACATGTATCTTTCGAAAGCTTTCATGTCTTTGGTGG	0.454545455	0.965	SCR60	286	0.993	0.328	18	42.7	FBgn0028693|Rpn12|78
BaC500	C500	C500P630D22M10AC	DY763661, DY764552, DY764688, DY768404, DY769626, DY769896, GE696043, GE696044, GE696045, GE696046, GE696047, GE696048, GE696049, GE696050, GE696051, GE696052, GE696053, GE696054, GE696055, GE696056, GE696057, GE696058, GE696059, GE696060, GE696061, GE696062, GE696063, GE696064, GE696065, GE696066, GE696067, GE696068, GE696069, GE696070, GE696071, GE696072, GE696073, GE696074, GE696075, GE696076,…	GTCTATGGGTTTCAAAANTCTTGACTGCCATTCTCGGAGGAGGGGCGTCTAATGATGGCATCGACAAAGTTGACAACGGAAACTCTCCAATGCAGTTTAT[A/C]AACATCGTCGTAAATCTTCTGGACGCTCTCAAGACTTCGCTATCGCATCGGTCGCTAACAGCTCGTTCAGCGGGCCGTAAGGACTCCGTCAGTGATGCYG	0.454545455	0.911	SCR60	0	0	0	NA	NA	FBgn0037992|CG4702|89
BaC5004	C5004	C5004P71D7M3AC	GE657795, GE657796, GE665809, GE665810, GE665811, GE665812, GE673735, GE673736, GE676105, GE676106, GE683603, GE706683, GE706684, GE706685, GE706686, GE738080, GE738081	NNNNNNNNNNNNNNNNNNNNNNNNNNNNNNNNNNNNNNNNATTCTGAATTACATTATTAAACNNNNTGAGCAACTTTTTATCAAAGACAAGGCAAGGCAC[A/C]TAAAATGGAAGGCGACGGAGCCGAAAATTCGAAGTCGTTTTCCGGAATACCAGAAGCKGTTTTTGTAGATAATGTAGATGAGTTCATGAGCTTGCCGGAA	0.428571429	0.767	SCR60	287	0.997	0.266	23	NA	FBgn0037893|CG6719|68
BaC5010	C5010	C5010P530D13M4TC	DY763975, DY764652, DY766273, DY767975, DY768015, DY768434, DY768768, DY768806, DY769685, DY770304, DY772443, GE657797, GE657798, GE673739, GE673740, GE676116, GE676117, GE683606, GE683607, GE696116, GE721391, GE721392, GE721393, GE738082, GE738083, GE738084, GE738085, GE738086	CTCCGGTGGTCTTTTTAAACTTCTTCAGTTGCCGCAAGAAGTACCAAAATCGGGACTTRGCMACAATGGGGTCTGGAGAGAAGATCCTCATTTTGTATAG[T/C]GGAGGCTTTGGTTCACTGTCCGAGGGGAGCYTGCGCCCGATSACCTCGTATTCCCTYAACTCTCCTTTAGCCTTCATTTTGGAAGATTTTACGAAAAAGA	0.307692308	0.94	SCR60	288	1	0.34	23	42.3	FBgn0010409|RpL18A|94
BaC5011	C5011	C5011P541D69M18TC	DY768272, DY772647, DY773363, GE657799, GE657800, GE657801, GE657802, GE657803, GE657804, GE657805, GE657806, GE657807, GE657808, GE657809, GE657810, GE657811, GE657812, GE673741, GE673742, GE673743, GE673744, GE673745, GE673746, GE673747, GE673748, GE673749, GE673750, GE673751, GE673752, GE673753, GE673754, GE673755, GE673756, GE673757, GE673758, GE673759, GE673760, GE673761, GE673762, GE673763,…	AGAAGCCGGCATCGGCATTGAGGYTCAGTTGTGCAAAGAGTGTATAGAATGGGCCAAAGAAGAACGCCGCACGTTTCTGAGACAGTCCCTGGAAGCGAGG[T/C]TGATCGCGCTGTATTTCGACACCGGTATGTACACAGAGGCGCTAGACTTGGCGRCGGCGCTTCTWAAAGAACTAAAGAAGTTAGACGACAAAAATTTGCT	0.260869565	0.746	SCR60	287	0.997	0.436	8	0	FBgn0028689|Rpn6|100
BaC5015	C5015	C5015P146D91M31GA	DY763393, DY763521, DY763980, DY764855, DY765636, DY765885, DY765941, DY766358, DY766914, DY770215, DY771602, DY771977, DY772373, DY772888, DY773323, GE657813, GE657814, GE657815, GE657816, GE657817, GE657818, GE657819, GE657820, GE657821, GE657822, GE657823, GE657824, GE657825, GE657826, GE657827, GE657828, GE665813, GE665814, GE665815, GE665816, GE665817, GE665818, GE665819, GE665820, GE665821,…	TTATTTATGCTTTTACAGCATACACTCTAGGAGGAAACAAGGACTTCTTTCTTATCYCTTTTNGAGTTTTAATTTTTGCTTCAKGCTTGGWAAGTGCCTT[G/A]CGCATTGCACGCGTCTTCTTAGGCCTTAGGYCAAGKGGCTWAHATTTCTKGKTTTTGDAAKGATTTCYCAAGTTAACCTTCAWATTTTGGKGGWATACAA	0.340659341	0.428	SCR40	286	0.993	0.45	4	NA	FBgn0029785|RpL35|42
BaC5016	C5016	C5016P330D10M4TC	DY764509, DY766034, DY769930, DY772493, GE676130, GE676131, GE683614, GE696184, GE696185, GE721409, GE721410, GE738113, GE738114, GE738115, GE738116	TATTTACAACAGATWATATAATTATTGTATNNGTCTTTTTTTATTGAACCTAAACAATTAAGCATTGGTTTWGTTGAAGGAATGTAAACTGAATTTATTC[T/C]TTCATTTCYCCTTCTTCGTCTTCTTCTTCAGCYCCTCTTACATAAAGGACATTGTTGCATCTRATTAARACTTCWCCGAGATTACCTGTRCAAGARCCAT	0.4	0.498	SCR40	283	0.983	0.377	11	NA	FBgn0000426|DebB|39
BaC5019	C5019	C5019P233D15M4GA	GE657829, GE657830, GE673767, GE676141, GE676142, GE676143, GE676144, GE676145, GE676146, GE676147, GE676148, GE676149, GE676150, GE676151, GE676152, GE676153, GE676154, GE676155, GE676156, GE676157, GE676158, GE676159, GE676160, GE676161, GE676162, GE676163, GE676164, GE676165, GE683615	RTTTTCTTGCCCTCAACCTTATGGRTATTTCAAAGCTTCTAATCAATGTGACCAATATGTGGAATGCAAGAACAATGTGCCACTTCAGTTGTCCTGTCCT[G/A]CCGGTCTTCAATTTAATCCAATGAGACAATGGRTRGAGTAYCCTTGTGATGCYCCTGCMGTCGTGCGGTGTAACYCATCTCCTGCAAGAACTTATGTTGC	0.266666667	0.955	SCR60	0	0	0	NA	NA	FBgn0031737|CG11142|11
BaC5025	C5025	C5025P693D15M3AG	DY765114, DY767502, DY767810, DY770199, DY773056, DY773416, GE657833, GE657834, GE665828, GE665829, GE665830, GE665831, GE665832, GE665833, GE673769, GE673770, GE676187, GE676188, GE676189, GE676190, GE676191, GE676192, GE683616, GE683617, GE706755, GE706756, GE706757, GE706758, GE706759, GE721411, GE721412, GE721413, GE728158, GE728159, GE738117	TGTACTTGGCACATGAATGAATGCAAAATGTCATATTCAGTCACATTTTAGTGAAATGTATTTCTTTGGCTTCATAGACACAACACACACAGATATGTGT[A/G]TGAAAATGTCTTATAGTGCCAGGTCAAAATAATTTACACACACCAATGTTGTTTTTSAATTTCAGAGACATCAYGAGAAGAAAAATATCAATTAAGACAT	0.2	0.923	SCR60	253	0.878	0.233	NA	NA	FBgn0026170|smt3|50
BaC5028	C5028	C5028P170D7M3AG	GE676201, GE676202, GE696187, GE696188, GE706762, GE706763, GE706764, GE706765, GE706766, GE706767, GE728160, GE728161, GE738122, GE738123	GTTCCCCATTTTTTGGAAACGTCTATGTATTCTCCATCAGGTGATTCATAATTCTTTATTGGTGGRGTAGAAAATGTGCTGGTGAAAGAACACGGCACCA[A/G]TTGTAGGTCGGGCATAATAGCTTCATTGTAAAGATCYTCWGACTCTTCGTACAACATATCAAGAGCTCTTCTCTGTGCAGCCATTATTCTRTCTATCTGA	0.428571429	0.87	SCR60	0	0	0	NA	NA	FBgn0037892|mRpL40|52
BaC5034	C5034	C5034P456D7M3TC	GE665835, GE665836, GE665837, GE665838, GE665839, GE665840, GE665841, GE676226, GE676227, GE676228, GE676229, GE676230, GE676231, GE676232, GE676233, GE676234, GE676235, GE676236	TCCGCCAATTCTTTAGACATCAGCAATTTTGTAGCACTTTCTATTTCRGCGCTTCCCAATGTGACCTTTTTCCCATAGTGAGCCAGTCTCCCGGCCTCTG[T/C]TGCTATTTTCTCCAGCCAATCGTTGACAAARTTATTCATAATTAGCATKGAATGTCTCGATATACCCAGATTATAATTCTTCCCCGCGTTCACTTTCCGC	0.428571429	0.848	SCR60	287	0.997	0.059	2	49.4	FBgn0061209|His2B:CG17949|18
BaC5038	C5038	C5038P433D71M29CT	DY763468, DY764931, DY766250, DY766463, DY767160, DY769951, DY770335, DY772138, DY772534, DY772605, GE657836, GE657837, GE665842, GE665843, GE665844, GE665845, GE665846, GE665847, GE665848, GE673773, GE673774, GE676249, GE676250, GE676251, GE676252, GE683620, GE683621, GE683622, GE683623, GE683624, GE683625, GE683626, GE683627, GE696190, GE696191, GE696192, GE696193, GE696194, GE696195, GE706770,…	CCACAGARATCTGTGCCTGTCTGTTCTGTACAATCAGTTGTACTGTGATCTTCAGGCCTTTCCAGTCTCCAGTGGCCTTGGCGATGTCATCACCCACTTT[C/T]TTGGGGGACAAACCAAGTGGACCAATTTTAGGAGCTAAMGATGATGTAGCACCCACTTCCCCACCAACACATCTCAAGTTGACAATTTTAATTTCGTTTG	0.408450704	0.755	SCR60	0	0	0	NA	NA	FBgn0034968|RpL12|85
BaC5048	C5048	C5048P133D199M72TC	DY764686, DY764788, DY765128, DY765595, DY768579, DY768639, DY768749, DY769444, DY770796, DY773217, GE657841, GE657842, GE657843, GE657844, GE657845, GE657846, GE657847, GE657848, GE657849, GE657850, GE657851, GE657852, GE657853, GE657854, GE657855, GE665851, GE665852, GE665853, GE665854, GE665855, GE665856, GE665857, GE665858, GE665859, GE665860, GE665861, GE665862, GE665863, GE665864, GE673775,…	NNNBYTAAAAATAGTAYATTTWGCATTRGGCTACAAACTCMTAYGGGATGGGCGCAAGYAACACTGGCTTCTCGGCACCCTTTACAATATGTGCTGCACS[T/C]GGTGGCTGTGGCTGTCTCTTAARGTTGACCACCTTGCCAGCTGCTTTARCTTCCTTGAGGAGCCTCTCATTCTCCTTTACCCTCTTRARGAARTCCTCTC	0.361809045	0.952	SCR60	288	1	0.328	13	NA	FBgn0032987|RpL21|84
BaC5061	C5061	C5061P592D9M4GC	GE657857, GE657858, GE673781, GE673782, GE676339, GE676340, GE676341, GE676342, GE676343, GE676344, GE676345, GE676346, GE676347, GE676348, GE696215, GE696216, GE696217, GE696218	TAAAGTAAAGACCGGCAGAGCAATTGTAGACAAGCGGCACATAGTCCTTGCATTCTATATATGTTTTACAGTCATTCCCATTTTTGTAGTAACCTTCKGA[G/C]TCAGGACAGGTGAAATTTACGTTTGGTGAATACGGCGGAGAAATGTTGACAATAACAGTTTTTGACGGTTCCTCACAGCGCACTATCGAAGGATCTTCGC	0.444444444	0.755	SCR60	232	0.806	0.198	NA	NA	FBgn0031097|CG17052|13
BaC5066	C5066	C5066P218D105M45CT	GE657955, GE657956, GE657957, GE657958, GE657959, GE657960, GE657961, GE657962, GE657963, GE657964, GE657965, GE657966, GE657967, GE666129, GE666130, GE666131, GE666132, GE666133, GE666134, GE666135, GE666136, GE666137, GE666138, GE666139, GE666140, GE666141, GE666142, GE666143, GE666144, GE666145, GE666146, GE666147, GE666148, GE666149, GE666150, GE666151, GE666152, GE666153, GE666154, GE666155,…	TTTATGTAACAACMTCTCAATATACCACTATCGTTYTGCGTCAAAWAATCYTCATTCTTCARGCCCTTTCACCGCGAACTCTTCTAGCTAACTGTATATC[C/T]TTGGGCATAATGGTGACCCTTTTRGCRTGAATTGCACAYAAATTRGTATCCTCGAAHAGTCCAACCAAATACGCYTCGCTCGCTTCCTGCAAAGCCATYA	0.428571429	0.932	SCR60	288	1	0.368	2	61.9	FBgn0053866|His3:CG33866|85
BaC5067	C5067	C5067P558D25M11AG	DY763608, DY764295, DY766552, DY771045, DY773240, GE657968, GE657969, GE666238, GE666239, GE666240, GE666241, GE666242, GE666243, GE666244, GE676450, GE676451, GE684099, GE684100, GE696315, GE696316, GE696317, GE696318, GE696319, GE696320, GE707047, GE707048, GE707049, GE707050, GE707051, GE707052, GE707053, GE707054, GE721491, GE721492, GE728324, GE728325, GE728326, GE728327, GE738536, GE738537,…	TTCTGTTCTCCTTAAGCTCATAGAGATTCATTCTGAAYTTAAGCCTCTGATAAACRGTCTGGGTGTCAGTTGCTAATCCTGGGAGCCCTACATACAGTGT[A/G]GGGCCCATTTGAAACACTTTCGGGAAGTTTGCCGATATTGTCTGGGCTTGGATACCGTAGCGCTTRTCYGTWGCGATCGCCACACAGTCTTTACCCTTCA	0.44	0.836	SCR60	287	0.997	0.314	21	53.1	FBgn0026380|Prosbeta3|100
BaC5101	C5101	C5101P631D157M71AG	DY763322, DY765118, DY765562, DY765724, DY765822, DY766219, DY766240, DY766274, DY767279, DY767452, DY767468, DY767737, DY770219, DY770751, DY770984, DY771105, DY771224, DY771367, DY771632, DY772082, DY772595, GE657992, GE657993, GE657994, GE657995, GE657996, GE657997, GE657998, GE657999, GE658000, GE658001, GE658002, GE658003, GE658004, GE658005, GE658006, GE658007, GE658008, GE658009, GE658010,…	CACGAACTTTAGTGTGATAGCGGACAGTGGGGYAACGAACTACCGGACGGAGAGGTCYAGYGACAGGGCGAGGAGCAATTGCTTTGGCTTTCTTGATTCT[A/G]TTTTGCCTTCTACGGTGTTTCCNTCGCCGGTTGRTTAAACNNATGTCTTTACAAACCTTTGCCAATCTTTATGGAAATGRCCATTAGGWATCATATTATT	0.452229299	0.844	SCR60	288	1	0.089	5	NA	FBgn0011272|RpL13|81
BaC5104	C5104	C5104P874D10M4CT	DY763374, DY763448, DY766794, DY767225, DY769595, GE658016, GE658017, GE666294, GE666295, GE666296, GE666297, GE666298, GE676601, GE676602, GE676603, GE676604, GE684121, GE684122, GE684123, GE684124, GE684125, GE684126, GE684127, GE696357, GE707174, GE707175, GE738647, GE738648, GE738649, GE738650	TGGAGAACTTCTTCGTGTTCTTCAATTAATCCGAGATGGGGTTGCCCCARGTGCGAGAGATCCAGATGAGGGTTTCGTTGCTGAGTCTGGGCCCGATGAG[C/T]GGGTTCATCTGAGCCATGTACGCRCACAGCCAGAATAACCAACAAGTCGACGCTGTTAACATCAACACCACTTGGATAATCCCTCTGTTTGGTCCTTTAG	0.4	0.895	SCR60	287	0.997	0.415	24	24.9	FBgn0035521|CG1268|31
BaC5106	C5106	C5106P480D11M4CG	DY765516, DY766008, DY767086, DY767595, DY767840, DY768220, DY773247, GE666299, GE676607, GE676608, GE684128, GE684129, GE696358, GE696359, GE721512, GE721513, GE728352, GE728353	TGGACTCCTGGGGATCTTTCTTGTCCAGGTCATCAGACTTGAAACGGTTGCTGCGCTGGTCCTCAAACTTCTTTTCCAGCTCAGTCATATGTGACCATTT[C/G]ACATTCTGTTCAGATTTCGCCAGGAAAATCACCACCATATCTGTTTTTTNGTTTCCAATGACTTCCAGCMACGTCWATAGGATAGAGGAGTTTATTAATA	0.363636364	0.97	SCR60	288	1	0.474	3	9.1	FBgn0029882|CG3226|37
BaC5115	C5115	C5115P177D10M5GC	GE658019, GE658020, GE658021, GE658022, GE658023, GE658024, GE673815, GE673816, GE676625, GE676626, GE676627, GE676628, GE676629, GE676630, GE676631, GE676632, GE676633, GE676634, GE676635, GE676636	AATGAATATCTTCGTTTGTATCGCAGCATTGTTTGTTGCTTCAACCAGTGCTTTTTTYGGTGGGAAGTCATCAGTCTGCATTAGAGGAGACGGCTACGTA[G/C]CGATAGAAGGAGTCTGCGATGCTTATACAGAATGCAACGGACTCGATGCAGTGGAGAGGCAATGCCCAGATGGACTTTATTTCGACCGCAACATTCTTTG	0.5	0.908	SCR60	288	1	0.476	15	17.9	FBgn0031737|CG11142|38
BaC5123	C5123	C5123P257D12M6CT	DY767375, DY769419, DY771639, GE666317, GE666318, GE676679, GE676680, GE684141, GE707178, GE707179, GE707180, GE707181, GE707182, GE707183, GE707184, GE728362, GE728363, GE738659, GE738660	TCCTTAGATTCACAAAAAGGGGTGCATGTCGCAAACAGCTGCAGWGCTGATTGCAGTTCTAATGTCCATATTTTTGGAATTCCCACTCTCTATTATCCAG[C/T]GGACACACTTGTCGAGTTTTGAGCCAACGTGAAATGCAATGGAAGTGGAATGCGTGATTGCAAACTCCCCATGCTACTGTGCATTCTTCRCTTGTAGCYG	0.5	0.984	SCR60	287	0.997	0.427	13	0	FBgn0025638|Roc1a|69
BaC513	C513	C513P580D14M7CA	DY763316, DY763551, DY763663, DY764440, DY767204, DY768076, DY768253, DY768423, DY768585, DY768603, DY768693, DY770421, GE658031, GE676689, GE676690, GE676691, GE707187, GE738729, GE738730	GCGTGCTAGGTTCCACGAACGCRGTCAACTGCGTATCAGCCCTGTYCTGTGCGATCGGTTGGTCGCCACTCCTCTTCGCGCTCTTAAGAAAGAGACTCAA[C/A]AGTTCGTTTGGAACCTTTTTGGGTACTCCGATGATGAACATGATGTCTTTCAAGTCCATTTGRAYGTTGCCTTCKCCGTCTTGYCTCTGGTCGTAGGTAG	0.5	0.941	SCR60	269	0.934	0.236	NA	NA	unknown
BaC5139	C5139	C5139P429D6M3GA	GE696381, GE728439, GE728440, GE728441, GE728442, GE728443	TGAAGGGCTCTCGGTGGCCGATAGTATGCCTGCCGATACTTCTGGCGGCATCGGCCTGCGGGAGCGACATCCTCATGGTCACCATGGGGGGCACCAAGTC[G/A]CACAAGATACCCTTTCTGGAGCTGGCGAGAGGTCTTATTAGAAGGAACCACAACATAACTCTAATCAGCCCATTCTCRCCCGACTTCCACATCGAGGGTC	0.5	0.874	SCR60	282	0.979	0.472	18	0	FBgn0050438|CG30438|49
BaC5143	C5143	C5143P575D17M6TC	GE658042, GE658043, GE658044, GE658045, GE658046, GE673825, GE696391, GE696392, GE696393, GE696394, GE696395, GE696396, GE728457, GE728458, GE728459, GE728460, GE728461, GE728462, GE728463, GE728464, GE728465	CATGAGTGGCAAACACCAGTTCTGCTCTTTTTGGTTTTGTAGTATTCTCACAACGGCAACCACACATTGGCGCTGGTGACTGTATGCTTCTAAATATTCC[T/C]TCTCATGTAGAGCCTTTACACATAGCAAATGACATATAATCACTTCATCGAGAGGGGCTACACAGTTCCCTTCAACTAGAGAAGCAATATCACTTGAGCG	0.352941176	0.862	SCR60	287	0.997	0.2	9	NA	FBgn0036184|CG7351|80
BaC5160	C5160	C5160P798D6M3CT	GE673829, GE696412, GE696413, GE696414, GE696415, GE721544, GE721545, GE721546, GE728494, GE728495, GE728496, GE728497	TCCCTYGGTAGAAGNCTTGGGAATCTTTGTTTGCTACGCTGATATTATAGAGAAAWGRTTTTTTGTTAGTAGTGAATATGCTCCAAAATAAATRGWTTGA[C/T]TTTTAATTCTTTCAACAATGGAAAGCTTCACATTTAGCTATAYTTTAACTCTATATTTCCACAGGAATGGGAAACTATGAGAGTGACAAACAGCCAGTGT	0.5	0.63	SCR60	287	0.997	0.316	13	NA	FBgn0013342|n-syb|30
BaC5171	C5171	C5171P540D11M5AG	GE658057, GE658058, GE658059, GE673836, GE696419, GE696420, GE696421, GE728517, GE728518, GE728519, GE728520	CTACTGAAGAATTATTCGACCGCTCAAAAATGGAAGACCTCATCAAAAGAAGATTCTTTTAYGACCAGTCATTTGCTATTTATGGTGGTATTACAGGTCA[A/G]TTTGATTTTGGGCCAATGGGTTGTGCTCTCAAGAGCAATATGATCCAGTTGTGGAGAAAATATTTTATCTTACAAGAACAGATGTTAGAAGTTGACTGTT	0.454545455	0.955	SCR60	288	1	0.264	15	0	FBgn0027088|Aats-gly|100
BaC5182	C5182	C5182P66D119M53AG	DY763725, DY763841, DY764483, DY765502, DY766065, DY766494, DY766541, DY767320, DY767944, DY768121, DY768608, DY768909, DY769778, DY771360, GE658066, GE658067, GE658068, GE666325, GE666326, GE666327, GE666328, GE666329, GE666330, GE666331, GE666332, GE666333, GE666334, GE666335, GE666336, GE666337, GE666338, GE673839, GE676692, GE676693, GE676694, GE676695, GE676696, GE676697, GE676698, GE676699,…	NNNNNNNNNNNNNNNNNNNNNNNNNNNNNNNNNNNNNNNNNNNNNNNNNNNNNNNNNNNNNNNNNNNNNNNCYTAACTTAATTGTTTATTCTTGGCTAGC[A/G]TCAACATYCTCAGTTTGCAAGCCTTTGATGGAYGCAACAGGCACATAGRTGACRAGCGTGAATAGCTTGKGKGCRGAGTCTTCATCATCATTACGTCYGC	0.445378151	0.44	SCR40	287	0.997	0.372	13	NA	FBgn0025286|RpL31|52
BaC5193	C5193	C5193P405D6M3GA	DY772648, GE658079, GE658080, GE696443, GE707262, GE707263, GE707264, GE707265, GE707266, GE707267, GE728583, GE728584	CGTCTTTGACCTCCATTCGTTTCAAAGCAAAGTCCTCCATAGCAGCTAACTCCACCTTTCTCCGCTCTTCTCTTTCTGCGGCAACCTGACTGTTCCATTT[G/A]TCGTTAATTTGAACACACTTTTCCCATTCCTCGGCCTCCAAGCGCTGGGACATCTCCGAACTGGCGCTCTGGAGAGAAGATCTCTCCTTTATCATCTCTT	0.5	0.968	SCR60	287	0.997	0.396	7	58.8	FBgn0036774|mRpS26|34
BaC5197	C5197	C5197P347D6M3CT	DY770798, GE658086, GE658087, GE673844, GE673845, GE673846, GE673847, GE707270, GE707271, GE728588, GE728589, GE738781, GE738782	ACATACATCTATCATGTCGAATAATTAAAGAAACATTTAGACATCTACCGAATTTAAGATGAAMTTTAGKTAAGTAAGTTATACCTTGTAATATGGTACA[C/T]ATTCAAAGAAATGTTAAAGTAATGAGTGATTTGGTTTATGGCGTAAACATACTAACGGCATATNNGTTATCGAAGTTATATTNNNNATAAATACGTAGAT	0.5	0.483	SCR40	287	0.997	0.476	Z	NA	unknown
BaC5215	C5215	C5215P416D9M3GA	GE696450, GE721568, GE728631, GE728632, GE728633, GE728634, GE728635, GE728636, GE728637, GE728638, GE738809, GE738810	GAGTCACTTTCGATGTGTARAATTGGTGCTCACGARAATCGCGAGTATGTTTGAATGGTGTTCGAGGAGATTCGATCARAGTAGCTGGACATTTTCCATG[G/A]ACGTGAGATGTAAATTCACGCTTGTAACTYGTTCCACCATCTCCTAAGCTAAAGTGTGACGTGTTACCATGACGAACGTGTCTTTCAACTCTTTCTACAC	0.333333333	0.851	SCR60	288	1	0.188	19	11.9	unknown
BaC5240	C5240	C5240P845D18M6AG	GE658122, GE658123, GE673871, GE673872, GE673873, GE673874, GE673875, GE696512, GE696513, GE696514, GE707343, GE721620, GE721621, GE721622, GE721623, GE728825, GE728826, GE728827, GE728828, GE728829, GE728830, GE728831, GE728832, GE728833, GE728834, GE728835, GE728836, GE728837, GE728838, GE728839, GE728840, GE728841, GE728842, GE728843, GE728844, GE728845, GE728846, GE728847, GE728848, GE728849,…	GAGCCATGGCGCTCGGCGGAGACTGGCCGTAGCGTCGCGCTCTACAAGAAAGTGCAAGAGGTGCTTGCTGCCCCTCTTCACCTATTTATATAACCAGGCA[A/G]GTCGCGATCGACACCAGCCGACTKACTCGGCCCGTCCTGTACGCACTCTACCTCAGTTCNNNNNNNNNNNNNNNNNNNNNNNNNNNNNNNNNNNNNNNNN	0.333333333	0.929	SCR60	287	0.997	0.274	4	NA	FBgn0036901|LCBP1|100
BaC5248	C5248	C5248P410D27M13GA	GE721631, GE721632, GE721633, GE721634, GE721635, GE721636, GE721637, GE721638, GE721639, GE721640, GE721641, GE721642, GE721643, GE721644, GE721645, GE721646, GE728861, GE728862, GE728863, GE728864, GE728865, GE728866, GE728867, GE728868, GE728869, GE728870, GE728871, GE728872, GE728873	TCGAGGAGAAGGAGAAGGCACTACAGAACGCCGAATCCGAAGTTGCTGCGCTCAACCGACGCATCCAGCTGCTCGAGGAGGACCTGGAGAGGTCAGAGGA[G/A]CGTCTGGCGACCGCGACCGCTAAGCTCGCGGAAGCCAGTCAGGCCGCCGATGAATCGGAACGAATACGCAAGGCGCTGGAAAATCGAACCWATATGGAGG	0.481481481	0.711	SCR60	288	1	0.28	21	NA	FBgn0003721|Tm1|100
BaC5259	C5259	C5259P671D6M3GA	GE658130, GE658131, GE728890, GE728891, GE728892, GE738851	CAGCTGGTGGAGTGTCAAGACAGGAGGCAGTGTCAATGATACCCCCTGTTGTACTACAAGTTGAGCCACATCATAAGGTTTTGGATATGTGTGCAGCACC[G/A]GGCTCAAAGACTGCTCAACTTATTGAATTCTTGCATTCAGAAGAAGACAAGACTCCTACTGGGTTTGTAATGGCAAATGATGTGGACAACAGTAGGTGCT	0.5	0.815	SCR60	288	1	0.191	20	17.9	FBgn0026079|CG6133|100
BaC5290	C5290	C5290P289D6M3GA	DY773100, GE658150, GE658151, GE696543, GE696544, GE728951, GE728952, GE728953, GE738862, GE738863	TGTGATAATAATGCTAATGGAARAAATTCGCTCAATATTTTTCAGCAACATGGCGGAAAATTTTATTTTTTCTCTGGTTAGGCTCTNNNGTATTTNGGAA[G/A]AAAAATGACAAACTGCCATCGCTAGTATCTAGGTGGTGAATCAAGGGACCAATGTAGAGTTAATCAAAAGAAAAATTTTAGTCTAAAAACCAGAGATAAG	0.5	0.676	SCR60	0	0	0	NA	NA	FBgn0000808|gd|19
BaC5292	C5292	C5292P259D49M15AG	DY763618, DY764198, DY764201, DY764413, GE658154, GE658155, GE696545, GE728958, GE728959, GE728960, GE728961, GE728962, GE728963, GE728964, GE728965, GE728966, GE728967, GE728968, GE728969, GE728970, GE728971, GE728972, GE728973, GE728974, GE728975, GE728976, GE728977, GE728978, GE728979, GE728980, GE728981, GE728982, GE728983, GE728984, GE728985, GE728986, GE728987, GE728988, GE728989, GE728990,…	CCGCTGTGTCCTACCAAWCCATCTCTACCCAYTCAGCTCCCGCGCTCAYTACRTAYTCCGCACCCGCCGTCGCTGCTTAYTCCGCGCCCTTGGTGACTAA[A/G]GCCATYGCYTCCCCAGTGTCTTACTCATCCGTAGCCCATGCTRCTCCAGTAGCATACTCYAGCCCTGTKTACRCTAAAACCATCGCCGCCCCAGTRTYTT	0.306122449	0.651	SCR60	283	0.983	0.052	NA	NA	unknown
BaC5308	C5308	C5308P474D6M3CT	GE658162, GE658163, GE729052, GE729053, GE729054, GE729055	CGTGGAGGTACACCTGCACGCGTCTCTGCTCCTCCTGTAGTCGCTGCTCGGCCTTAATCATATATTCTGTTACAGGATTATTCCTCAAGAAGTCGGTGCT[C/T]TCTCTGGTGTAGAATCGTTCTGTGTCCTCCAAGAAGACTGATTCAAAGGTCTCCTTGTAGATGGCCAGGTTCTGGCCGCGKGCCGAGGGTTCCTCCTCGT	0.5	0.941	SCR60	287	0.997	0.337	2	NA	FBgn0015509|lin19|100
BaC5312	C5312	C5312P210D14M6CG	DY763371, DY763599, DY764199, DY764375, DY764427, DY764971, GE729061, GE729062, GE729063, GE729064, GE729065, GE729066, GE729067, GE738909, GE738910, GE738911, GE738912, GE738913, GE738914, GE738915, GE738916, GE738917, GE738918, GE738919, GE738920	AATCAATTTCACAGATGTCTGTTCCCTATACCTCTTAAAATTATGAAAACATTGAGTATTTTGAGAAGAAAAANCATATAGTTTTTAATCATGTTTGAAA[C/G]TACCCTCAGACTAAGTCTAAAACTTGTGTGGGTTGTACTACAACNAGTGCAAACTGGAAATCAAACGTGGGACCTCTGTTCAGTTAGTTCCCCAYGATAW	0.428571429	0.663	SCR60	276	0.958	0.116	28	37.7	FBgn0050045|CG30045|26
BaC5315	C5315	C5315P102D14M5CT	DY770001, GE658166, GE658167, GE658168, GE658169, GE658170, GE658171, GE658172, GE658173, GE658174, GE658175, GE658176, GE658177, GE658178, GE658179, GE658180, GE658181, GE658182, GE666371, GE666372, GE666373, GE673879, GE673880, GE673881, GE673882, GE684230, GE696559, GE721658, GE721659, GE721660, GE729071, GE729072, GE729073, GE729074, GE729075, GE729076, GE729077, GE729078	NNNNNNNNNTTTGACAGTTCTATTCGGTACCAGTCAGGGCGTGCAATAGTTCCAAGTAGAATCTTTTAGGAAAATCCACAATGAGCACCTACTTCCAGTA[C/T]CCAACCCCTGAGCTCCAGGAGGAGCTGAAAAAGATCGCCCAGGCGATCGTTGCTCCAGGCAAGGGTATCCTTGCTGCTGATGAGTCCACTGGTACCATGG	0.357142857	0.91	SCR60	288	1	0.144	16	12.9	FBgn0000064|Ald|100
BaC5322	C5322	C5322P733D12M6GA	DY764454, GE658184, GE658185, GE658186, GE658187, GE658188, GE676749, GE676750, GE696561, GE707352, GE707353, GE707354, GE707355, GE707356, GE707357, GE729093, GE729094, GE729095, GE729096, GE729097, GE729098, GE738922, GE738923, GE738924, GE738925, GE738926, GE738927, GE738928	TCCTGATGGTCGGGTCGAASACAAGGCCGTCGGGGCAGAGCTTGGTGGTAGCGACACCGTCGACGCACTGATAGAATTTGTCGCACTGTCTSTCRTCTTC[G/A]TACTGGCCGTCTTTGTTTGGGCATTTGAATTGCGCGCTCGCAAGAGCGGCAACGGCTGCCAATACGATGAACACTTTCATGATGACCTTTTGATTATATG	0.5	0.715	SCR60	287	0.997	0.417	15	9.9	FBgn0031097|CG17052|100
BaC5323	C5323	C5323P471D13M6CT	DY764361, DY764362, GE658189, GE658190, GE658191, GE673885, GE696562, GE696563, GE696564, GE729099, GE729100, GE729101, GE729102, GE729103, GE729104	ATTCAGAGAAAGSCGAGGATGACGAGRATGAGGACCAATTACATGTACCTGGAGCAATTACAGGCGACAGCGATGAGAGCGATTTTGAAGATGAAAAATC[C/T]AAACCAGTGCACGGTCGAATCACACTGAAGATGGTGTCACAATGGCAAGCAGAGTTACAGAGTGARGGTAAAATTAAGCTRGCAACTTTAACTACAGTTA	0.461538462	0.966	SCR60	0	0	0	NA	NA	FBgn0032925|CG9246|74
BaC5329	C5329	C5329P747D22M10CT	GE729116, GE729117, GE729118, GE729119, GE729120, GE729121, GE729122, GE729123, GE729124, GE729125, GE729126, GE729127, GE729128, GE729129, GE729130, GE729131, GE729132, GE729133, GE729134, GE738931, GE738932, GE738933, GE738934, GE738935, GE738936, GE738937, GE738938, GE738939, GE738940, GE738941, GE738942, GE738943, GE738944, GE738945, GE738946, GE738947, GE738948, GE738949, GE738950, GE738951,…	GAGACTTTTGACTTGATAAGCTATTTGTTCCTATTTGTTACTTCTTCATAGTTAATATTAAATCTAGTCTAGTATTTGCAAACATTGTAGCGACCAACTA[C/T]ATGCAATTAAATAAACAACAATTTTAATATATTTAGTATTTTATTTTAATCAAACATCATGTTGGATCCAGAAACTATTCATATTTGTAATCTTATTGGA	0.454545455	0.972	SCR60	225	0.781	0.16	NA	NA	FBgn0035281|CG1919|15
BaC533	C533	C533P250D11M4CT	DY763782, DY765196, DY765354, DY765682, DY766061, DY768073, DY768279, DY768905, DY769024, DY771648, DY772395, DY773049	GAACCTGAGCAGCCCAATCTTCCTGTGCAGCAGCAGCGGGTGCGCCAAACGCGGCWGCGGGCGCGGCCGCTGGWGTATCYTCAGTCCACGTGCTGACCGG[C/T]TCCGGAGGCTCGATCCAGTCTTCRTGTACTGGTGGTGGKGGCACTTCAGCCTTAGCCGGAATAACAGCCTGTTCTTTGGCTTGTTGTTCCTCCTTTTCAC	0.363636364	0.609	SCR60	288	1	0.339	17	34.9	FBgn0003517|sta|79
BaC5342	C5342	C5342P697D7M3GA	GE658196, GE684236, GE721672, GE721673, GE721674, GE729170, GE729171	AGATTACTTGAATATTGCAATACCAATGTGAAAGATGTCCCAATGAAGGAAATTGTTGAAGCTACATTTCACAAGAGTGTGGTTCCCAGATACCACTTTT[G/A]CAAATAGGTGTGTGTATAATGTTTGTCATCTAGTAAATATTATTTTNNNNNNNNNNNNNNNNNNNNNNNNNNNNNNNNNNNNNNNNNNNNNNNNNNNNNN	0.428571429	0.901	SCR60	287	0.997	0.387	7	NA	FBgn0004436|UbcD6|100
BaC5345	C5345	C5345P99D10M3TG	GE658197, GE658198, GE666377, GE666378, GE696570, GE696571, GE696572, GE696573, GE696574, GE696575, GE721675, GE721676, GE729175, GE729176, GE729177, GE729178, GE729179, GE729180, GE729181, GE729182, GE729183, GE729184, GE729185	NNNNNNNNNNNNNNNNNNNNNNNNNNNNNNNNNNNNNNNTTACTTCCATTTATTTTTAAGTTATAAATCTGACMCAATATTTTAATATTTATTTGTATTG[T/G]GTACAAGTTGGAAATCTGGCCGATGCCGTATAGAAATTATTGTAAAAATACAAACTCAGTTGTTATAACTCTTACTGATACCTAGGTACTTTGATAAAGC	0.3	0.42	SCR40	288	1	0	NA	NA	FBgn0000097|aop|100
BaC5357	C5357	C5357P541D7M3TC	GE658217, GE658218, GE666380, GE673891, GE729524, GE729525, GE729526	ACATAGAAAGAGTGATAAATACAGATTGGGACCCAAGTGCAAAAGTGCCATGTACTCTTTCATCTCAAATCATGAAACTACTGACTTGTCTGGATGTCCT[T/C]TTAGAATCAATGGGATCTCCCGAGTTTCCACCTGACAAAGTTATGTTGCAGTCTGTGAGAGGACGTAATAGGATGAAGCCATATAAATTTYTAAAACAAG	0.428571429	0.976	SCR60	288	1	0	NA	NA	FBgn0034939|thoc5|21
BaC5362	C5362	C5362P808D8M4CT	DY771830, GE658219, GE658220, GE684244, GE696591, GE696592, GE721692, GE721693, GE729535, GE729536	ACAAACTTTCTGTATGTCTTTATCACAAGYGCCTTATTCTCATAAGCCCAAGATAACAATACGAACATCAAACAAACAGCCCCAATGGCTATATGAGTTA[C/T]AACAGAATRGCGAAAGAATTTATTTTCAGATATTTTGCAAATGCAACCAGCAACAAATAATGTGCACAGGAAGATTTTTCCAACATAAAGCCCRTTTAAT	0.5	0.705	SCR60	287	0.997	0.481	8	NA	FBgn0027564|CG3149|48
BaC5369	C5369	C5369P603D47M12AG	DY765524, DY765847, DY769109, DY771444, DY771826, DY772539, DY772543, DY773400, GE658229, GE658230, GE658231, GE658232, GE658233, GE658234, GE658235, GE658236, GE658237, GE658238, GE658239, GE658240, GE658241, GE658242, GE658243, GE658244, GE658245, GE658246, GE658247, GE658248, GE658249, GE658250, GE658251, GE658252, GE658253, GE658254, GE658255, GE666381, GE666382, GE666383, GE666384, GE666385,…	TACACTGACAATACTGTTAAARGAGAACATTYAGAWGCTSYAGCTTAGAAGGATYAGACTTTGTCTATRAAGKCCCTTTATTGACAGAGAAACTTAAAKR[A/G]GATTGCTGGGAATTAAATAGGTCGCTTATTATTGTTTACGTTAGTTCTTTGTMTYTTNATATCTTAAAAAGGAATTTATAAAAATAAGTAGTCCTATAAT	0.255319149	0.764	SCR60	275	0.955	0.34	2	22.6	FBgn0040070|Trx-2|38
BaC5370	C5370	C5370P384D6M3GT	GE658256, GE658257, GE673900, GE696621, GE696622, GE729585, GE729586	AGCTTCGCTGTCATATTTCTGGCGTTGTATTCTAAACGGCTGGTGTGGACTATTGTCGTCAATTCATCCACTAGGACACCATTTATTAGTATATCCATTC[G/T]AACTAAAGAGCTCGGATGAAACCCGTAATCCTGATAGTCAAAGCTGGCGAATCCGGAGGTCAAACCCTTCAGTGTGTCGTGGAAGTCCACAACGACTTCT	0.5	0.906	SCR60	0	0	0	NA	NA	FBgn0024251|bbx|92
BaC5386	C5386	C5386P437D11M5AG	DY768069, GE658273, GE684250, GE684251, GE696631, GE696632, GE696633, GE696634, GE707381, GE707382, GE729617, GE729618, GE729619	TATTATGAACNNNNNNNNNNNNNNNNNNNNNNNNNNNNNNNNNNNNGAARACACTTTGATTGTAAAAAAGCTTGCACTCAACATACTAAGTTATACCTTA[A/G]ACACAGATAGGGTTTTACAAATTTTGTAGCTTGTAATCTAAATTTTGTAGCTGCAGTTGGAATGTGTTTAAAAGCCAATTATTAGAAAATTAGTATTGAG	0.454545455	0.714	SCR60	222	0.771	0	NA	NA	FBgn0030610|CG9065|24
BaC5391	C5391	C5391P356D8M3CT	GE658278, GE658279, GE666393, GE666394, GE676761, GE676762, GE696638, GE696639, GE707383, GE707384, GE729626, GE729627, GE729628, GE729629, GE739514, GE739515	CAGTTGTTATTTCATCATCAAACTGTGGTCCATATATTGACTGACCACCCTTTCCTGTTGCAGTATGATCACCTCCTTGGATCATGAAATCTCTAATGAC[C/T]CTATGGAATTTTGTATTGTTATAGTAATTCCTTCTAACTAGTTCCATGAAGTTTCTGCAAGTCATTGGTGTATGTTTCCAGTACATCTCTACAACTATTG	0.375	0.708	SCR60	288	1	0.219	4	NA	FBgn0035141|Cypl|82
BaC5413	C5413	C5413P468D7M3TG	DY764685, DY767385, DY771283, GE658298, GE658299, GE658300, GE658301, GE666398, GE666399, GE707387, GE729674, GE729675, GE739528, GE739529	GAAGAAAAAAANNNGCACCAAATTRRCAWNNNNNNNCTTATGCTATTTGTTAAAACTGGCTCATTTATGGTAACATGCATTCTTTTGTCTTGACAATTTT[T/G]ATCACCAGATATTACTAACTAATTTTGAGCGGATTTATTAATTTATTTAATTTGTGGATGATTAAATTATTTGAACTACCCTATTGGAAAGCCTCGCTCC	0.428571429	0.798	SCR60	285	0.99	0.378	4	44.1	FBgn0004924|Top1|100
BaC5425	C5425	C5425P663D66M21AG	GE658306, GE658307, GE658308, GE658309, GE658310, GE729697, GE729698, GE729699, GE729700, GE729701, GE729702, GE729703, GE729704, GE729705, GE729706, GE729707, GE729708, GE729709, GE729710, GE729711, GE729712, GE729713, GE729714, GE729715, GE729716, GE729717, GE739531, GE739532, GE739533, GE739534, GE739535, GE739536, GE739537, GE739538, GE739539, GE739540, GE739541, GE739542, GE739543, GE739544,…	CAGTCCATGCTGCTNNNNNNNNbNNNNNNNNNCCAGTGGTGCACGCTGCTCCAGTGGTGCACGCTGCTCCMCTCGTCCACRGTGCTCCCCTGGTGCACAC[A/G]GCGCCAGTTCTCCATGCTGCTCAATATCTGGCCCACCATTAATTCTTAATGTTATACGCTAAACTGTAATKTCCTATTAGAAATATATCGTTATTANNNN	0.318181818	0.68	SCR60	287	0.997	0.16	22	32.9	FBgn0035874|CG7072|31
BaC5460	C5460	C5460P1219D23M6TC	DY763368, DY763926, DY764941, DY764959, DY772419, DY772733, DY772770, GE684267, GE684268, GE684269, GE684270, GE684271, GE684272, GE684273, GE684274, GE684275, GE684276, GE684277, GE684278, GE684279, GE707392, GE707393, GE707394, GE707395, GE707396, GE707397, GE707398, GE707399, GE707400, GE707401, GE707402, GE707403, GE721744, GE721745, GE729797, GE729798, GE729799, GE729800, GE729801, GE729802,…	TGAAGAAGTTGTTGCTTTCCCTGTTCATGAGTTCCGATCGGAATTTGCTCATTTCCTCCTCCATTTTTCTCATTTCGGCGTCGAATCTCTCCCTGATGCT[T/C]GAGAACTCCGTGTCGATGACTGAGAAATCTCCGAGCTTKATGGGGATATTCCTTTTCAGACCACTGTCAGCCATTTCAATTTCGTAYAGCGGGGAAACTC	0.260869565	0.889	SCR60	288	1	0.273	13	NA	FBgn0031037|CG14207|75
BaC5469	C5469	C5469P203D36M16TC	DY767710, DY769362, DY772613, GE658332, GE658333, GE658334, GE658335, GE658336, GE658337, GE666416, GE666417, GE673906, GE673907, GE676771, GE676772, GE676773, GE676774, GE684283, GE684284, GE684285, GE684286, GE684287, GE684288, GE684289, GE684290, GE684291, GE684292, GE684293, GE684294, GE684295, GE684296, GE684297, GE696669, GE707422, GE707423, GE707424, GE707425, GE707426, GE707427, GE707428,…	ATGTTTTCTATTTTTCACAAAACATGTAATGYGGCCCATCTTTTGGATATTGCTTTATAGTAACTGGTCGACCAAATTTATAATTRTCCAACCAGAAGTA[T/C]AAACCAAAACTGCCAAATATAGCCCCCAAAAACCADGTCCACTGATGTGTGARARAAAACCTYGGCCTTCCRGATGGATCRTAWCGGTCTTCACCATATA	0.444444444	0.649	SCR60	255	0.885	0.319	NA	NA	FBgn0029888|CG3192|37
BaC5471	C5471	C5471P409D9M3TC	GE658338, GE673908, GE684298, GE696673, GE696674, GE696675, GE696676, GE729835, GE729836	CCTCTCTCGACATCAGCACTAGGTCAATCATGACTATCACAGGATCATACTCTATGTATTTATCCACTATGCCTTTRCAGCTGTCGCATTTTGTTAATTT[T/C]AGTACTGATGGCCCGTAATTCCKRAACAAGGCAGYAGCGGCCGCACCACAGTTTACACATCTATATTCCTTTTTTTCACACATTTCACTTTAATTTATTT	0.333333333	0.889	SCR60	0	0	0	NA	NA	FBgn0052442|CG32442|23
BaC5486	C5486	C5486P2392D10M4CT	DY763426, GE658341, GE658342, GE658343, GE658344, GE658345, GE666421, GE666422, GE666423, GE666424, GE673909, GE673910, GE684299, GE684300, GE696683, GE707440, GE707441, GE729862, GE729863, GE729864, GE729865, GE729866, GE729867, GE729868, GE729869	AAACGTTTTCTGATTCAGGGGAATCAGTTAAACAYGTGCTATCTAGTGTGGATCATCAGAATTCTTCWGTGGAGGCCAAAACGAAAGCCAATAAAGGGGA[C/T]GTGATTAGTGTATACATGAAAGGGAATTATGTGCTTCACAACGACGGTGCTACATTCAAATGCGTTCCKTGCAAGAGYGTCTTCAATTCGATAAGAGCTC	0.4	0.987	SCR60	287	0.997	0.335	28	NA	unknown
BaC5491	C5491	C5491P339D31M12CG	GE658351, GE658352, GE658353, GE658354, GE658355, GE658356, GE658357, GE658358, GE658359, GE658360, GE666425, GE666426, GE673921, GE673922, GE673923, GE673924, GE673925, GE673926, GE676775, GE676776, GE696685, GE696686, GE696687, GE696688, GE696689, GE696690, GE696691, GE696692, GE696693, GE696694, GE696695, GE696696, GE696697, GE696698, GE696699, GE696700, GE696701, GE696702, GE696703, GE696704,…	GCAAGCAATTYGCACAAAGCGTTCGGTCCGCGTACGGTCCCAATGGTATGAACAAGATGATTATAAACCATATTGATAAACAATTTGTCACAAGTGATGC[C/G]GGCACAATAATACGAGAGCTCGATGTGGAGCACCCTGCCGCCAAGCTTATGGTGTTAGCTAGTCAGATGCAAGACGCTGAAGTTGGTGACGGSACCAACT	0.387096774	0.972	SCR60	288	1	0.111	NA	NA	FBgn0033342|CG8258|100
BaC5493	C5493	C5493P190D53M26CT	GE658361, GE658362, GE658363, GE658364, GE729908, GE729909, GE729910, GE729911, GE729912, GE729913, GE729914, GE729915, GE729916, GE729917, GE729918, GE729919, GE729920, GE729921, GE729922, GE729923, GE729924, GE729925, GE729926, GE729927, GE729928, GE729929, GE729930, GE729931, GE729932, GE729933, GE729934, GE729935, GE729936, GE729937, GE729938, GE729939, GE729940, GE729941, GE729942, GE729943,…	AGGAACTTATTACCAAGCNGTAATTGGCRCCSTGAGCGTTGTAGGAAATGTGARARACGGCGGGYGCGGCGGARTACRACACAGCTGATCTGAGCACGGG[C/T]GCSGYGGCAGCGTAAGTGGAGACVACGGGAGTGGCGTACSCTCTGGAGTAARAGGCGACAGCGGGAGCGGCGTAAGTCCBARCGTAGGAGGCGATAGCTG	0.490566038	0.571	SCR40	287	0.997	0.326	23	NA	unknown
BaC5501	C5501	C5501P516D7M3AG	DY765586, GE658370, GE666431, GE666432, GE676779, GE676780, GE729967, GE729968, GE729969, GE729970, GE729971	CTGAATAACTCATTTCTTTTAATTTGAGCACAGAGCGAGCCCCRATGTCTTGGCAGCTATGCTGCATGCCAGCTTGCAGATACGGGAGGAACCGGAGCAC[A/G]GAGCCTTTGTCAACAATACTCCCGCTCACACCTTGAGCTACTCTATGTTTATCAGTTTCCTTATGAAAATAGCGACTCATCGCAGAACCTTTCCCCTCTT	0.428571429	0.938	SCR60	287	0.997	0.22	13	0	FBgn0003204|ras|100
BaC5503	C5503	C5503P582D97M35CT	DY763319, DY763497, DY764027, DY764065, DY764112, DY764211, DY764387, DY764477, DY764494, DY764495, DY764593, GE658372, GE658373, GE658374, GE658375, GE658376, GE658377, GE658378, GE658379, GE658380, GE673927, GE673928, GE696708, GE696709, GE729975, GE729976, GE729977, GE729978, GE729979, GE729980, GE729981, GE729982, GE729983, GE729984, GE729985, GE729986, GE729987, GE729988, GE729989, GE729990,…	AACTGGGGCTTGGTACGCGACTGGAGCGGAGCGGTATGCAACWGGGGNCTTGGTACGCGACTGGGGMAGCGTGGTAGGCGACAGGGGCAGCGGCAACTAC[C/T]GCTCGGGGTTGGTCATGACGTACGATGTTTTGCGASGATACTGCAGCAGCGGAAGAGTAATGAGGCTCGGCAATAAGGCCTGCKGAGGCGATGGCCAGAA	0.360824742	0.649	SCR60	288	1	0.335	22	32.9	FBgn0035281|CG1919|25
BaC5507	C5507	C5507P617D7M3GC	DY771730, GE658384, GE673929, GE673930, GE696710, GE696711, GE730041, GE730042, GE730043	CGGACAAGGCATTCAACTGGTCTGTGTTTGCTGATTTTGCTGATGAAACAATGAAACAGGAATTGTTGGCCATTAAGTTTGGCAATCCACAAAATGCTGA[G/C]CTGTGGAAAACCAAATTTGCCGAGGCCCAAGAGATTGTAAGGACCAAGTGCAGTATTTACACCCAAGAGCTGTCATCTGATTCTGACGAAGAGAGCAGTA	0.428571429	0.832	SCR60	0	0	0	NA	NA	FBgn0039302|Nup358|22
BaC5516	C5516	C5516P391D7M3TC	GE658389, GE673935, GE707452, GE730061, GE730062, GE730063, GE739874, GE739875	CGCGCCGCTCCGCATCGCTTGTCGTACGTGGCTTGGTGCTAGTTTCGTATTGTACGCGGATACATCTGCTTCAGTGTCTCGGACCAATATCTTAAAGCTA[T/C]TTAGTCTTCTTACCAGTAATCTTTGTCGCTTTATGTGTCAAATATGTGCGAATTTCTTAATGTTAACGTATTGTATTATTAATTAAAAAATCTTGTGTAT	0.428571429	0.818	SCR60	288	1	0.342	19	51.2	unknown
BaC552	C552	C552P383D12M3TC	DY767819, DY769858, DY770489, GE696718, GE696719, GE707455, GE707456, GE707457, GE707458, GE707459, GE707460, GE721777, GE721778, GE721779, GE721780	ACAATTGCACGGACGAGCAAAARGAGAGYGTACGTAAAGTCATCGGYCACCTGGTGAAGAATGAACAGGCGTACTGGAAGGAACTGGTGGAGAAGTACGA[T/C]CCAGAAGGTGTATATTCAAAGAAGTATGAAGACGAACTGCAAGCYATAAANTAAATAAAASAATACTGATGGAAAAATTAAATGATAGACTTAAGCGCAT	0.25	0.928	SCR60	284	0.986	0.168	19	59.1	FBgn0035089|Phk-3|29
BaC5541	C5541	C5541P666D8M4GT	GE666438, GE666439, GE666440, GE666441, GE707462, GE707463, GE721798, GE730120, GE730121, GE730122, GE730123, GE730124, GE730125, GE730126, GE730127, GE730128, GE730129, GE739882, GE739883	TTAATACTTAATGTTACGCAGTTTAAACGATGACAAGCACTTACACAATAATAATATAATTAAATACTTTATACCGACTGGCAACACTCGACTCCAGTCG[G/T]TCGTTAGCGTTGAAYGTCTTCAAATACAATAAATCGTCACATTACAACGCAACAAAATATATTCGAAATTGACTTAGATATGTTATTAAGGCATCATGTG	0.5	0.481	SCR40	0	0	0	NA	NA	FBgn0036672|Lmpt|100
BaC5565	C5565	C5565P719D17M6AC	DY767659, DY771607, DY773078, GE658413, GE658414, GE658415, GE658416, GE658417, GE658418, GE658419, GE658420, GE658421, GE658422, GE658423, GE658424, GE658425, GE658426, GE658427, GE658428, GE658429, GE658430, GE658431, GE658432, GE658433, GE658434, GE658435, GE658436, GE658437, GE673942, GE673943, GE673944, GE673945, GE673946, GE673947, GE673948, GE673949, GE673950, GE673951, GE673952, GE673953,…	ATACATAACCAGTACACAATTAGCACACTGAGCAGTGAASTGGTTAAATGTAAGTCTGCCTTAAATNCTAAACGAGTCAACTGGCTCAATGTAGTCTGGC[A/C]TTAAATCCTGCAGGTTTAATACGAGTCGCGCGTGGCTCCCTCTAATGTGGAGATCAACTCTGCATGTCCAGCATTAAACAAAGGCTCGCGAGTCATTCAC	0.352941176	0.975	SCR60	228	0.792	0	NA	NA	FBgn0026141|Cdlc2|78
BaC5578	C5578	C5578P867D6M3GA	GE658441, GE658442, GE666447, GE666448, GE676786, GE707476, GE707477, GE707478, GE730222, GE730223, GE730224, GE730225	TGTTATTGAACAAAGCTTYGTGTTGTACAAGCNNNNNNNNNNNNNNNNNNNNNNNNNNNNNNNNNNNNATTTGTTGCAATATTTCTGTTTGTGGTTTATG[G/A]AATTTGTTGATATATTGTAGTAACTGCCAGTTGTAATTAWAWTGAATTGAAAAATTAGAGAAGTTTATATTTTTGTTTAGAACGTTTTTTCAATACCAAA	0.5	0.77	SCR60	288	1	0.174	26	0	FBgn0031263|CG2789|29
BaC5586	C5586	C5586P392D9M4GA	DY766035, DY770987, DY771851, GE673956, GE696779, GE696780, GE707479, GE707480, GE721819, GE730297, GE730298, GE740054, GE740055	TCTCTTGCCTCTCTCTCCCTATCCAACTTCTGTATATATGAAGCAGTGTCTGGGACAGGAGCGAGATCCACATGACGAACATAGAAATTTGAATYAATGG[G/A]ATACTCTCCTTTGTGGTACTGCAAGCTTTGATTTTGGGATAAATTATTAACTTGGAAAGTCACTGCAATTACTTCCCCATTTGGCAATATCCATGAACTT	0.444444444	0.7	SCR60	288	1	0.158	13	25	FBgn0052441|CG32441|33
BaC5599	C5599	C5599P897D7M3AG	GE658454, GE658455, GE673961, GE673962, GE684322, GE721824, GE730319, GE730320, GE730321, GE730322, GE730323, GE730324	YAACATGAGTATAAACTAAATAAGTATTTTATATAATTATTAATAAACCTTAGGAATAAAATTATAATTAACATGCATACTTAACAAGGGCCTATAAATA[A/G]AACTGCTGAARAGTGTTGTTGGTATTTACCATCAAACATTACCATTTTACAAGATTAAAAGATAATATTTTWGATTTTTGNNNNNNNNNNNNNNNNNNNT	0.428571429	0.577	SCR40	288	1	0	NA	NA	FBgn0053138|CG33138|100
BaC5607	C5607	C5607P428D7M3CT	GE730346, GE730347, GE730348, GE730349, GE730350, GE730351, GE730352, GE730353	GGCTCGCGCTCGTGCCAATGACTCTGGCTTGGAATCAGATTTTATCCAAGACACCGCTCCATTCGGCGAAGACCAACACGATGAAAACAAAAATGTTCAA[C/T]CTGAAGCAGACGCAGATGGTACAATAAAATCAGACGAAGATTACACCCTCACTGAAGAGGAGATCATTCTACAGAACGCCGCCGGCGAGAGTGCAGAGGC	0.428571429	0.966	SCR60	288	1	0	NA	NA	FBgn0005626|ple|99
BaC5618	C5618	C5618P213D11M3AG	DY763302, DY763649, GE658468, GE658469, GE707489, GE707490, GE730379, GE730380, GE730381, GE730382, GE740071, GE740072, GE740073, GE740074, GE740075, GE740076, GE740077, GE740078, GE740079, GE740080, GE740081	TCTTCGGAAACATCATTGCTCAAAATTATCTTAAAATTACAATTCATTGTTTCCCTCACATTACATTAATCATAGCCTTTAGCTCACTARAGCTCWATCA[A/G]ACTTCATGTTTCACGACGTTTTTAAACTTGAAGCACACTAAACAAACAAGCACACGACCAAAAATGGTGTTTAAAAGTTACTGTTATAATATTTTTTTCC	0.272727273	0.633	SCR60	281	0.976	0	NA	NA	FBgn0050045|CG30045|37
BaC562	C562	C562P821D6M3CT	DY766974, DY767340, DY767669, DY770910, GE666451, GE673965, GE673966, GE730386, GE730387, GE730388, GE730389	GATTTGTAATTGTGTGATTAAGTCACGATGCCTATGAGGATGTGTTTTATTTTGAAATATGTAGTAAATTCTATCATGTGAAATGTAATCGATGCACAAA[C/T]GGAGTTAAGCCGAAATAAAACTCCAGTCGTCGTGTCCGTACGTACTTTTCTCACGTCGTCCNNNNNNNNNNNNNNNNNNNNNNNNNNNNNNNNNNNNNNN	0.5	0.929	SCR60	286	0.993	0.257	13	NA	unknown
BaC5628	C5628	C5628P417D12M3TC	DY763331, DY763679, DY765509, DY767884, GE658478, GE658479, GE666454, GE684324, GE684325, GE684326, GE696789, GE696790, GE707492, GE707493, GE707494, GE707495, GE721831, GE721832, GE730404, GE730405, GE730406, GE730407	TTTTCCTAATACTGTTTAGTAATTATGCTTTAGAAACCTTTCAATATACAACAYATTTTACAATGATACATATCTAAAATCAAACTTCAGATTACTTTCA[T/C]GTTTTACATAAAAACCAATTATATGTGTTTCAAATACTCTAGTTCAAATACACAATGAAATACTCCACACTGTAGAAAAAAAANCACATAAAATGCATCT	0.25	0.609	SCR60	281	0.976	0.486	4	30.6	FBgn0029161|slmo|93
BaC5629	C5629	C5629P638D8M4GA	GE696791, GE707496, GE707497, GE721833, GE730408, GE730409, GE730410, GE730411, GE730412, GE730413	ACTGGCACAATACACCACAGATTTTAAATCACTTTCAATAGTCCGTGTATTCGATTGTTAAGTYACATTATAATACTTGGTTAAATAATTTACTAAAAAT[G/A]CACAATAATTGAGATGTTTTATGGTCATTTGAAAAATTTACAAACCAATAAAACGTTCACAACTATAAAYAGATTTTTTAATATTARAAAAANNNCATCT	0.5	0.601	SCR60	270	0.938	0.24	26	32.9	FBgn0000492|Dr|42
BaC5636	C5636	C5636P122D6M3CT	DY766264, GE696795, GE696796, GE707498, GE730428, GE730429, GE730430, GE730431, GE740085, GE740086, GE740087	TAATTTATTTCACTAATANCATTGGATACAGYTATTTGGGTTTACTAACCATCCCACCTAACACGTCATCTTGATCGTCGGTTAAAATCACTACAAAGTT[C/T]GGCCTCTTCTCTTGGCACGAAACTTGAGTGAAGAGAAAAACAAAYAATAAATATTTTAACATCTTTTTMACTGTTGATTATCTTTCTAAGTGAAACTTAT	0.5	0.971	SCR60	288	1	0.342	16	25.8	unknown
BaC5653	C5653	C5653P801D7M3TC	GE658489, GE658490, GE658491, GE658492, GE673976, GE696802, GE696803, GE696804, GE696805, GE696806, GE696807, GE696808, GE696809, GE696810, GE730463, GE730464, GE730465, GE730466	GCAATATGTTTGTAGTYTGGCTGTGGTTATTTACTACTGTGGCTACTTTGATACTATTAACAATTTACCCRTCAGTGATTGCTCCATTGTTTGACAAGTT[T/C]CGGCCACTGTCTGATGGATCTCTTCGGCAAGGTATAGAAAATCTTGCATCGAGACTCAATTTCCCTCTATCTCAAATTTACATTGTAGAAGGTTCGAAAC	0.428571429	0.912	SCR60	287	0.997	0.465	23	NA	FBgn0034176|CG9000|86
BaC5680	C5680	C5680P109D16M4TC	DY764584, DY764764, GE721847, GE721848, GE730514, GE730515, GE730516, GE730517, GE730518, GE730519, GE730520, GE730521, GE730522, GE730523, GE740103, GE740104, GE740105, GE740106, GE740107, GE740108, GE740109, GE740110, GE740111, GE740112, GE740113, GE740114, GE740115, GE740116, GE740117, GE740118, GE740119, GE740120	NNNNNNNNNNNNNNNNNNNNNNNNNNNNCATATTCTTCNTATATTTGTCTAAGTAAACAATAATTTAACAATTGGTCTTTGACTAGGTGGTCTTGCAGTT[T/C]AGTGATGGTAAAGAGGGGCGGAGTAGGCCACYGGAGCGTGGACCACCGGGGCGGCGTGGACGACTGGGGCGGCGTGGACRACNNNNNNNNNNNNNNNNNN	0.25	0.925	SCR60	288	1	0.422	7	49.1	FBgn0038714|CG6240|34
BaC5681	C5681	C5681P353D9M3CT	DY766082, GE658510, GE684337, GE684338, GE696826, GE707503, GE707504, GE707505, GE721849, GE730524, GE730525, GE730526	TATTTAAAWAATAAAATCAGGGGTGATAGAAAGCATTAAAATCAGGACAACACAAACAAAAAGAGAATAAATACCTAAGTACCTACGACATCTTAGTTTA[C/T]AATTATTGCATCCAAAATAAAATATTGTAAAAGTACTTAACATAAAAATAAATTAAGTAGGTTGATAAGTATTAGGATAAAAAAATAATGACGGTTTTTT	0.333333333	0.649	SCR60	288	1	0.438	8	NA	unknown
BaC5686	C5686	C5686P276D18M9GC	GE658511, GE658512, GE658513, GE658514, GE658515, GE658516, GE658517, GE666465, GE666466, GE666467, GE666468, GE673978, GE684341, GE684342, GE696827, GE696828, GE696829, GE696830, GE696831, GE696832, GE696833, GE696834, GE696835, GE696836, GE696837, GE721850, GE721851, GE721852, GE721853, GE721854, GE730539, GE730540, GE730541, GE730542, GE730543, GE730544, GE730545	CATTTTTAACTTCGACTTCGACGCAATAGGTGTATGAAATCGATTATTTTCCAGCTGNNNTWACTCATGCCGAGACTCTAGCTTATCAGTTAATCCAGTG[G/C]TGAAGTTAATAAGTGTAGTCGTGGTTTACAAGCAAAATGGGTAACAAATCGTCTTTGATGCTSAGGGAAGAGGAAATWGCGCAAATCCWAGATGAAACTG	0.5	0.722	SCR60	288	1	0.201	25	NA	FBgn0037358|CG2185|100
BaC570	C570	C570P276D6M3CT	DY763445, DY767644, GE666472, GE666473, GE707508, GE730574, GE730575, GE740122, GE740123	AATCAGACGGTGCATGCATTACAAACTCCATATATTCCAGCTTCCGAGGTAGATCTTCTTCTGGTCCAATAATGTAAGTAGCTGGATCAAATCCYTTYTC[C/T]GGCGGAGGGCTAGCTTTAGTAGGCAACAGCCAGGTCACTACYGCACTCTTCTCACAGTAYTGGTCGGTGAGGAAACCTCTGATCTGMGCATAGAATGTAC	0.5	0.754	SCR60	288	1	0.411	20	92.8	FBgn0025634|CG13367|47
BaC5704	C5704	C5704P92D17M4AG	GE658523, GE658524, GE673981, GE673982, GE676790, GE676791, GE676792, GE676793, GE707509, GE721866, GE721867, GE730582, GE730583, GE730584, GE730585, GE730586, GE730587, GE730588, GE730589, GE730590, GE730591, GE730592, GE730593, GE730594, GE730595, GE740126, GE740127, GE740128, GE740129, GE740130, GE740131, GE740132, GE740133, GE740134, GE740135, GE740136, GE740137, GE740138, GE740139, GE740140,…	NNNNNNNNNNNNNNNNNNNNNNNNNNNNNNNNNNNNNNNNNNNNNNNNACCAAATTAAACTTTATWTTTTTTATAAATTCGTGTCGGCAGTTACATGTTA[A/G]AATTTAAGTTTGGCAAAACTATCCTAAAAATGCGAAGTARAAATGCGTTTGTATGARAAAACTTTAATAAGGTGATTTTAAAAATTAATGGCAACATCGT	0.235294118	0.972	SCR60	275	0.955	0	NA	NA	unknown
BaC5713	C5713	C5713P784D12M3CT	DY768250, GE658535, GE658536, GE658537, GE658538, GE684344, GE684345, GE721869, GE730615, GE730616, GE730617, GE730618, GE730619, GE730620, GE740149, GE740150	ACATAAAGACAAAGCTTTATACCCACTATGCTGCACCAATGTGGGATTGTGGGCTCATACATTTTACTGGAACATAAAATAGAGGCTCGTACATGTTGTT[C/T]TGCCACTCGCGCCATCCTTTAATAAACAAACTATAAAACATGCACCACCCATTATATTCAATAAATGTAAGNNNNNNNNNNNNNNNNNNNNNNNNNNNNN	0.25	0.864	SCR60	288	1	0.498	25	NA	FBgn0010747|Srp54k|100
BaC5715	C5715	C5715P540D10M4TC	GE696855, GE696856, GE696857, GE696858, GE696859, GE696860, GE696861, GE696862, GE696863, GE696864, GE696865, GE696866, GE707510, GE707511, GE730623, GE730624, GE730625, GE730626, GE730627, GE730628, GE740151	TCAGRTCRCTGTCGAGGTCAGCAAGGTCGGTGCGAGAGGATCCCCTGGGTGACCCTCGTCTCGATGCCCTGGATGAGATGGCTGCCTACATGTATGACTT[T/C]CTTAGCGGCGGGAGCAGTCTTGACTACGATCTCTATTTGTAATTATATTAGCTGTAGGCAGATSAACGGAGTCCYCGCCAGAGCTGTACACCCAGTGGCG	0.4	0.822	SCR60	229	0.795	0.174	NA	NA	unknown
BaC5726	C5726	C5726P659D6M3GT	GE658543, GE658544, GE658545, GE673986, GE730645, GE730646	ACCAGCCATCACAGTCTCCGAGCTATGCTGCAAACTCGGCTCTCTCACCACCTGCYGGCTACAGACAAGTGCAGTCCCAATCTCCTCCYGTTCAATCWGT[G/T]CATGCCATGCAATACCATCACTCGCAACAGATGCAGCAAGCTCACCAANGTGCAACAGTACCAGCAACAACAGCAACAGCACCAACACCAGCAACAGCAA	0.5	0.578	SCR40	288	1	0.127	10	60.4	unknown
BaC5729	C5729	C5729P894D19M9TC	DY772987, GE658551, GE658552, GE658553, GE658554, GE666477, GE666478, GE666479, GE666480, GE666481, GE666482, GE666483, GE666484, GE666485, GE666486, GE666487, GE666488, GE666489, GE666490, GE666491, GE666492, GE666493, GE666494, GE730656, GE730657, GE730658, GE730659, GE730660, GE730661, GE730662	CCAACACCGTGAAGGACGTGGACATGTCCGACATGGTGATGAAGCGSGACGACATGACCTACCTGGAYACCGACATGATGGTGCGATGGTCCTACAAAGA[T/C]GTGATGATGATGAGCACCGACAAGATGCTGCGACTTTAAACACCTATTATTTATAAACATATTTATTACGTAATGTACAATAAATAGCATTGAATCCCNN	0.473684211	0.84	SCR60	288	1	0.474	23	NA	FBgn0002562|Lsp1alpha|46
BaC5770	C5770	C5770P74D18M7TG	GE658574, GE658575, GE658576, GE658577, GE684354, GE684355, GE684356, GE684357, GE684358, GE684359, GE684360, GE684361, GE684362, GE707515, GE707516, GE707517, GE707518, GE707519, GE707520, GE707521, GE721888, GE730732, GE730733, GE730734, GE740155, GE740156, GE740157	NNNNNNNNNNNNNNNNNNNNNNNNNNNNNNATTACATTAYGGATTTANTTTTTAATTTACACTTTGCTAGCTTAAACCTAAAACAGCASATTATATGTGA[T/G]AGATTACTTCTTGAGGAGTTGATGGCGGGTGACCAGGAATGGTATARACAATCCARAGCCGATGAATACAATGAACAATCCTGTCAGCTTGTAGCGGTTG	0.388888889	0.629	SCR60	0	0	0	NA	NA	FBgn0040773|CG2249|16
BaC5782	C5782	C5782P483D83M40AG	DY764958, GE658582, GE658583, GE658584, GE658585, GE658586, GE658587, GE658588, GE658589, GE658590, GE658591, GE658592, GE666500, GE666501, GE666502, GE673988, GE673989, GE673990, GE673991, GE673992, GE673993, GE673994, GE673995, GE673996, GE673997, GE673998, GE673999, GE674000, GE674001, GE674002, GE674003, GE674004, GE674005, GE674006, GE674007, GE674008, GE674009, GE674010, GE674011, GE674012,…	GAAGTTCTCGGTGTCTGGATACCCWACACTCAAAATATTCAGAAAGGGAGAGCTTNCRCAGGAGTACAATGGTCCYAGNAGAATCAAATGGTATTGTCAA[A/G]TTCATGCGTGCCCAAGTTGGTCCAAGCTCYAAGGASCTYACAACTCTRGCCAGYTACGAGGCATGGCTKGCTAAGGAYGAAGTTGTHGTCATTGGCTACT	0.481927711	0.671	SCR60	0	0	0	NA	NA	FBgn0033663|ERp60|100
BaC5806	C5806	C5806P60D11M3AG	DY765578, DY768870, DY773327, GE658595, GE658596, GE666508, GE666509, GE684378, GE684379, GE684380, GE684381, GE696933, GE696934, GE696935, GE696936, GE730890	NNNNNNNNNNNNNNNNNNNNNNNNNNNNNNNNNNNNNNNNNNNNNNNNNNNNNNNNNNNNNNNNNNNNNNNNNNNNNTAAATTTATTGCTCTCCATATTY[A/G]TTGTGATGGCCAAGAATGTAATGTTTTWCATCAGTCTTCTCATTACTGAACATTTATTACAAATWAAAAATCAAGCATCAGTTACAAAAAAWTTAAAATC	0.272727273	0.733	SCR60	287	0.997	0.142	9	NA	FBgn0040308|Jafrac2|100
BaC5812	C5812	C5812P593D43M13AG	DY763318, DY763877, DY764152, DY764187, DY764758, DY767918, DY768087, DY771043, DY772292, DY773357, GE666514, GE666515, GE666516, GE666517, GE666518, GE666519, GE674019, GE674020, GE674021, GE674022, GE674023, GE676798, GE676799, GE676800, GE676801, GE684383, GE684384, GE684385, GE684386, GE696943, GE696944, GE707556, GE707557, GE707558, GE707559, GE707560, GE707561, GE707562, GE707563, GE707564,…	CACCTGTACTACGATTTCTAGCTGCTGTAGTCGTTGTGGTTGATTTGCGTTGTCTTRCRGTGCCGCCACTAGAGGACCGTGGGGCTGATGTAGCCTTGCT[A/G]GGAGACCGACCTCCTGCACCTACCGACGTAGAGCTCGGAGCGGGAGGCATCGTGTTTAGATAATACAAGTATTCAGTAATTTAAAATTAAAATCATTCAA	0.302325581	0.667	SCR60	288	1	0.34	4	NA	FBgn0010638|Sec61beta|22
BaC5847	C5847	C5847P279D6M3CT	GE658619, GE674031, GE674032, GE696957, GE696958, GE730961	ATAAGCAAAAATTYAATGATCCACTTGTAAAGAAGAAACATTTGTGGAGGCTAATCGGTCCACGACTCGGACTGACTGCAGAAGAATGTGACAAGAAGTT[C/T]CGTAACATGAAACAAACTTATATAAGATTAGCTGAGAAGATGAGGGACACAGGGAAAGATAACACCTGGCCATATTACTCATACTTTGAACAAATCTACA	0.5	0.692	SCR60	282	0.979	0.333	26	NA	unknown
BaC5850	C5850	C5850P446D8M3AC	DY764344, DY767458, DY767665, DY770316, GE707587, GE707588, GE707589, GE707590, GE707591, GE721905, GE721906, GE730969, GE730970	CTAAATCCGTTAGAAAWCCAACATCAAATGKGCTTTCTTCGGTTGKGTTTTCTTCTGTTGTCTCTTCTGGTTCCGCGGGAGGATCTTCCATTTCCATTCC[A/C]CCAGCAGTAGACTTGAAACATCCGATCGGGAACTCCAACTGCGACTCTCCAAGYAGCCTTGGTTCAAGTTCAAGACAGCCACGAAGTCCATCAGCAGTGG	0.375	0.974	SCR60	288	1	0.238	5	91.3	unknown
BaC5856	C5856	C5856P240D12M5GA	DY765640, DY772394, GE684394, GE684395, GE684396, GE684397, GE684398, GE684399, GE684400, GE684401, GE696961, GE707592, GE730978, GE730979, GE740206, GE740207, GE740208, GE740209	ATGGCAACACTGGTATCAAAATGGCGGCATTATATTGACRGTACCCACTATTGACTTATAAACTAGACGTTGACAGTGCTTCCCTCTATTTCTTGGKGGC[G/A]ACCATTTCTTCCAGGGCTTTTAGTTCAGCRGCAGCAGCRATTGCCTTCTCCTTCTTCAGCCTCTCGTCYCTGAYYACCTTYTCCTTGGCTTCRATCTCTC	0.416666667	0.718	SCR60	288	1	0.283	24	58.2	FBgn0038224|CG3321|19
BaC5871	C5871	C5871P606D7M3TC	DY763944, DY764154, DY767871, DY767894, DY770322, GE684406, GE684407, GE721912, GE721913, GE721914, GE731009	CTCCATTTTCAGTTATATAACGAGTTACTTCAATYTGACTTCGTGTTTTGTCTACTTCAAATGCTCTTTTTATAGTATCACCCGATGTTGTATGTAGAAT[T/C]GTTGTTTCTTCTGTATCGATACCTTCGTAGAGGTCTTTAACATCTTCATTGATCTTAGTTCCAAATGARACTTTATCAATTCGTTTGAATGGATATTTAT	0.428571429	0.848	SCR60	287	0.997	0.175	19	36.9	FBgn0050069|CG30069|100
BaC5875	C5875	C5875P602D6M3GA	DY767302, GE674038, GE707603, GE707604, GE707605, GE731014, GE731015, GE740223, GE740224	TTTTGCTTTTTTCTTAAGTTTTTTCTTTTTATTCCTACTCATTTTACCAGTAACTACCNTGTTCTTGGAACTCCTTAGGTGCGGTGCTGATGAGGGAGTG[G/A]GGTAACCGGAGKCCCAGGGAATGTAACTCGGTGGCTTCSGCCGCTAACTTACGAATATACGCTTCATCCACACACACTAACACATTTTCAGGYTTTATAT	0.5	0.554	SCR40	288	1	0.149	11	NA	FBgn0026370|SRPK|100
BaC5879	C5879	C5879P205D8M3CT	GE658639, GE658640, GE696967, GE696968, GE696969, GE696970, GE696971, GE696972, GE721919, GE721920, GE721921, GE721922, GE721923, GE721924, GE731026, GE731027, GE731028, GE731029	TATATACAAGAATTTCTATGCATATACGATAATAATATAATATGTAGTCTATCTAATTGGTATAATATTCAACACATTAGGAATKTACAATAAACATTAA[C/T]GTTTGTGGAAAAACTTTGACGACAAACATGAAAATGTTCAAAAATACATAATCAATAAAATTATACAATACGCTTAATAATTATTATTACGATATTTACA	0.375	0.592	SCR40	276	0.958	0.314	15	NA	FBgn0034253|CG10936|55
BaC5880	C5880	C5880P719D34M12TC	DY763578, DY763816, DY764072, DY764635, DY767360, DY768273, DY770506, DY770513, DY771196, DY771761, DY771815, DY772019, DY772400, DY773260, DY773261, GE658641, GE658642, GE658643, GE658644, GE666528, GE666529, GE666530, GE666531, GE666532, GE666533, GE674040, GE674041, GE676805, GE676806, GE676807, GE676808, GE676809, GE684410, GE696973, GE696974, GE707606, GE707607, GE707608, GE707609, GE707610,…	GGTTGATCGGTGGMGGCACTTTGAGACGGCGCTGGAGCACAGCCTTCTGGCGCTGGATGCGRATGTACTTGGGCCATCKCACAAACCTGGACAGGTCACG[T/C]GTTGGCTGGATATCTTGGCCAATAGCAAAGTTCTTGGGCCTCTTCTCAAAGAGTGGGTTTACAACCTTNCTTGGGTTCAACTTTCTTCACGACCANGTGG	0.352941176	0.746	SCR60	288	1	0.194	15	2.2	FBgn0014026|RpL7A|100
BaC5886	C5886	C5886P1710D8M3CT	DY763471, DY763930, DY764730, DY764841, DY765897, GE658645, GE658646, GE696978, GE721929, GE721930, GE721931, GE721932, GE731049, GE731050, GE731051, GE731052, GE731053, GE731054, GE731055, GE740269, GE740270	TAAATGAGCTTTATCATTGACGCTTAATTTTGTGTAGTCATCCTGGAAAGTAGAATGCTTATCATACTCNTTCCACAATATTACGAGAAGGACTTCTATC[C/T]WTTGCATCAATCGGCCCTTTAGCAAACTTGTTAACTTTTTNCCGAGACTGAGAGCAAGCATTGGTCTGATTTTAAATTTTCGTCTATTAAATCTGAATGT	0.375	0.542	SCR40	273	0.948	0.217	8	41	FBgn0029875|CG3950|39
BaC5889	C5889	C5889P724D26M12TC	GE658649, GE658650, GE658651, GE658652, GE658653, GE658654, GE658655, GE658656, GE658657, GE674042, GE696982, GE696983, GE696984, GE696985, GE731068, GE731069, GE731070, GE731071, GE731072, GE731073, GE731074, GE731075, GE731076, GE731077, GE731078, GE731079	GYTGTTCACCGGTSAAGTTRATGAGGTTATCACTGACTTCTTGAGGTACTGGCTCGTCTTCAGGACCAACAGGCTCTTTGCTTTTCATCTTTYGRCCGAT[T/C]TCTTTGCTACACACATTTTTAAGTTTATTCAAATTGTCGGCGTCGTGGCGTAATTTTCKCCATAGGGTATCCTGTKCMACCACAGTATCCACCAAACCAA	0.461538462	0.479	SCR40	288	1	0.248	19	NA	FBgn0031497|CG17259|100
BaC5904	C5904	C5904P630D9M3AG	GE684413, GE731100, GE731101, GE731102, GE731103, GE740283, GE740284, GE740285, GE740286, GE740287, GE740288, GE740289, GE740290, GE740291, GE740292, GE740293, GE740294	GAAGCTCCGGTCAAGGCCAATTTCAGCAAGAAGCGATTCAACACAGCAACGCGGGAAACAAAGGCTGAAGATGCTCCGGCGCCAGCTCCATCCAAACCAA[A/G]CAGAGGACGCTTTGGAAGACCRTCTTCAAGGTCGGTCCAGGAAGCGGAACCTGAAGAACAGAACGACACCACTTCGCCTCCAGCGAGGACCGGAAGGACG	0.333333333	0.817	SCR60	288	1	0.073	Z	NA	unknown
BaC5906	C5906	C5906P583D8M4CT	GE658662, GE696995, GE731112, GE731113, GE731114, GE731115, GE731116, GE731117	TGTCTAGAGATGTTGACCCGCCGAAAGCTGATGATGGAGACAGCGAGTGTTCAAGCAGCAAGGCTCAAGTGGGAGACGATGGAGCAGGCAGCGTGTGCGT[C/T]TACATAACGCGGTGYTACGCTGCTCGTAGCATCACCGCTKTAGACTATCAGAAGAGYTACTGCGTTGTCAACAACAGGTATGCTGGAGTTTGCTGTGCAA	0.5	0.47	SCR40	0	0	0	NA	NA	unknown
BaC5918	C5918	C5918P1870D11M5AG	GE658668, GE658669, GE658670, GE658671, GE658672, GE666541, GE666542, GE676812, GE676813, GE684425, GE721947, GE721948, GE721949, GE721950, GE721951, GE721952, GE721953, GE721954, GE721955, GE721956, GE731139, GE731140, GE740303	CTTTGTCCTTTGTTCTGAGCTGATTCTTATTTCGTCAAAAAAANNTAGGTGTGTTATGTGAAATGGTTACATNNNNNAATTAAGTTTTAACTGCTTTTGA[A/G]AGTATTTATCACAAACCTTACGTGCCTAACTGTAGAAANTAGATATAAAGATGGTGCCTAGTACCTACCTACTTACACGAATCTCCGAAAANAAATCGTT	0.454545455	0.656	SCR60	288	1	0.377	3	NA	FBgn0032731|CG10641|71
BaC5931	C5931	C5931P2284D8M3GA	DY764787, GE658693, GE658694, GE666563, GE674045, GE674046, GE674047, GE674048, GE684431, GE684432, GE684433, GE721970, GE721971, GE731185, GE731186, GE731187, GE731188, GE740342, GE740343	TTTTGGGTGCATAGCATGTATACAACGATTTTGTAATTTAGCAAATTGTGTTCTTGTAATGATTCTATATTGTCTATTATCTCTGAAGATTAGAATGTCG[G/A]ACCGCGATATTTTGTAAGATATTATATAACTACTGTTTATTAGTAAGTTGTTAATAATTTATATTAATGTGTATTACAATGTATTGCAATCAAGTTACAA	0.375	0.654	SCR60	288	1	0.498	26	24.6	FBgn0005671|Vha55|100
BaC5951	C5951	C5951P411D13M6AC	GE666578, GE666579, GE731237, GE731238, GE731239, GE731240, GE731241, GE731242, GE731243, GE731244, GE731245, GE731246, GE731247, GE731248, GE731249, GE731250, GE731251, GE731252, GE731253, GE731254, GE731255, GE731256, GE731257, GE731258, GE731259, GE731260	TTTTTTCTGGTTGCGCCTCATCTGATGCCATGTGATGATCGTAAAATACTTTGTTTTCTAAAGGCTTAGCTGAAACTGTTGCCAAGCGAGTCGTTGTATA[A/C]RAATTTTGCCTTTTATCTTTATTTTCAAAGATTTCATTATCCTTTTCCTCTGGTTTCTCCACTCCAATAGTYGTAGAATCMAGTGATAAATCCAAAAGGC	0.461538462	0.96	SCR60	287	0.997	0.382	NA	NA	FBgn0005775|Con|62
BaC5955	C5955	C5955P626D6M3CT	DY769586, DY772877, GE684441, GE684442, GE684443, GE707718, GE731265, GE731266, GE731267, GE731268	AAAATWAGATTCAATTRTGGACATTGACTTCAGAGTCATCAGACGTRAACTGCGTAATCCACTTCCGTAACTTGTCTGTGTCTTGCAATCCAACCAACCT[C/T]TGTTGTACTTTACCATTCTTGATGGCTACTAGTACTGGTACAGAGCTAACTTCGTAATCTAGAGCTAAGTCTGTTTGTTCATCAATATCCACTTTGGCCA	0.5	0.982	SCR60	287	0.997	0.342	11	21	FBgn0035334|CG8993|46
BaC5967	C5967	C5967P248D9M4TC	GE658711, GE658712, GE658713, GE674051, GE674052, GE697032, GE697033, GE697034, GE697035, GE697036, GE721997, GE721998, GE721999, GE731286, GE731287, GE731288, GE731289	AGAAGGTGTTTGACACYGACTTAGCTGACAAGAAGAARATAATCGAYCAGCTWGTGATGGACTATGTGAATAGTAAAGCTTCAGAAGACGAGGCAGAGGA[T/C]GAAGAAGAGGAAGAGGAAGAAGAGGAAGAAGAGAAAAAGCCAGCTAAGCGCGCTGCCCCRCCTGCCAAGGCATCCTCAAAGAAAGCCAGAAAAGACAGCA	0.444444444	0.975	SCR60	288	1	0.347	26	NA	FBgn0035370|CG1240|42
BaC597	C597	C597P1515D13M5AG	DY763451, DY763720, DY766542, DY766593, DY767386, DY767857, DY768292, DY770931, DY771007, DY771854, DY771938, DY772573, DY772589, GE658715, GE658716, GE658717, GE658718, GE666583, GE666584, GE666585, GE666586, GE674054, GE674055, GE676824, GE676825, GE684444, GE684445, GE684446, GE684447, GE684448, GE684449, GE684450, GE697037, GE697038, GE697039, GE697040, GE697041, GE697042, GE697043, GE707722,…	TAGTATGGTCTTCGAAACGCCTTGTGGTTTTTCCGGCTTGGAGATCCCAAAGTCGGAGAGTCTTGTCCCAGGAACCGGACAGTGCGTAGTTCCCGTCGCT[A/G]GACAAAACTACGTCCGAAATAAARTGGGAGTGACCGTAAAGACGCTTCARAGGTACGCCGTAGTTGGTTTCGTCCCTGATCAACTTCCATACAATCAAGG	0.384615385	0.97	SCR60	286	0.993	0.226	3	NA	FBgn0020618|Rack1|100
BaC5989	C5989	C5989P534D20M10GA	GE658731, GE658732, GE674059, GE674060, GE674061, GE674062, GE676827, GE676828, GE697053, GE697054, GE697055, GE697056, GE697057, GE722025, GE722026, GE722027, GE722028, GE722029, GE722030, GE722031, GE722032, GE722033, GE722034, GE722035, GE722036, GE722037, GE722038, GE722039, GE722040, GE722041, GE722042, GE722043, GE722044, GE722045, GE722046, GE731345, GE731346, GE731347, GE731348, GE731349,…	GAGACGGCTTTGTGGACAAAGATGACCTTCATGACATGCTTGCTTCTCTTGGCAAGAACCCCACAGAGGAYTATTTGGAGGGCATGATGAATGAAGCTCC[G/A]GGCCCTATCAACTTTACCATGTTCCTCACACTTTTTGGTGAGCGTCTCCAAGGAACTGAYCCTGAGGATGTYATCAAAAATGCATTTGGGTGTTTTGATG	0.5	0.97	SCR60	287	0.997	0.24	16	29.3	FBgn0003514|sqh|100
BaC5999	C5999	C5999P680D12M5GA	DY763871, DY767422, GE658734, GE658735, GE658736, GE658737, GE666591, GE674063, GE674064, GE674065, GE674066, GE676829, GE676830, GE697060, GE697061, GE697062, GE697063, GE697064, GE697065, GE697066, GE697067, GE697068, GE697069, GE707760, GE707761, GE722049, GE722050, GE731367, GE731368, GE731369, GE731370, GE731371, GE731372, GE731373, GE731374, GE740409, GE740410	RAAAAATGAATGGGATGACACTTGTGCRTATTTGACYATGCCTGCTATTACATTGACAATCAAAGTGGTGTTGGCATTAGTGCAAAACTCCCACATTGTC[G/A]CAGTTAAATATTGGAACAAGTGCTTAGAAGCAGTCTCCAATAACAATGCTTTGCCAAAACCGAGTGATTTTGTTCCACAGATATTAGAATCTACACTCAA	0.416666667	0.95	SCR60	269	0.934	0.285	17	33.8	FBgn0026198|nbs|43
BaC6003	C6003	C6003P690D6M3GC	GE658767, GE658768, GE658769, GE658770, GE697174, GE731485, GE731486	TCGTCGACATCCATTTCCACGACTACAGAACKCCGCGAAAAGCTGGGAAATCAATCACAGAACGAAAGTTTGCATACCTGATGCCAAAACTGCACAAGAC[G/C]CTCAAGGAGTACCAAGTCATATTCAAGCGCCTGCAAAATGTCCAGCTRAATACATCGGACGAATCGTTCAATAGCTACGTAGCCGTCCGCAAGCATTTAC	0.5	0.992	SCR60	259	0.899	0.431	NA	NA	unknown
BaC6023	C6023	C6023P1088D10M5GA	DY763446, DY763729, DY764572, GE658786, GE658787, GE697179, GE697180, GE697181, GE697182, GE707776, GE707777, GE707778, GE707779, GE707780, GE707781, GE731512, GE731513, GE731514, GE731515, GE731516, GE731517, GE731518, GE731519, GE731520, GE731521, GE731522, GE731523, GE731524, GE731525, GE731526, GE731527, GE731528, GE740419, GE740420, GE740421, GE740422, GE740423, GE740424, GE740425, GE740426,…	GAATGGCGTTCGAGATGTAACCGCTGTTGTTATCCACGGTTTGGTAGCTTGAAGTTGCGGTGTAGCTTGYGGAACAAAGACCAGAGTATTTCCTAGAATC[G/A]GCGAGTCCATAGGCACTGCAAGACGGGCGTCCCNNTTCTCGTATGGGTTGGNATCCAAGAACGTTGCCACCGGGGCNCGTAGTTGCAGACATACAACTTG	0.5	0.959	SCR60	287	0.997	0.274	9	NA	FBgn0038126|CG8483|55
BaC6024	C6024	C6024P311D16M5CT	GE658788, GE658789, GE658790, GE658791, GE674095, GE674096, GE697183, GE697184, GE697185, GE722080, GE731529, GE731530, GE731531, GE731532, GE731533, GE740429, GE740430	CAACTGTTACTCTCGAGGAAGTAGTGAATAAATTAGACCACTTTTCACCCCTAACAACCAGAATGCCTAACATCAAAGTGTTCAGTGGTAGCTCGCACCC[C/T]GATCTGGCGCAAAAGATCGTCGACCGTCTCGGCATCGACCTCGGGAAAGTGGTAACCAAGAAATTTAGCAACATGGAGACATGTGTCGAGATTGGCGAGT	0.3125	0.736	SCR60	288	1	0.113	21	NA	FBgn0036030|CG6767|100
BaC6031	C6031	C6031P637D7M3AG	GE658799, GE697189, GE697190, GE707782, GE707783, GE722083, GE731548, GE740431, GE740432	TAGTTTTACTTTCTGTGTGAAGGTGGAAGCTGATCCAACGRCCTCCAAGCATCTTTATCATTAAGGAACTCATCAATGTTGTAGTACCCTCGACTAAGTA[A/G]ATGTTTTTTAACACATTGCTTAAAGCTATGCATTGGCAGGTCCATCACAGTCTTGGGGATCTTATTATAGAAGAGTACACCCAAACCTACAAAAGATTTT	0.428571429	0.785	SCR60	288	1	0	NA	NA	unknown
BaC6041	C6041	C6041P172D13M6GT	GE658805, GE658806, GE658807, GE674101, GE674102, GE697198, GE697199, GE697200, GE697201, GE697202, GE697203, GE731569, GE731570, GE731571, GE731572, GE731573, GE731574	AATTTTTTACTTTACTTTTAGGGTGTGAGCAAATACTCAGCAAAACACAAAAGTCCATCAKAGTTGTTATTTCTTTTTCAATGTATGTTTCAATTTGCAC[G/T]TTGTCTACAGTGTAATCGCTAATGCACACTTTATGTTTATCCCAATATCGTTTTTGGAGCCAATTCAAGCTGATATCACACGCCTCTCTCAAAAGCTCGA	0.461538462	0.887	SCR60	288	1	0.243	21	30.3	FBgn0052075|CG32075|20
BaC6044	C6044	C6044P553D8M4GA	GE658808, GE658809, GE676831, GE676832, GE707787, GE707788, GE707789, GE707790, GE731577, GE731578, GE731579, GE731580, GE740438, GE740439, GE740440, GE740441	AGTTATCTCTCGTAACAATTTGTTCAGTAGAAGTGCTTGTGGCGTTAAGTGGTCGTGGTGTGGTACGGTTTTGAGGTTTTATAGTTAATTCCGAATAATC[G/A]TAGGCGTAATCGTAATCCACATACTCCTCTTTGTCGCCTTTTAAAATGGCAAATAGCTGCACATCCTTGAGGTCAACTTGGATATTGACGTCTCCTGTTT	0.5	0.852	SCR60	288	1	0.104	10	57.4	unknown
BaC6049	C6049	C6049P92D8M3AG	GE658818, GE658819, GE731585, GE731586, GE731587, GE731588, GE731589, GE731590, GE731591, GE731592, GE731593, GE731594, GE731595, GE731596, GE731597, GE731598, GE740474, GE740475, GE740476, GE740477	NNNNNNNNNNNNGATTTTAAATATTTTTTNATTTAAAATTAAAAANTAATTTTACTAATAATTTTAATAGACGTNCCGGATGTAGTTTAATGATGAGCCA[A/G]AATGTGTGCTGGGGCATGGGCTACGGGCGCAGCGTGGACGGWGGGTGCGGAGCGGTGGACCACGGCGTTGAAGCCGYTGTGTGCGTCGGCGGAGTACTCG	0.375	0.949	SCR60	288	1	0	NA	NA	FBgn0035281|CG1919|24
BaC6050	C6050	C6050P323D33M13CA	DY764760, DY764932, DY766841, DY768521, DY770795, DY773282, DY773427, GE658821, GE666605, GE666606, GE666607, GE666608, GE666609, GE674105, GE674106, GE674107, GE674108, GE674109, GE676834, GE676835, GE676836, GE676837, GE676838, GE676839, GE676840, GE676841, GE684478, GE684479, GE697204, GE707801, GE707802, GE707803, GE707804, GE707805, GE707806, GE707807, GE707808, GE707809, GE707810, GE707811,…	GCGGCTGCAGCAGGTGCGGCGGCGGCRGCTGCGGGCGCGGCGCCACCAGCAGGCATGGACGACAGCTTCTCACGACCTTGCGCGATTAAGTCTTCAACAG[C/A]YTTYCCTTTMAGCTCATCAATGACTTTCTTCAGTTTATCYGAGTCRGCTTCAATACCGACTGAGCTCAGRATCTTTTCAAGGTCTGCTGCTGCTGGTGAT	0.393939394	0.698	SCR60	0	0	0	NA	NA	FBgn0003274|RpLP2|30
BaC6052	C6052	C6052P571D7M3TC	GE666610, GE666611, GE666612, GE697205, GE697206, GE707816, GE707817, GE707818, GE740489, GE740490, GE740491, GE740492, GE740493	CCGGGGCACGAATGTCACAAGTGGAAAARGGYAKCGTTGTGGCTGTGATGGCTGAGGGCAAGGAACATGCGCTTGCTGTGGGCATTACGTCTCTATCTAC[T/C]GATGATATTGCCAAAGTCAACAAAGGCGTAGGGATAGAGAACTGTCATTACTTGAACGACGGCTTGTGGCAGATGAAACCGGTGAAGTGAAGATCTTTGC	0.428571429	0.93	SCR60	0	0	0	NA	NA	FBgn0029833|CG5941|94
BaC606	C606	C606P599D9M4TG	DY767298, GE658826, GE697207, GE697208, GE731612, GE731613, GE731614, GE740510, GE740511, GE740512, GE740513, GE740514, GE740515	TCCGCGAGCGTGTCGTCTCCCGCGCCGTYCTGCTGTATACCGGCGAGGGTCTGGACGAAGACGACGACGATGACTAYGAGGAAGAGGAGGATTCATACTC[T/G]GATGAGGATTCTGGTACCGAGGAGGTTTCCGACGCAGAGGACTGACCGTCGTCCCTCCTSTCCATACWACCTNNNAGCATTTAAACCTATTAGGCCAACC	0.444444444	0.979	SCR60	0	0	0	NA	NA	FBgn0015268|Nap1|44
BaC6063	C6063	C6063P396D23M10AG	DY764757, DY768421, DY770052, GE658827, GE658828, GE658829, GE666615, GE666616, GE676845, GE684482, GE684483, GE684484, GE684485, GE684486, GE684487, GE684488, GE684489, GE684490, GE684491, GE684492, GE684493, GE707822, GE707823, GE707824, GE707825, GE707826, GE707827, GE707828, GE722094, GE722095, GE722096, GE740522, GE740523, GE740524	GGTTYTTATCCTTGCCGTTGTTGCCGCCGTARGCAGCGACRTCCACACAGGACTTGGAGTTGCAGGCGTTGGGRCAGCACTGCTTGCCGTGACTGCAGTC[A/G]TAATTCTGCACACACTTGGGAGTGCAGCCGTACACTTTGGAAGCCAGGGGACAGTTRCCGGCAGCTTCTGTGTATCCRATGATGAACACAACGGCCAGGA	0.434782609	0.812	SCR60	288	1	0.236	20	33.1	FBgn0050197|CG30197|22
BaC6077	C6077	C6077P1389D45M19GT	DY763385, DY763750, DY764818, DY765379, DY766022, DY767528, DY768403, DY768584, DY770986, DY771310, DY771424, DY772227, DY772531, GE658844, GE658845, GE666622, GE666623, GE666624, GE666625, GE666626, GE666627, GE666628, GE666629, GE676846, GE676847, GE676848, GE676849, GE676850, GE676851, GE676852, GE676853, GE684508, GE684509, GE684510, GE684511, GE684512, GE684513, GE697218, GE697219, GE697220,…	TCGCAGCTTTAGAAACACATCTGGATGCAATTAACTGTTTATCGACATAATCTTGCCAGCTCATTTTGATTGAGTTCTTTATAAATTAAAACTAAACTTT[G/T]CTAAACCACAATCTAGACCTCGCAANCGAGCTAACGCTCCACACGAACAAAAAGCACNNNNNNNNNNNNNNNNNNNNNNNNNNNNNNNNNNNNNNNNNNN	0.422222222	0.607	SCR60	0	0	0	NA	NA	FBgn0000308|chic|64
BaC6088	C6088	C6088P200D65M19GA	DY763571, DY763839, DY764277, DY765770, DY765794, DY766142, DY766406, DY767034, DY770578, DY771211, DY771858, DY772254, DY772290, DY772332, DY772623, DY773226, GE658847, GE658848, GE658849, GE658850, GE666635, GE666636, GE666637, GE666638, GE666639, GE666640, GE666641, GE666642, GE666643, GE666644, GE666645, GE666646, GE666647, GE666648, GE684514, GE684515, GE684516, GE697236, GE697237, GE697238,…	AGTGAGCRCACATTCTGCCAGTGTTTYTTCAAYAGRGACACCAAGAAATTGATWGACAAATGTACATTTTNGTGNCWAGCTCATCTGGAGTCATATCTAC[G/A]TGGCCAACTGCCACTGARAGGCAAAGYACCTTCTTCATCTGGAACTTGATAGTAGCCTTAACCTCATCAATCTTTTGYGTCATGGACTCCTGGTGGGACA	0.292307692	0.792	SCR60	0	0	0	NA	NA	FBgn0036213|RpL10Ab|100
BaC6106	C6106	C6106P512D42M21CT	DY766359, DY767779, DY768181, DY768388, DY770705, DY771155, DY772266, GE658851, GE658852, GE658853, GE658854, GE658855, GE658856, GE666651, GE666652, GE666653, GE666654, GE666655, GE666656, GE666657, GE666658, GE666659, GE666660, GE666661, GE666662, GE666663, GE666664, GE666665, GE666666, GE676854, GE676855, GE684524, GE684525, GE684526, GE684527, GE684528, GE684529, GE684530, GE684531, GE684532,…	TTTTTGCCCCTTCAAAACCTGCAACCAGAGGACTGGAAACTCCATAAGGGCCTTCTTGGATTGGAATGTTGCCAGCATGTTCAGGCTTAACCTTAAGTGA[C/T]GGTAGACCRAAGCTCATTTTGTATGATGTTTACTTGTTAAATGAAAGGAATATTATCAGATTTAGAAATTGAAGCGCCTCTTAACTTGCTGTGCGAATAC	0.5	0.674	SCR60	0	0	0	NA	NA	FBgn0032884|Pomp|27
BaC6108	C6108	C6108P247D13M3AC	GE658857, GE658858, GE666667, GE666668, GE676856, GE676857, GE676858, GE676859, GE684535, GE684536, GE684537, GE684538, GE707935, GE707936, GE707937, GE707938, GE707939, GE731661, GE731662, GE740688, GE740689, GE740690	CTGGATCACAAGATTGATTGACATCAACCAATGAGCCAGTCTTAGATGTAGTGAATGAAATGTGCTCCTCACCAATAACTATTTCAAGTTCTTGTCTGCC[A/C]ACACGATCTGGTGGAGGCCATATATGGTCGTCTTCGTGCATTATTTCAGAATCGACGATTATCCTTTTTAATTCGTCCATAACGCATGGATGCACATACG	0.230769231	0.981	SCR60	0	0	0	NA	NA	FBgn0002736|mago|90
BaC6114	C6114	C6114P648D15M5TC	DY767485, DY769170, DY771399, GE666671, GE666672, GE666673, GE676860, GE684539, GE684540, GE684541, GE697257, GE697258, GE697259, GE697260, GE707941, GE707942, GE707943, GE707944, GE707945, GE707946, GE707947, GE707948, GE707949, GE707950, GE707951, GE707952, GE740738, GE740739, GE740740, GE740741	CTGGTGATTTTCCTGTGGCTTCCTTTTCAATTTTATCAGTAATTTTATCAACTCTTTTGTTAATTTTGTCCCAATTTATGTCTATATAACCCTTTTGACT[T/C]GCAATGTGCAGTAAAATTACACCACCACCAATGCCAACAGCAGCAAGTTTACCAATTTTCATTGTAATAAATCCTGTAATCCATCCTGACGCAGTTCCTA	0.333333333	0.86	SCR60	287	0.997	0.313	5	73.1	FBgn0032200|CG5676|24
BaC6124	C6124	C6124P605D36M16CT	DY763360, DY763414, DY763954, DY765898, DY768848, DY772170, DY773108, GE658862, GE658863, GE658864, GE658865, GE658866, GE658867, GE666676, GE666677, GE666678, GE666679, GE666680, GE666681, GE684543, GE684544, GE684545, GE697263, GE697264, GE697265, GE707953, GE707954, GE707955, GE707956, GE707957, GE707958, GE707959, GE707960, GE707961, GE707962, GE707963, GE707964, GE707965, GE707966, GE707967,…	TGTCAAATGAACCNATGAMNNNATTAATTTATAGGAATGGGTAAATACWGTATGGTTGCTAAGCTGTGGCAAAAGTTCCTATGCACTAAACTAGCCTAAT[C/T]TACGAGCCCACAATGATGTTGTTGATGGGAATATGGATGAGCTTCACAAAGAATCCAATGAARCCCATGATGCAGAAGCCTATTGCTGTAGCTATGGCWA	0.444444444	0.989	SCR60	288	1	0.498	13	0	FBgn0031049|Sec61gamma|26
BaC6125	C6125	C6125P318D53M19AG	DY765471, DY767076, DY767708, DY768567, DY768976, DY770966, DY771870, DY772691, GE666682, GE666683, GE666684, GE666685, GE666686, GE666687, GE666688, GE666689, GE666690, GE666691, GE674113, GE674114, GE676861, GE676862, GE684546, GE684547, GE697266, GE697267, GE697268, GE697269, GE707969, GE707970, GE707971, GE707972, GE707973, GE707974, GE707975, GE707976, GE707977, GE707978, GE707979, GE707980,…	ATGGATGCCCACATAYGCTGTAGCTCCGCTYGCYTTTTCTCTCTGGATCCTCNTCAATGTACACCACAAACTTCTTTCGGTACACCTGCACTACTTTGCC[A/G]ACCTGCTGGCCCTTGTAGTGACCACGTACAACCTGTACTTCGTCGTCTTTACGGATGGGCATAGATTTAACGTTGAATTTCTGTCTCAATTCTTTGGAAA	0.358490566	0.933	SCR60	288	1	0.264	23	55.1	FBgn0036825|RpL26|59
BaC6137	C6137	C6137P1923D6M3CT	GE658897, GE674115, GE674116, GE697300, GE697301, GE697302, GE697303, GE731716, GE731717, GE731718, GE731719, GE731720, GE731721, GE731722, GE740914, GE740915	CTCTTGGTACTTCAGAAGGAACAGAGACTACAGTAACAAYTTCGGGGTCTGGYTCTTCATGCCAATTAGGGCCACCTTTAAAAACATTAGGAGTTTTTGG[C/T]ACAGGAAAGTCAATGTCAGTGGAGTTTATCTCTTCTGTAAATATTTTATTGACTGGCTCAGGGATGAAATCTTCTACTACAACAGTAGTTGTCTCTAAAC	0.5	0.908	SCR60	288	1	0.464	5	85.8	FBgn0034718|wdp|17
BaC6152	C6152	C6152P344D29M10AG	DY763986, DY768129, DY769176, DY770763, DY771610, GE658899, GE658900, GE658901, GE666743, GE666744, GE666745, GE666746, GE676866, GE676867, GE676868, GE676869, GE684593, GE684594, GE684595, GE684596, GE684597, GE684598, GE697304, GE697305, GE697306, GE697307, GE708176, GE708177, GE708178, GE708179, GE708180, GE708181, GE708182, GE708183, GE708184, GE708185, GE722153, GE722154, GE731726, GE731727,…	TATATATGTATTTCATTARAATGTCAATATCGTCAAGTGATAAATTTCCAACAACTTCTTCAATTTGGGCTGACTTCACTGCAATTAATACTTTTAGAGT[A/G]AGTGACAGGGCATTATCCTTCACTTGTTGATCTGTTGATCCCAGGGGTGCATTGTTTAACACATGTTTAAGAGCTTCAACATATCGAGCTTGGTTGAGTA	0.344827586	0.909	SCR60	288	1	0.274	4	24.6	FBgn0031437|p16-ARC|56
BaC6157	C6157	C6157P765D17M5AG	DY768245, DY772210, DY772779, GE658902, GE658903, GE658904, GE658905, GE666747, GE666748, GE666749, GE676870, GE676871, GE684599, GE708188, GE708189, GE708190, GE708191, GE708192, GE708193, GE708194, GE708195, GE708196, GE708197, GE708198, GE708199, GE708200, GE708201, GE708202, GE708203, GE708204, GE731728, GE731729, GE731730, GE731731, GE731732, GE731733, GE740961, GE740962, GE740963, GE740964,…	TTCCATTCAGTACTTTGCCRAAAACAACATGTCTGTTRTCCAACCAAGGAGTCTTGACTGTTGTAATAAAGAACTGAGAMCCATTGGTATCCTTTCCAGC[A/G]TTAGCCATCGACAACCAACCAGCTCCGTAATGACTCAGCTTGAAGTTYTCATCTTCAAATCTGTCRCCGTAAATGCTGCGACCGCCAGTACCRTCACCCT	0.294117647	0.849	SCR60	288	1	0.302	19	31.7	FBgn0034753|CG2852|77
BaC6187	C6187	C6187P256D8M4GA	GE658916, GE674122, GE684613, GE684614, GE684615, GE684616, GE684617, GE708223, GE708224, GE708225, GE708226, GE708227, GE708228, GE708229, GE708230, GE722167, GE741029, GE741030, GE741031	GAAAGAGGCTGAAAAAAAANTATTGTTCTGTGATGACTGCAGARAACTTTGAAATATATACCCAAATAGCTCGTTCAACTAGCAAGCTTCTCAAAAAGAA[G/A]AAATTTGAGGGTTGGAGACGATTTTGCGAATCCATAAGTCCAGATATTTGCCCATCGTTAGTTTGGAGAAATATTARAAGATTTAAGTCGGCTTTCTATT	0.5	0.96	SCR60	288	1	0	NA	NA	unknown
BaC6192	C6192	C6192P371D19M4AG	GE666764, GE666765, GE666766, GE666767, GE666768, GE666769, GE666770, GE676879, GE676880, GE676881, GE676882, GE676883, GE676884, GE676885, GE684633, GE684634, GE684635, GE684636, GE684637, GE684638, GE697340, GE697341, GE708290, GE708291, GE708292, GE708293, GE708294, GE708295, GE708296, GE708297, GE708298, GE708299, GE708300, GE708301, GE708302, GE708303, GE722177, GE731781, GE731782, GE741088,…	CAARACTCTGTCTCCCACCTTTACRAGGATGGGGATGAAGTCTCCGTTGTCTTTTCTTGAGCCGGTACCCACAGCCACAACTTCTCCGTGGAGCACCTTA[A/G]ATTGTGCTTTTTCTGGAATCACAATGCCTCCTGCAGTTTTCGTGATTGCTTCCGCTCGTTTGATGAGTACTCTGTCCAGCAAGGGAATTAACTGTTTCAC	0.210526316	0.917	SCR60	288	1	0	NA	NA	FBgn0036334|CG11267|36
BaC6201	C6201	C6201P409D53M14AG	DY765883, DY766011, DY766042, DY766246, DY767075, DY767674, DY768024, DY768050, DY768095, DY768145, DY768201, DY768232, DY768362, DY769516, DY771609, DY771683, DY772174, DY772903, DY773215, GE658938, GE658939, GE658940, GE658941, GE658942, GE658943, GE658944, GE666775, GE666776, GE666777, GE666778, GE666779, GE674129, GE676888, GE676889, GE676890, GE676891, GE697345, GE697346, GE697347, GE697348,…	CTTGTCACGAACTTTTCCTTTGGACCACTTCTTCTTTTTAGCTTTGCCACCGCTGGAACCCTCCTTCTTCTTTTGGGTCTYCTGGGGCTGTTTCGCCRAA[A/G]ACTTGGTGTCCTTTTTGGGCGGCATCTTGAAATTGAAAARMMRMTTTTTGACAGCNNNNNNNNNNNNNNNNNNNNNNNNNNNNNNNNNNNNNNNNNNNNN	0.264150943	0.561	SCR40	0	0	0	NA	NA	FBgn0010413|RpS25|48
BaC6202	C6202	C6202P504D20M9GT	DY765854, DY766474, DY766808, DY767392, DY771553, DY771650, DY771899, GE658945, GE658946, GE658947, GE658948, GE666780, GE666781, GE674130, GE674131, GE674132, GE674133, GE697351, GE697352, GE697353, GE697354, GE697355, GE697356, GE697357, GE697358, GE731849, GE731850, GE731851, GE731852, GE731853, GE731854, GE731855, GE731856, GE731857, GE731858, GE731859, GE731860, GE731861, GE731862, GE741203	AATGAAAGCATTCMCGTTGAGGATTATATKTTAAATAACAGCTTARTAAAAAANGGGTTTATTCATATTATACTTAATCTCTTTTCACTCCCATCTCTTG[G/T]GGTCTGKTGATCTTTTTACAAACACCTTGTCCTCATTATTAGTCWTAARAGAGGTCATAAGACCCTCYNNNGATCATTTACAAATACCTTGTCCTCGTTA	0.45	0.677	SCR60	275	0.955	0	NA	NA	FBgn0034967|eIF-5A|87
BaC6206	C6206	C6206P334D53M18CT	DY763297, DY766314, DY768859, DY769724, DY770357, DY770714, DY772108, GE658952, GE658953, GE658954, GE666782, GE666783, GE666784, GE666785, GE666786, GE666787, GE676892, GE684642, GE684643, GE684644, GE684645, GE684646, GE684647, GE684648, GE697363, GE697364, GE697365, GE697366, GE708340, GE708341, GE708342, GE708343, GE708344, GE708345, GE708346, GE708347, GE708348, GE708349, GE708350, GE708351,…	SACTTCAGCTTTCAATGATCTTCSCAAAATYTTTGCGGCAATGTTGGAGTARTTTATGTAATTAAGGCCAGCTTGTCTCCAGGCACTCATTTTGAGATGA[C/T]TTTAAATAGGTTATTGCAAAGTARAAAATCCAGCAAAWMTNTAAAATTGAWTATCGAATTCCGAATTCRRAAATATAATGTGATGTAACATTCATAGATA	0.339622642	0.662	SCR60	287	0.997	0.328	22	NA	FBgn0014391|sun|21
BaC6223	C6223	C6223P116D6M3CT	DY763620, DY765763, DY766723, GE658961, GE666792, GE666793, GE708375, GE708376, GE708377, GE722228, GE741288, GE741289, GE741290, GE741291, GE741292	NNNNNNNNNNNNNNNNNNNNTGTCTTAAATTTAGACAAATAATAGAATATATTCAATCGTAATTTWTTTAAAATGTAACAAGTTATATTTTATATCATTT[C/T]ACTGATTTTGGTTCCTTATTAGTGTCTCTTTTCTCAATAAATCTTAACTGTTTCTTCTTCATTCTCTTTAGTTTTGCAGTGTTTGTTATAACTTGAACAA	0.5	0.469	SCR40	288	1	0.42	16	35.5	FBgn0031040|CG14210|13
BaC6229	C6229	C6229P771D67M19CA	DY763941, DY765001, DY766952, DY767032, DY768645, DY772756, DY773141, GE658978, GE658979, GE658980, GE658981, GE658982, GE658983, GE658984, GE658985, GE658986, GE658987, GE658988, GE658989, GE658990, GE666816, GE666817, GE666818, GE666819, GE666820, GE666821, GE666822, GE666823, GE666824, GE666825, GE666826, GE666827, GE666828, GE666829, GE666830, GE666831, GE666832, GE674140, GE676906, GE676907,…	TCTTGTCTCCGAAGGCAAAGCACTCTACCAGACGGTGATTTAGCACTATGTCTACACCGCTCTCGCAGGCAGAGTCTGTTCCTTCGTCCGCCTCCTCAGC[C/A]GAGGGGTTRAAACCCTCGATTTTGATATCGCCCTGTGTTCTAGTTTCCNAATTTACCGGTCACTTNCGTAAATGACTTCGTCCACAAGNTTTGACTTTAT	0.28358209	0.639	SCR60	285	0.99	0.212	NA	NA	FBgn0037874|Tctp|96
BaC6235	C6235	C6235P575D9M4GC	DY763643, GE658993, GE658994, GE731933, GE731934, GE741386, GE741387, GE741388, GE741389, GE741390, GE741391, GE741392, GE741393, GE741394, GE741395, GE741396, GE741397	CTACAWYGTCATACATATTMAAANNNGTGTAATAAAAATAATRTCTAGTAACTGNNAGAGYACAAAYATTTCAAATGCTACATCACTACTCAACAAATAA[G/C]TTTMGTTTTGATAATARTCTTGTACCTTATCATGAAGTTTAAAGTCAATCAGTCACRCTTGATCAGTTCACATCACTAGGGYGTTAGCCAGACGTCRATT	0.444444444	0.471	SCR40	0	0	0	NA	NA	FBgn0037289|CG2016|42
BaC624	C624	C624P380D14M3TC	DY763826, DY767069, DY767266, DY767703, DY768701, GE666835, GE666836, GE684680, GE684681, GE708478, GE708479, GE708480, GE708481, GE708482, GE708483, GE708484, GE741405, GE741406, GE741407, GE741408, GE741409, GE741410	TAAGTATTGTAGGTGTCCATGAAATATTATCATCACTCGACCATATGACTACTCTTTTGTCTTGKGAACAGCTAGCTATCATGGATCTCTGTAATCCAAG[T/C]GAAGGGGCCCAGGCTACRTCTCTAACCCAGTCCATGTGCATATCCAAGCGTTTCTCTTCWATCCATTGGTCACCTTGCTCYTTCNAAATCTTGATCAANT	0.214285714	0.819	SCR60	271	0.941	0.064	25	NA	FBgn0024509|sec13|100
BaC6245	C6245	C6245P97D161M51GA	DY763546, DY764767, DY764849, DY764933, DY764950, DY768657, DY770483, GE658996, GE658997, GE658998, GE658999, GE659000, GE659001, GE659002, GE659003, GE659004, GE666837, GE666838, GE666839, GE666840, GE666841, GE666842, GE666843, GE666844, GE666845, GE666846, GE666847, GE666848, GE666849, GE666850, GE666851, GE666852, GE666853, GE666854, GE666855, GE666856, GE666857, GE666858, GE666859, GE674143,…	NNNNNNNNNNNNNNNNNNNNNNNNNNNNNNNNNNNNNNNNNNTTTTDVAGWAWATTGTCAGCTGTGCCTACSCGTCTGCGATGGTGACCTCCACCTCAAC[G/A]CCAGGSTCRATGYTGATGGAGGTGATCTGCTYGAMAATCTCYGACGGTGAGTGCAGGTCTATCACACGCTYGKGGATGCSCAYCTGGAACCYGTCCCAGG	0.316770186	0.449	SCR40	285	0.99	0.24	20	37.4	FBgn0019936|RpS20|58
BaC6246	C6246	C6246P682D22M8AG	DY763979, DY764691, DY764725, DY764748, DY764804, DY765019, DY765041, DY765056, DY765076, DY765081, DY765156, DY766860, DY768001, DY768615, DY768699, DY768851, GE666860, GE666861, GE708549, GE708550, GE708551, GE708552, GE708553, GE708554, GE722262, GE731962, GE731963, GE731964, GE731965, GE731966, GE731967, GE731968, GE731969, GE731970, GE731971, GE741511, GE741512, GE741513, GE741514, GE741515,…	CGAAGTCTGAWGCTGCTTCGACGAGCGCGTCCGCTGGGGCGATRGCGATGACCATGCCRTCTATGGACAGTCTGAAGTTTTCAGTGCCATTCTGYCKTTG[A/G]TCGTAATGTGTCTTTTTCTCGTCGCAATCRGCCGCCGGNTGCTGCGAAGGCAACTGCCAAGCACGYWARNCAGCACCGCCACMTCGCAGACYACTCGTTT	0.363636364	0.687	SCR60	288	1	0.116	10	NA	unknown
BaC6254	C6254	C6254P314D34M9TC	DY769477, DY770861, GE666862, GE666863, GE666864, GE666865, GE684688, GE684689, GE684690, GE684691, GE684692, GE708555, GE708556, GE708557, GE708558, GE708559, GE708560, GE708561, GE708562, GE708563, GE708564, GE708565, GE708566, GE708567, GE708568, GE708569, GE708570, GE708571, GE708572, GE708573, GE708574, GE708575, GE708576, GE708577, GE708578, GE708579, GE708580, GE708581, GE708582, GE708583,…	AGTTCAAGTAGGCATGCTTCTCATGCGCACACTTGTATAACATTGGCATTTTATTGTAGCGGCACACTTGATAGTCAAGWAGATAGTGTGCGCAGTAATC[T/C]CTAAACTTTGGTGGAATACGTGCTGATATAAGRTCCTCTTCCTTAGCTATCATTTCTCGCTGTTTTCGTTCAAAATTGAATCCTTCTTGGGGCTCAAATG	0.264705882	0.647	SCR60	288	1	0.146	22	NA	FBgn0030605|CG5548|25
BaC6257	C6257	C6257P640D8M3AG	GE659007, GE674147, GE674148, GE697406, GE708584, GE708585, GE722268, GE722269, GE741559	AGTAACGAAATATTTTAATGTCTGAGTCTAACAATTTATTGTATATCTAACTTGTACATAGTGATGTAATTGAATTTAAGGATGTGGTCTACTTTGACGT[A/G]TCGTACGTATGTATATGCTTGTTTGAAAAGTTATATATTGTATCACTTTTATGTATCCTAATTTAAGATTTATTCCAAAGAAGCTTAACCTTGTATGTTA	0.375	0.873	SCR60	284	0.986	0.408	NA	NA	FBgn0002527|LanB1|46
BaC6263	C6263	C6263P122D6M3CT	DY767268, GE676920, GE676921, GE684693, GE684694, GE684695, GE708588, GE741568, GE741569, GE741570	NNNNNNNNNNNNNNACAAATAATGTTTATTTAAATAATATTTACATTAAAACAACTAATGATCACTATTTAAAGCTTATCCTAAAGTAATACAAAKATTG[C/T]AACTGTAGATAACCTAAACCCAGAATAAGASCAACATAAATGAACATTACACAATTGAAATANNNNNNNTATTTATGTTAGACTGTATTTAGTAATTGCA	0.5	0.458	SCR40	261	0.906	0.122	17	37.7	unknown
BaC6278	C6278	C6278P550D67M29AG	DY767153, DY768574, DY768629, DY773366, GE659008, GE659009, GE659010, GE659011, GE666867, GE666868, GE666869, GE666870, GE666871, GE666872, GE666873, GE666874, GE666875, GE666876, GE666877, GE666878, GE666879, GE666880, GE666881, GE666882, GE666883, GE666884, GE666885, GE666886, GE674149, GE676922, GE676923, GE676924, GE676925, GE676926, GE676927, GE676928, GE676929, GE676930, GE676931, GE676932,…	NGTGCATCATCARRGAGTTCGTCARACGCTCGACDATAGGGCACTGCGCTTTGCGGAAACGTTTRTGGGCATACCTGCCTGCCGAGTGGGGCAGGTATTT[A/G]GCATACTTCTCCTTCACRGAAATGTAATCTTGTAACGACATGTCAGACACTTGGACATCGTAGCAGCTCCATCTTCCGAATAATTTTATTTCTGGAATGT	0.432835821	0.624	SCR60	0	0	0	NA	NA	FBgn0002590|RpS5a|100
BaC628	C628	C628P654D10M4CA	DY763344, DY764192, DY764324, DY764487, DY764694, DY764859, DY765277, DY765477, DY766079, DY766302, DY766613, DY766703, DY766731, DY766824, DY766965, DY766997, DY766999, DY767063, DY768510, DY769268, DY769759, DY770396, DY770923, DY770948, DY771064, DY771331, DY771517, DY771702, DY771847, DY771949, DY772091, DY772371, DY772435, DY772597, DY772942, DY772962, DY773021, DY773354, GE659014, GE659015,…	RGAGTTATCTTTTNGGAACCTTCTTCTCNCTTTTTATCCCTCTTGAAGGCAGGATTTGCAGGCGGTGGTACACGCGCCATGATCACAAATTTTTGAAARV[C/A]ATATGAAACGCCAAAGTCAAACGTCCNNNNNNNNNNNNNNNNNNNNNNNNNNNNNNNNNNNNNNNNNNNNNNNNNNNNNNNNNNNNNNNNNNNNNNNNNN	0.4	0.744	SCR60	282	0.979	0	NA	NA	FBgn0013325|RpL11|100
BaC6295	C6295	C6295P1252D11M5CT	DY766189, DY767688, GE659037, GE659038, GE659039, GE697429, GE697430, GE722282, GE722283, GE732016, GE732017, GE732018, GE732019, GE741763, GE741764	TGAAGGGGAAATTCGGCGTTGGAGGCGCTGCTGCGGCTCCAGGAGGTTTCTCAGGTTTYGAAGGTGCTAAGCCGGGTGCTGGAACTAAAACTTCATCTGA[C/T]GACGACGTTGGTTTGGATTAAACCAAAATTTSTTTGGTTTATGATTTTCCACATTACATAATTGTTATATGTTAAAAATCACAAAAAAANAATATTATTT	0.454545455	0.976	SCR60	287	0.997	0.352	12	60.7	FBgn0029676|CG2947|66
BaC6298	C6298	C6298P99D11M5GA	DY766038, DY767168, DY767169, DY771654, DY773037, DY773038, GE708706, GE708707, GE708708, GE708709, GE708710, GE732023, GE741767, GE741768, GE741769, GE741770, GE741771, GE741772	NNNNNNNNNNNNGGGCCGNNNNNNNNNNNNNNNNNNNNNNNNNNNNNNNNNNNNNNNNNNNNCGATTAAGGTTTTATTACGAGTACCGCAGCTACTTGCA[G/A]AAAGCTAATTTCTTGCGTCACATAATCATGAARAAAARGRAACTGCATTTTAACCATTAAAAGTATTTACGTTAYCTWAATGCACAGAGTACTTATTAAG	0.454545455	0.95	SCR60	288	1	0.095	3	NA	unknown
BaC6316	C6316	C6316P224D8M4GA	DY770873, DY771900, GE659043, GE666915, GE666916, GE674153, GE674154, GE676949, GE676950, GE684726, GE684727, GE684728, GE732027, GE732028, GE741809	ACTCTTTATATGAYGCTGAAGGTGCAAAAATTGTTGCRAAATTGCTAGAAAARGCAGCTAAGAATAATGTGAAGGTTCATTTGCCTGTAGATTTTATAAC[G/A]GCTGACAAGTTTGATGAAAATGCCCAGGCTGGCACWGCTGATGTTGAGAGTGGTATCCCTGAGGGYTGGATGGGTTTGGAYGTKGGACCTAAATCTAGGG	0.5	0.976	SCR60	287	0.997	0.427	15	13.1	FBgn0003075|Pgk|100
BaC6321	C6321	C6321P368D31M14CT	DY767746, DY769210, GE659046, GE659047, GE666920, GE666921, GE666922, GE666923, GE676952, GE676953, GE676954, GE684729, GE684730, GE684731, GE684732, GE684733, GE697433, GE708719, GE708720, GE708721, GE708722, GE708723, GE708724, GE708725, GE708726, GE708727, GE708728, GE708729, GE708730, GE708731, GE708732, GE708733, GE708734, GE722290, GE722291, GE722292, GE722293, GE722294, GE722295, GE722296,…	TAAACTGAAAATAAAAGCAYYWYWWWWWYWWYWKYTBDYRACGGTTAAATCATTTACTCTATATCACGCAACCTAACGGAAATTAATAAACATAAATTAA[C/T]GTAGCCCTAAGTACAGCGCGGSCGCTTARATGCGTCCAGCGAAAGTGCCTTCTCCGCGCTGCGTGTCCCACTTCTCGACCCACTCATTTGGGCACAGCGA	0.451612903	0.882	SCR60	288	1	0.399	11	7.9	FBgn0031066|CG14235|36
BaC6322	C6322	C6322P350D13M5GA	DY771579, GE659048, GE659049, GE666924, GE666925, GE674155, GE674156, GE676955, GE676956, GE684734, GE684735, GE708735, GE708736, GE708737, GE708738, GE732029, GE732030, GE741823, GE741824, GE741825, GE741826, GE741827, GE741828, GE741829, GE741830, GE741831	AATGCAATCTCTGGCAGTTTCAGCTGGAAGTTTTTACCAAACAGTGTAGCTTCCAAGTTACCTATAGCAGTAACAAAGAACATGAACATAATAGATCCCA[G/A]ATAGCCACCAAATATAATTGTTATCGGAGATCTTACTAAAAGTGGCTTGTACATTTGCATTCCAGAAAATATCAACAAGGTTAGGATAGACGATAGGACG	0.384615385	0.849	SCR60	288	1	0.432	5	71.4	FBgn0051460|CG31460|20
BaC6344	C6344	C6344P286D28M12GA	DY764084, DY764147, DY766109, DY768106, DY768955, DY772025, DY772780, GE659065, GE659066, GE659067, GE659068, GE659069, GE659070, GE659071, GE666973, GE666974, GE666975, GE666976, GE666977, GE666978, GE684750, GE684751, GE697453, GE697454, GE697455, GE708803, GE708804, GE708805, GE708806, GE732060, GE732061, GE732062, GE732063, GE732064, GE732065, GE741924, GE741925, GE741926, GE741927, GE741928,…	GCTGTAACGTGTTTCTTCTGATCCAAGCRGCACGTCTYGATCCACCCTTGGTCTGGGAGTAACGGTGGCCTTTTCCAAGACCACGAGAGCTCTTCCCAGC[G/A]GATGTGAGCCCGCGCATCTCACGATGCTTGTGTACTGCCTTCACGATCCAGTTGATCTTGGGATCACGACGGATTGCCTTGTGCGAAGGATCAACAAGGA	0.428571429	0.706	SCR60	287	0.997	0.323	6	14.9	unknown
BaC6356	C6356	C6356P143D7M3TC	DY771403, DY772196, DY772828, GE659089, GE722320, GE722321, GE722322, GE722323, GE742016, GE742017	TGACTCCTTCTTTGTGTCACCCTCGCCGTCTTTCTGTTTATCAGGCTTGTCATCTTTTTNCACCCTGATCATTAACCTGCATCTCTTCCTGAGAGTCATT[T/C]TGATCATCTGTATCAGGTTTAGCTTCTACAGGTGATTGGCTCTGCTCATCATCTATAGAATAAAGTTCATCTCCTTTGCCTTTATTGCTATCARATTCCT	0.428571429	0.966	SCR60	0	0	0	NA	NA	unknown
BaC6358	C6358	C6358P248D15M4AG	DY765443, DY765918, DY766423, DY766656, DY769292, DY770760, GE667000, GE667001, GE676971, GE684757, GE684758, GE684759, GE684760, GE684761, GE697467, GE697468, GE708846, GE708847, GE708848, GE708849, GE722324, GE722325, GE742021, GE742022, GE742023, GE742024	TCTCAGGGGAGTTARATAGTTTGTGGATCTTGTARAACACGGGAGTGGCAACGGCGATCCCAATCATCCAATAACGCCAGATCCACTGATTCTGGACGTA[A/G]AACTTAAACGGGAATTGTGCGATTTTAGCGCTGATGGTGTAGGGATATTTCATAGGGCGGCCGGGGGCGTCCRACATCCTGGCTGRCGAACTKTWKSRSR	0.266666667	0.797	SCR60	288	1	0	NA	NA	FBgn0050415|CG30415|29
BaC6370	C6370	C6370P434D16M7CT	DY763734, DY764315, DY767790, DY769635, DY771406, DY773418, GE667005, GE667006, GE676976, GE676977, GE684769, GE684770, GE684771, GE684772, GE708859, GE708860, GE708861, GE708862, GE708863, GE732111, GE732112, GE742081, GE742082, GE742083, GE742084, GE742085, GE742086, GE742087, GE742088	TAATAANNNTTAATTAATCGCAATATAAATAAATGCATGTAAATATATGATTATTAATTTAATTTCATTCTACTGGATTGTAGCTTTTAATAAATTTTAC[C/T]GTGAGCGATTTTAATTAACTTAAAAAANTATATATTAGTWTGATTTTTTNGGGTTTTTTTYCTATGTTAATAGCTCTTTRATCTCATCCTTTTCAGCAGC	0.4375	0.63	SCR60	288	1	0.09	3	NA	FBgn0051715|CG31715|41
BaC6372	C6372	C6372P705D71M24CT	GE659097, GE659098, GE659099, GE659100, GE697473, GE697474, GE697475, GE697476, GE697477, GE697478, GE697479, GE732153, GE732154, GE732155, GE732156, GE732157, GE732158, GE732159, GE732160, GE732161, GE732162, GE732163, GE732164, GE732165, GE732166, GE732167, GE732168, GE732169, GE732170, GE732171, GE732172, GE732173, GE732174, GE732175, GE732176, GE732177, GE732178, GE732179, GE732180, GE732181,…	ACTGAATATGARAAYTCGTAGTGGGCKGGCGCTTCGGGTTCGGCGTAGSCTACATTGCYGATTGGTACTAAAGGCACGGCTGAAGCTGCGACAGCCAGGG[C/T]GAGRAYRACGATGAACTTGGCTACCATTGTTACTGTTATGGTTGTCSAAATGAGACTATGCNNNNNNNNNNNNNNNNNNNNNNNNNNNNNNNNNNNNNNN	0.338028169	0.668	SCR60	0	0	0	NA	NA	FBgn0035510|CG15006|16
BaC6374	C6374	C6374P336D7M3CT	DY764304, DY766665, DY766751, DY768156, DY768855, DY772232, DY772670, GE674168, GE684774, GE684775, GE684776, GE697483, GE697484, GE697485, GE697486, GE697487, GE697488, GE697489, GE722337, GE722338, GE722339, GE722340, GE722341, GE722342, GE722343, GE722344, GE722345, GE732213, GE732214, GE732215, GE732216, GE732217, GE732218, GE732219	CTTTCAATATCTTTTTTATAGCCATAAGCCCTTCGTCTTGATTCTGAGCTTGTCTCAACTTATCACTCAAGGTTATTAACCCTACATGAGGATATCGACT[C/T]AATGCATCAGCATGCCTCATTCTTGATCCTGAGCGATGTTCGACTTCAAAATCATATTCCGTGAGGAATAAAACCCATCTTGCCACTTTTGCAGTTAAGT	0.428571429	0.981	SCR60	288	1	0.345	NA	NA	FBgn0039912|CG11260|23
BaC6378	C6378	C6378P534D24M7AG	DY764834, DY766103, DY767548, DY769885, GE659103, GE667008, GE667009, GE667010, GE667011, GE667012, GE667013, GE667014, GE667015, GE667016, GE676978, GE676979, GE676980, GE684777, GE684778, GE684779, GE684780, GE684781, GE684782, GE684783, GE684784, GE684785, GE684786, GE684787, GE684788, GE684789, GE684790, GE684791, GE684792, GE697490, GE697491, GE708866, GE708867, GE708868, GE708869, GE708870,…	CTACAGCYCTATCACGTTTGAACTGCGCGTTCGCTTCGTAGTCGCAAATCACATCGTCGGAATAGCACTGGTCGATAGTGGGCACTCGGCGAAACTTCTG[A/G]TGGTACCACGGGTATTTCTTCTGGTTCGGCTCAACTACCTTCTCTCGGAACCAYGTTACAGGCGCATCGATTGTATTATAAACTGCACTCGCGAATGCTC	0.291666667	0.924	SCR60	287	0.997	0.163	17	33.8	FBgn0021967|Pdsw|69
BaC6383	C6383	C6383P317D85M25CT	DY764885, DY766619, DY766833, DY767923, DY767983, DY768604, DY769418, DY770824, DY771158, DY771304, DY771456, DY772626, DY773130, GE659131, GE659132, GE659133, GE659134, GE659135, GE659136, GE659137, GE659138, GE659139, GE667031, GE667032, GE667033, GE667034, GE667035, GE667036, GE667037, GE667038, GE667039, GE667040, GE677003, GE677004, GE677005, GE677006, GE677007, GE677008, GE677009, GE677010,…	AGTGGGGGNCACGGAGYGCAAGCTGGTCAAATGTTAARATCTCCCCTCCAGCAGCCAAAATCCGTGCGCGAGCTTTCTCAGTGACGTRTARAGCAGCCAC[C/T]GTTAGCTTGGGGACCTTGTATAGCCNTGGTGTCATTGGTCACTGTGCCAACTACCACGGCGATCAGGTCTTCGCGWGTGGGTTTGCTCATGTGACGCGCC	0.294117647	0.562	SCR40	287	0.997	0.45	11	NA	FBgn0035753|RpL18|69
BaC6401	C6401	C6401P738D10M4AG	DY763539, DY764237, DY765211, DY767269, DY773309, GE659149, GE659150, GE667070, GE667071, GE667072, GE667073, GE684837, GE684838, GE684839, GE684840, GE684841, GE684842, GE684843, GE684844, GE684845, GE697527, GE697528, GE709069, GE709070, GE709071, GE709072, GE722378, GE722379, GE742450, GE742451	TGAAACACTCCTCAACTTCRCTTACTGGTGTATTTTTATCTACAACCATAAAGTTGGGATGTCTGTTTTTATTKATTTCGCCGATTCCTCCCAAGAGGAA[A/G]CCGACACAGGTGTCTTCATCGCCGATTACGCTGATGAGTTTTCCTTTTACAGCAGCTTGGAGGGCCATGTTTTTGTATTTTTTTNAATGAAAATTTGCGA	0.4	0.826	SCR60	0	0	0	NA	NA	FBgn0010426|Vha14|75
BaC6406	C6406	C6406P297D15M7CT	DY767565, DY769258, GE697529, GE697530, GE697531, GE697532, GE709076, GE709077, GE709078, GE709079, GE709080, GE722380, GE722381, GE732291, GE732292, GE732293, GE732294, GE742462, GE742463, GE742464, GE742465, GE742466, GE742467, GE742468, GE742469, GE742470	AGCAATTAAATGTAATTTAATTTCTTGTCAAAAAAGGACTATAGTTTTGAAAGAATACAAAACGCTAAAGACTTTTGAAAAATAAAAATCTTTAAATTCT[C/T]AAATTGTTGTCCAAACTTGAGCGGCTCTTCARACAGACCATRGTTCCTTAAATTAAGTTGATACGTGGGTAGTTTGCGTGAAACGGAATTACAAGGTCAA	0.466666667	0.896	SCR60	288	1	0.372	15	7.1	FBgn0026077|Gasp|100
BaC6410	C6410	C6410P365D131M64CG	DY764055, DY764338, DY764727, DY765085, DY765927, DY766646, DY767084, DY767273, DY767314, DY767701, DY768098, DY768337, DY768989, DY770411, DY770915, DY771127, DY771137, DY771488, DY771879, DY771964, DY772028, DY772163, DY772168, DY772228, DY772229, DY772240, DY772765, DY773102, DY773273, DY773435, GE659152, GE659153, GE659154, GE659155, GE659156, GE659157, GE659158, GE659159, GE659160, GE659161,…	GACAGRCGGCCCACNGTGACAGTACTTACGNTCCGGGTTTGARACARAACACGCGGAGWGCRGCRGGSACAACAACACGTCTGCGGTTGTCATAAGGYGG[C/G]GGGCATCCATCATAGGATCGGARCCNTCCTCAGTGCATCCTYYCCACGCTCTGTTTTGTGTGGGATCATGCCTCTRACAGTTTTCCACAAGATTTTARAT	0.488549618	0.658	SCR60	288	1	0.474	3	NA	FBgn0037351|RpL13A|85
BaC6416	C6416	C6416P156D86M26AG	DY763504, DY763904, DY763909, DY763989, DY763996, DY765399, DY765455, DY768062, DY771274, DY772257, DY772575, DY772839, DY773195, DY773403, GE659165, GE659166, GE659167, GE659168, GE659169, GE659170, GE659171, GE667088, GE667089, GE667090, GE667091, GE667092, GE667093, GE667094, GE667095, GE667096, GE667097, GE677032, GE677033, GE677034, GE677035, GE677036, GE677037, GE677038, GE677039, GE677040,…	TTTATATAGACWYTACACCTAAGGATTAGCTTGAARACTTCAGGTAGTCTTTCAGCACATCCAGCGCTGGKGTCTCCTCACCAAAGTCTTTGATTACTAC[A/G]CATGAGCATCCAACRATCTTTCTAGCCTTGCCATCCTTGTCAATTTTACATAAGCCTGCCCATTCACCAAGTTTTTTNGTTGTTGTCAACCTTGACRARG	0.302325581	0.501	SCR40	249	0.865	0	NA	NA	FBgn0014027|RpS12|67
BaC645	C645	C645P837D9M4GA	DY766698, GE667119, GE667120, GE667121, GE677059, GE677060, GE709266, GE709267, GE709268, GE709269, GE709270, GE709271, GE709272, GE732395, GE732396, GE732397, GE732398, GE732399, GE732400, GE742840, GE742841, GE742842, GE742843	TGGTGCAACTTAGGTCCAGTGTGGTACCAGCCMACTACCTTCTCACGGGCATTTACTTTCTTGAACATGCCRTACATGTTTTCCAAGTAATCGTGGTCCA[G/A]GAACCAGACAGATTTATCTTTGTCATCCTCATCAAAGGGAACTGCAAAACTGTTCGAGACATCCAGAACTCCCTTGGCCCTCCAGCACCCGAGGAGTACC	0.444444444	0.969	SCR60	279	0.969	0.28	4	NA	FBgn0002787|Mov34|100
BaC6456	C6456	C6456P265D37M17AG	DY763627, DY764267, DY764518, DY764865, DY766199, DY767721, DY768445, DY768460, DY772164, DY773428, GE659210, GE659211, GE659212, GE659213, GE659214, GE659215, GE659216, GE667134, GE667135, GE667136, GE667137, GE667138, GE667139, GE667140, GE667141, GE667142, GE667143, GE674191, GE677061, GE677062, GE684897, GE684898, GE709284, GE709285, GE709286, GE709287, GE709288, GE709289, GE709290, GE709291,…	GGTCCACAGATACTTTGTCGTCTTCAATGACACACATAATCTGTAGTTTGTTGATACCATAACCAACTGGAACTAACTTGGAAGCTCCCCACAGCAAGCC[A/G]TCCATTTCAATGGTTCTTACAAGTTTCTCCATCTCACTCATRTCTGTCTCRTCATCCCATGGTTTGACGTCWAGSAGGATAGAGGATTTAGCAATAAGGG	0.459459459	0.948	SCR60	288	1	0.163	3	26.3	FBgn0028737|Ef1beta|82
BaC6457	C6457	C6457P413D174M37TG	DY764063, DY764862, DY765037, DY765533, DY768581, DY768745, DY768829, DY768839, DY773070, DY773285, GE659217, GE659218, GE659219, GE659220, GE659221, GE659222, GE659223, GE659224, GE659225, GE659226, GE659227, GE659228, GE659229, GE659230, GE659231, GE659232, GE659233, GE659234, GE659235, GE667144, GE667145, GE667146, GE667147, GE667148, GE667149, GE667150, GE667151, GE667152, GE667153, GE667154,…	ACRATTTCTGGCTYCTCATTTGGAGGYSCCYCYTTCTTKGCCCGACGTAKTTTCYTCACTAACGCCATAGGCYTACGCTTCAGGCCTCGCGCGAATCGTC[T/G]KCGGGCACGCGCGTGYRTCAACTCCATCAACTGTTCATTTGGCATANTCAAGAAGCTGATCCAGGTCAACCCCTCGGAAGGTAAACYTCCTGAAGGTACG	0.212643678	0.557	SCR40	0	0	0	NA	NA	FBgn0034138|RpS15|71
BaC6459	C6459	C6459P246D11M5TC	DY770687, GE667164, GE667165, GE667166, GE667167, GE684904, GE684905, GE684906, GE684907, GE697564, GE697565, GE709410, GE709411, GE709412, GE709413, GE709414, GE709415, GE732473, GE732474, GE732475, GE743053, GE743054, GE743055, GE743056	ACCARAAAGTGAGGATCAACTCAATATATGCACATTTTTATTTGACCTTAATACTTAAATGTGTCTGGTACAATCATTTAAACACCATGGTGTCGAGCAT[T/C]GCTCCGAGGGACTGTACAATGTTATTTGCCATCAARATGTCTACTTTCTCTTCTAAATGCCTCTTGGGGTCCTGTTTGCCAACRTTCTTAATGGCTAACT	0.454545455	0.858	SCR60	288	1	0.387	3	15.1	FBgn0028694|Rpn11|100
BaC6462	C6462	C6462P289D15M4AG	DY764459, DY764744, DY765317, DY766242, DY767794, GE659236, GE697567, GE697568, GE697569, GE697570, GE709416, GE709417, GE709418, GE709419, GE732478, GE743061, GE743062, GE743063, GE743064, GE743065, GE743066, GE743067, GE743068	CCTTTTTNCCCTTTCCCCGTTCTCGGAACTTCTGTCCACATTTCCTTCACGTTTTCAAGGACCATGTTACAGTGCCGGTCGAACGCCTTAACTCGGCCCA[A/G]AAGCTTCTTGTTATTCCGACAGTTTATCAGCACTTGTGTGTTGTTTTTAACAGACTGTGTGAGTACCGAAAGGGGGCCAGTGCTGAATTCTTCGTCTTCT	0.266666667	0.937	SCR60	287	0.997	0	NA	NA	FBgn0037434|CG1249|56
BaC6466	C6466	C6466P276D6M3GA	DY769395, DY770371, GE684911, GE684912, GE722441, GE722442, GE743078, GE743079, GE743080, GE743081	CCYGATTTACAACCAAAGAAAAATATGATAAATTTTGAACTTCTCTGGAACAATCTGTTNNNNNNNATAATATGTGTGATACAGTAGCATGTCCTTTGTA[G/A]ATGCATTAAAGGTTCGAGAGTCCTGCCAACCTATTGCTTACCCTGGTTGAGAAATCTGTGCAYACCACTGCATAATTGCACCAAGTTATTTTTGTCTTAC	0.5	0.96	SCR60	288	1	0.22	8	24.2	FBgn0004132|boca|58
BaC6467	C6467	C6467P94D13M6GA	DY765480, DY767822, DY767909, DY768016, DY769047, DY769690, GE697572, GE697573, GE697574, GE697575, GE709420, GE709421, GE722443, GE722444, GE732481, GE732482, GE743082, GE743083, GE743084, GE743085, GE743086	NNNNNNNNNNNNNNNNNNNNNNNNNNNNNNNNNNNNNNNNNNTTTARAAACTTATCATTTATTACGCTAAAACTATCACTAATCACTACTCCTCGTCCTC[G/A]ACAACCACTTGTTTTCCTTTSCCGGGGCGRTTGGGCTTGCGGCGGGAYGGYGAGCCGGCGGGCTTGGGTTTRGGGGTGGGWGGGTTCTCTAGCGCGTCCA	0.461538462	0.674	SCR60	288	1	0.335	15	9.9	FBgn0027600|CG4778|100
BaC6470	C6470	C6470P474D36M16TG	DY763628, DY763795, DY763862, DY764005, DY764506, DY764770, DY765731, DY765865, DY765880, DY766340, DY767899, DY768238, DY768702, DY769479, DY769656, DY770016, DY770505, DY772446, DY772495, DY772920, DY772947, DY773093, GE667172, GE667173, GE667174, GE677075, GE684913, GE684914, GE709424, GE709425, GE709426, GE709427, GE709428, GE722447, GE722448, GE722449, GE722450, GE722451, GE722452, GE722453,…	ATCTTTTTTTTNNGCGAGTGACTGTACTTACACAAAATTTCTACAATAGTAAAATATTGCGTCATWATTAGGGCTAGGAATCCACTTACTTCGATTCATA[T/G]AACTGTTCTGATAAGTTATAATAAGCATGCWGACATGAACGAAAAARWRNTAYAAGTAATAAAAAAAANNNNCATTAAAACTGAARAAAAGTTCTTTAAA	0.444444444	0.749	SCR60	287	0.997	0.222	20	NA	FBgn0047135|CG32276|28
BaC6472	C6472	C6472P181D10M4AG	DY763687, GE732541, GE732542, GE732543, GE732544, GE732545, GE732546, GE732547, GE732548, GE743301, GE743302, GE743303, GE743304, GE743305, GE743306, GE743307, GE743308, GE743309, GE743310, GE743311, GE743312, GE743313, GE743314, GE743315, GE743316, GE743317	AATTAACGAACATTNATGTACAATTTNATCTAATCAGTTGTTTATCTAATGGTGGTAGGAAATGGCGGGCGACSCGAAGGATACTTGGGCAAGAGGAGCA[A/G]ARTATGCAACCTTGGCGATAGGARAGGCGTAARARATTGGAGAGGAGTAGGCGACTCTAGCGACAGGTGCGTGGTAGGCAACGGGAGCGGAATACSCTAA	0.4	0.662	SCR60	268	0.931	0	NA	NA	FBgn0035510|CG15006|16
BaC6473	C6473	C6473P489D8M3CT	DY763514, DY769120, DY769253, GE659248, GE659249, GE659250, GE659251, GE659252, GE659253, GE684915, GE684916, GE684917, GE684918, GE709431, GE709432, GE709433, GE709434, GE722454, GE722455, GE722456, GE722457, GE722458, GE722459, GE722460, GE732549, GE732550, GE743318, GE743319, GE743320, GE743321, GE743322, GE743323, GE743324, GE743325, GE743326, GE743327, GE743328, GE743329, GE743330, GE743331,…	TAGCCTCTGGCACTAATCAAATTGTCACTGCTTTCATTTGCAGAATCAACAGGTATGAGATCCYAAATTATGAAAAGTTCCGTATTTGTTGATGGGTGAA[C/T]TAATTTCACGATAATGCTTCGTGATGGATGGATTTGGCGTTCGTGAAACNNNNNNTATTATCTAACGATTTAAATCTTTGCATGACGAGATATAAATAGC	0.375	0.942	SCR60	257	0.892	0.3	NA	NA	FBgn0050101|CG30101|16
BaC6492	C6492	C6492P151D64M30TC	DY764205, DY766150, DY767033, DY767237, DY767596, DY767889, DY768285, DY770453, GE659278, GE659279, GE659280, GE659281, GE667231, GE677102, GE677103, GE677104, GE677105, GE677106, GE684936, GE684937, GE684938, GE684939, GE684940, GE684941, GE697612, GE709589, GE709590, GE709591, GE709592, GE709593, GE709594, GE709595, GE709596, GE709597, GE709598, GE709599, GE709600, GE709601, GE709602, GE709603,…	NNNNNNNNNNNNNNNNNNNNNNACACCNTAGTTTAATAATCTAAGCTGTCSCCTCTGGCAAGGTTGTAATGATGTCARARTCYCCAGGGTCTGTGATGGC[T/C]ARTGTGCACMCCCTGTAGTACCTTCCGCAAGCTGTGCCCAACTCAATGTTGTTGCCACTGTAGTGATGTACYCCWGTTTTTGCTAACAGTGCRTARTACT	0.46875	0.459	SCR40	278	0.965	0.309	15	26.5	FBgn0015745|RpL30|57
BaC6520	C6520	C6520P257D6M3GA	DY764381, DY765791, DY766130, GE667240, GE667241, GE709616, GE743609, GE743610	TGARAAGTTGGTTTTTCCTTTAGCCTTGCGCRGGCCTTTAGRCGGTTTCATGTTCTTTTTCTCTTCTGACCTCTGTGTTTGTTCTTCATGAATGTGCTTA[G/A]AGACAGCCTTTTCCATGTCAATTTTAGGTCTCTTGTTCAGGATACGGTCTATGAGGTTYARATTGTTTTCCTTCTCCACCTGAGGTGTGGGTATAGGAGC	0.5	0.921	SCR60	288	1	0	NA	NA	FBgn0052409|CG32409|63
BaC6547	C6547	C6547P639D6M3CT	GE684963, GE684964, GE684965, GE684966, GE684967, GE684968, GE684969, GE684970, GE743724, GE743725, GE743726, GE743727	CTGCTAAAGTATTAGATGGCTACACTGAGGATAAATCAGAATACGATATCTTTTACTACGGCAGAGGAGTGATTGTACACCCAGATTACAGAAGATTGGG[C/T]ATAGCGGTGGAACTTGTAAGAGTTAGAGAGTTAATCTGCAAAGATACAGTCATTTCGATGACTTGTGCTTGGATGTCAGCAAGAGGTAGCCAAAAGGCAG	0.5	0.903	SCR60	288	1	0.3	17	9.9	unknown
BaC6579	C6579	C6579P125D8M3GT	GE659346, GE659347, GE659348, GE659349, GE659350, GE674204, GE674205, GE732727	AAAGGSTCTATTTATAAATATTATTGAAGTTCTTTTTCTATTTTGTAGGTCAACAAAATGCATAATTATTTTTTAAGTKGGCTAGACAAATTGCTAGTGG[G/T]TTTAGAAGAATGGAAGCTGTTATTATTTCTCAGTTTTATATTTTTCGTATATTTCCACTATACAAATACGTTTGATTATTTTGAAAAACGTAGAATAAAA	0.375	0.663	SCR60	242	0.84	0.21	NA	NA	FBgn0015714|Cyp6a17|41
BaC6583	C6583	C6583P465D13M5TC	GE659360, GE659361, GE659362, GE674208, GE674209, GE677128, GE677129, GE677130, GE677131, GE677132, GE677133, GE677134, GE677135, GE677136, GE677137, GE677138, GE684991, GE684992, GE684993, GE684994, GE697641, GE697642, GE697643, GE697644	AATTGGATAATACTTTTTCCAAAGCATCGAARTATTTGTTGTCAGGGTCATATTTCTTTYTGAAGTTTTGGTAATCKTCAGGGTACAGTGTTTTTAAGCC[T/C]TGGAGGTACTTCCCGAATATATGCCTCTGAGGTGRGCTACATTTCTTGCATGCCTGTTCAACTGCYTCGGGGATDATTTTTTTGTAACTGGCAGCCAGTT	0.384615385	0.958	SCR60	287	0.997	0.403	19	31.7	FBgn0011695|PebIII|15
BaC6599	C6599	C6599P728D7M3CT	DY764795, DY767490, GE659395, GE659396, GE667267, GE667268, GE674210, GE684997, GE684998, GE697650, GE697651, GE697652, GE709665, GE709666	AGACTGTTGGTCTGGCTTTTTTNAGATCATCTTCATCCAGCAAAACATCTGAGTCTATTATCTCATCATCATTGGTGTTTGCTGCCCAAGCATCCTCGAC[C/T]GTGTCTTCTAATTTCCATACAGCTGGCTTACTRTTTAATTTTARRAATACYTTTGCACCAACCTCAAATTTGGGTTTTTCTGCAGTGAATACATTCTCCT	0.428571429	0.792	SCR60	201	0.698	0.252	NA	NA	FBgn0001977|l(2)35Bg|48
BaC6641	C6641	C6641P648D18M7AC	DY770087, DY770158, GE659492, GE659493, GE659494, GE659495, GE659496, GE659497, GE659498, GE659499, GE674213, GE697664, GE697665, GE697666, GE697667, GE732734, GE732735, GE732736	TATATCAAAATTAATGTGAATGTGAATAAAAATATTTTTTTATGTATYACAATTTATCGAATTTAAATCTWAAATTAAGTTTAGATCCTTAAACCCACAG[A/C]CTTCGAGCACTGAGCTGAAACAACACAGTTATCACAAGTCACAACTCACAACAACAAATAGCAATCATTTTAGCCAAATACTTTTTCTTCATGAGTTAAA	0.388888889	0.994	SCR60	260	0.903	0.339	17	29.4	FBgn0042713|Gpi1|18
BaC6652	C6652	C6652P175D20M5TC	GE659520, GE659521, GE659522, GE659523, GE659524, GE659525, GE659526, GE659527, GE659528, GE659529, GE659530, GE659531, GE659532, GE659533, GE659534, GE659535, GE659536, GE659537, GE659538, GE659539, GE659540, GE659541, GE659542, GE659543	TCGTTGATATATTCCTAATATCAGCACTGGTGCTATGCATCTACGCTACAAAYTCGCTATGGGAGCCCTTCGAGAGAGGCTACTTCTGTGGAGACGAGAG[T/C]CTCATGTTTCCATACAAAAATGACACCGTGACCACGCCGATGTTGAGGTTATTTGGACTTGGCCTGCCCATACTAGCATTCTTCCTCTGCGAGTGGGTRT	0.25	0.962	SCR60	270	0.938	0.366	19	121.7	FBgn0016078|wun|53
BaC667	C667	C667P485D11M5TC	DY766497, DY772361, GE677141, GE677142, GE709675, GE709676, GE709677, GE709678, GE709679, GE709680, GE743820, GE743821, GE743822, GE743823, GE743824, GE743825, GE743826, GE743827, GE743828, GE743829, GE743830	CTTCCATGGCGTCTTGACCACCACCRAGTACCACATGGTCTAAAATGGGACTGAGGGCTGCAGARTTAACTGGACGTTCAGTTTTGTATTCCTTGAGCAG[T/C]TCAAGGGAGCTAGTGTCAAATAGTTTGGCAGTTTGATCCTTGGATGCTGTTATGAACATGGTGCCGTCACGAGATAGCTGCATATCRTTGATCTGATGTG	0.454545455	0.937	SCR60	288	1	0.318	15	NA	FBgn0015834|Trip1|100
BaC6683	C6683	C6683P152D12M6CT	GE659630, GE659631, GE659632, GE659633, GE659634, GE659635, GE659636, GE659637, GE659638, GE659639, GE659640, GE659641, GE659642, GE697695, GE732746	TCTCCACAATCTTCGCCTTCTCTCCCAAGTACACGAAGATGTCRTTRTTKATGTCCAGRATGAAGCAGTCGCCCTTGTTCATTGAGGAGATCAGAGGATC[C/T]ACCTGTCTAACTCTAACATTCCTTTTCCCTTTAACCTGGAARAGACGTTTCTCMGCRCCAGGGTTAGTCACCACGTGGTTAAAMCCRGACTGGTGACCAC	0.5	0.945	SCR60	0	0	0	NA	NA	FBgn0010225|Gel|68
BaC6700	C6700	C6700P474D7M3TC	GE659678, GE659679, GE659680, GE659681, GE659682, GE659683, GE732755	GTGCCAACGTTAGAGGATTTCAAGAAACTCAAAAACACTACATCTTTTACTGAAGCAAAAGAATTTAAGCTGTCAGATGTGTTGTGGCATTCCAGTAAAT[T/C]GTTTGCTAACTGTAAAAAACAATTGTCATCTCGGAGTGTAATAATGCTAACCCGTCTTGATATTGCACCAATTGCAGTAGACCAGAAACCAACCCTCAGC	0.428571429	0.952	SCR60	285	0.99	0.457	19	NA	unknown
BaC6704	C6704	C6704P572D8M3GA	GE659693, GE659694, GE659695, GE659696, GE659697, GE674221, GE685029, GE697700, GE732758, GE732759	CTACAGTTAAGTTAATGAGCTCATACRAGYCCACGAACTATGCGATATYTYTAACAACTCTTTATGAGTGTTAATTTTNNNNNNTATCAACAATTTATAG[G/A]CAGGTTTGCTGATTTCTGTGCAAAGGATATGTTGTAAATTATNNNAAACGCCAATYTAAAGCAGTTCAAATGTYTRAAATTATTGTAATTTNACATTATT	0.375	0.545	SCR40	0	0	0	NA	NA	FBgn0028968|gammaCop|100
BaC673	C673	C673P134D22M7AG	DY763797, DY765232, DY765313, DY766226, DY767546, DY767946, DY770379, DY771140, GE667330, GE667331, GE667332, GE677148, GE677149, GE685034, GE685035, GE685036, GE697710, GE697711, GE697712, GE697713, GE697714, GE709693, GE709694, GE709695, GE709696, GE709697, GE709698, GE709699, GE709700, GE709701, GE732765, GE732766, GE732767, GE732768, GE743846, GE743847	NAAAACATTTATTTAATTGTCAATAGCTTATATTGATTACAAAATCAATACATATCATACATTTTGTGTAAACGTAAATGGGAATGATCTGCAATGATTG[A/G]TGAAAGTTACACCAACCTCCTAACTGAAAAACTTGAAACATTTATGGCCAAAAWGGAATCATGATTATTTATGAAAGTTTACAAGGACTTCTTGGAGTCC	0.318181818	0.985	SCR60	260	0.903	0.358	12	70	FBgn0028554|xl6|40
BaC6755	C6755	C6755P790D8M3CG	GE659844, GE659845, GE659846, GE659847, GE659848, GE697725, GE697726, GE697727, GE722553, GE732778, GE732779	ATGGCTGGTTGATACTGTAAATATGTAGGCAACTTAAAAAACAGGCAGCCGCTCTTAACGAGTGTCTCACACAAACTGAAGGAAAATTATAAACTTTTCG[C/G]CGCGTCGACGTAGCGTGATTCAACAATCAACACATACAGCAGTTAGCGTGTTAACAATCACAGTAATCGATGCGATTGTTATCAAAGGAACTCTTATCAA	0.375	0.903	SCR60	288	1	0.127	10	NA	FBgn0031992|CG8498|24
BaC6778	C6778	C6778P338D33M13TC	DY769601, DY770102, GE659904, GE659905, GE659906, GE659907, GE659908, GE659909, GE685046, GE685047, GE685048, GE685049, GE685050, GE685051, GE685052, GE685053, GE685054, GE685055, GE685056, GE685057, GE685058, GE685059, GE685060, GE685061, GE685062, GE685063, GE685064, GE685065, GE685066, GE685067, GE697744, GE709702, GE709703, GE709704, GE709705, GE722567, GE722568, GE722569, GE722570, GE722571,…	TCGCATCCACSCGTTGYGCYACCGTCGAGCCTGGCAACTCCTGGGACCTGGCTCCCTTCTGCGGGCGYAGCACCTGCAAGATCAGCGAAGACCAGCCCCC[T/C]AGGCTTCTGGAACTGGTCGAGGACTGTGGCCCTCTCCCNTATCGCYAACCCCAAGTGCAAACTTGACACAGAGAAGACCAATAAGACCGCGCCTTTCCCC	0.393939394	0.634	SCR60	288	1	0.175	16	47.7	FBgn0051997|CG31997|57
BaC6792	C6792	C6792P746D6M3GA	GE659947, GE659948, GE659949, GE659950, GE659951, GE659952	ATGGYCTACTTTCAAATTGGAAAAGGTCTTCAATGTTTGCTATTCTGTTAYGCGATAAATCAATATTTTCGATATTAACGAGATTTCGAAAAGGGCTGTT[G/A]GAGATCTGTTGTATGTTGTTATTGATGATATAAAGATTTTTGAGTCTGTACATCATGTCCAAAAATGATAGATCAGTTCTTGGCCAGTTTCCGTGGACAG	0.5	0.938	SCR60	288	1	0	NA	NA	FBgn0033920|CG8561|11
BaC6794	C6794	C6794P604D7M3GA	GE659954, GE659955, GE659956, GE659957, GE677159, GE677160, GE722574, GE722575, GE722576, GE722577, GE722578, GE722579, GE722580, GE722581, GE722582, GE732796, GE732797	TATAGAAAACGGTCTTATAGATTTGAGAGCTCTGCTAAAAAAANGAAGCAAATCTTGTTGTTCCAATAGATGATGATGAATTTTTACTCAAGTTCCTTCG[G/A]CCGTGCAAATTTTATGCAGAGAGTGCGTTTAAAAAGATACAGGCATATTACCAGTTCAGACTAACACACAAGGATTACTGCCGRGATCTCTATCCGAGCG	0.428571429	0.97	SCR60	287	0.997	0.462	NA	NA	FBgn0031914|CG5973|85
BaC6797	C6797	C6797P678D9M4TC	GE659966, GE659967, GE659968, GE659969, GE659970, GE659971, GE659972, GE659973, GE659974, GE659975, GE659976, GE659977	AGGCAACCGCGCTCGCTCTAGCTCCGCCTCTGTCTTCTTCTTGATTGTCTTCGTGTTCCGGGGTTTCTGCTATCCGTAAATCTGCTTCTTCTACGTGTGG[T/C]GGAACTGAAACCACCAATTTGAGTAATCCAAAAAAGACGCACCCTCCCAAAACAATCAGCGCAACCTTCGCCATCCTGCTTNNNNNNNNNNNNNNNNNNN	0.444444444	0.955	SCR60	0	0	0	NA	NA	unknown
BaC6805	C6805	C6805P737D14M4AC	GE660001, GE660002, GE660003, GE660004, GE660005, GE660006, GE660007, GE660008, GE660009, GE660010, GE660011, GE667380, GE667381, GE667382, GE667383, GE667384, GE667385	TGCGTATTTATTGGAAAGTCTTTGATTATAAATACGAATCAAAGTRKAAAGKATTAYRAAAAMACATTTTRTYTTCTTTTTATGCAGGCTGGTACTTAGA[A/C]AATTWATTTTAAGCGTTATTTATTTATTTAGCAAATATTTRTATTGTAATTATCAACATTTATATAAGTACAGATAAGTATTTATTTTATCATAGTAAAT	0.285714286	0.625	SCR60	278	0.965	0.464	17	100.1	FBgn0003748|Treh|94
BaC681	C681	C681P201D6M3GA	GE660018, GE674237, GE697753, GE697754, GE732803, GE732804	GACCAACGTGGCAACATGACYCTGCATTGGCTGGTAAAGCCAAAAGATTCTGCCATCTTTCACCCTGGCATYACATCTTTCTTGGAGGATGGCTTMAAAA[G/A]TGGTACATCTAAAAAGGATCCAGAACTTCGTGTATCAGAATTGAGAGAAGCGATATTACCGGCCCTTAAGAGCAATATGGAGGAGGATCCTAAATTCTGG	0.5	0.579	SCR40	286	0.993	0.241	17	51.1	FBgn0015527|pen|41
BaC684	C684	C684P573D6M3GA	GE660089, GE660090, GE697761, GE722590, GE722591, GE722592	GACCGCCCTCAATCAACTGTTTGCTTARGAATAGGGCATTGGAACCAGTCGAGCAGTTGTTRTTCACGTTGTAAATAGGAATGCCAGTCATGCCGACCTG[G/A]TACAGAACTCGCTGCCCGCAAGTGGAGTCACCGAAAACGTAGCCACAGACGGCTTGTTGTACGTTCTCATATTTAATACCAGCATCTGCCAATGCATCTA	0.5	0.702	SCR60	288	1	0.378	3	39.4	FBgn0015808|ScpX|89
BaC6848	C6848	C6848P565D12M6CT	DY767408, DY768835, GE660101, GE660102, GE667395, GE667396, GE674240, GE674241, GE685080, GE685081, GE685082, GE697764, GE697765, GE697766, GE697767, GE697768, GE697769, GE709718, GE709719, GE709720, GE709721, GE709722, GE722593, GE722594, GE722595, GE732810, GE732811, GE732812, GE743901, GE743902, GE743903, GE743904, GE743905, GE743906, GE743907	ACAGCAAATATAAATAATTGATTGTCGAACAAGTGAACAAGCAAACATTTGGATCAACTGTCTCATAGCAATTCCATGGGATACATAAAATGTTAACGCA[C/T]ATAATATAATGACAGGAACAAGATTATCTGCAACCTGAATACTTGATTTTAAATATTTTAATTAAATACCTATTACAATACATATTACATTGAGATGCAT	0.5	0.796	SCR60	288	1	0.191	16	NA	FBgn0026316|UbcD10|90
BaC6853	C6853	C6853P491D7M3AG	GE660110, GE660111, GE660112, GE660113, GE660114, GE660115, GE660116, GE660117, GE674242, GE674243, GE685083, GE685084, GE697770, GE697771, GE709723, GE709724, GE722596	AGAGATTACGTTTACTGCTTCCTTGTATTGCAGATGATATTATGTACCACTAGTTGCGGCCTCGGTACATGCGCACGAAGGCCGCGTCGCTGCTGGAGCA[A/G]AGCCCGATCTTCTGGCACACGCCTTTAGTTCCGAAGTCTTCGATCATGTGGATGACGCTATCGCCGTACACTTCCAGCATAGTGTGACACCTGTCGTAGT	0.428571429	0.521	SCR40	0	0	0	NA	NA	FBgn0000416|Sap-r|100
BaC6881	C6881	C6881P626D8M3CT	GE660176, GE660177, GE660178, GE660179, GE660180, GE660181, GE660182, GE660183, GE667408, GE667409	GACGACAACCTCATGTWTTATATGAAGCGAGACGCGAAGAATACCGATGACTTGCCAACGATCAAGATTCAAAAGTCAACGTTACCCTTCAATCACAAAT[C/T]TGAATTGATTTTCGATAAAACGCAATAAAAATTATAGATTTATTGTTCGGAACGATATTTAACAATATAGGTAATTCTTTAATGATTAAGTGTAAAAATA	0.375	0.905	SCR60	285	0.99	0	NA	NA	unknown
BaC6961	C6961	C6961P563D8M3AG	GE660343, GE660344, GE660345, GE660346, GE660347, GE674261, GE697811, GE697812	GTAAAATGAAAAGGAAAGTGGATWCGCGAGCAACAAAAGGACGTAAAATTAAATATGTYGTTCACAACAAACTTGTCAGTTATATGGCTCCAGAGAAATC[A/G]TTGAAATGGAATGATGAAAGTACTAATGAATTGTMCAGTTCGCTTTTTGGTAAAATGTTCGAAAATAATAATGTGGGCGTAAATGTTGACCTTGATAATG	0.375	0.897	SCR60	288	1	0.054	19	59.1	FBgn0031851|CG11188|33
BaC6967	C6967	C6967P669D17M7GT	GE660363, GE667459, GE667460, GE667461, GE667462, GE667463, GE667464, GE667465, GE667466, GE667467, GE667468, GE667469, GE667470, GE667471, GE667472, GE667473, GE667474, GE667475, GE667476, GE667477, GE667478, GE667479, GE667480, GE667481, GE667482, GE667483	TGGACGACCAGCGTAAARTGGCCTCTGAGCGCATGCTAATACAACCATCGCAACGGCTAAAATAATTTTACACAAAAGCATATTGGATCTTTTAAATTAT[G/T]TCCGAGCAAAAAATCAACGTTTGCAAGTAANATTTGCAAGGTATTTATANNNNNNNNNNNNNNNNNNNNNNNNNNNNNNNNNNNNNNNNNNNNNNNNNNN	0.411764706	0.964	SCR60	0	0	0	NA	NA	unknown
BaC697	C697	C697P580D15M4TC	DY763432, DY763721, DY765212, DY766002, DY767505, DY768723, DY772336, GE667487, GE667488, GE697813, GE697814, GE722624, GE722625, GE722626, GE732839, GE732840, GE732841, GE732842, GE732843, GE732844, GE743925, GE743926, GE743927, GE743928, GE743929, GE743930	GGGCACGTGAGTGCACCGCTACWGGTTTCTTGATGACAAGACCATCCTTGATCATCTTACGGATGTTCTGTCGGGAATTGGTGTTGGCGATTTCATTGAT[T/C]TCATTTGGATCTAACCACACTTTCTTTTTACCACATCGCATAACAGAGGCTGCAAGCCTCTTCTGCAGCTTTAGGGAGCTCATCGTGACACGGTGAGTCC	0.266666667	0.988	SCR60	288	1	0.139	5	0	FBgn0002607|RpL19|79
BaC6976	C6976	C6976P456D17M7CT	GE660379, GE660380, GE660381, GE660382, GE660383, GE660384, GE660385, GE660386, GE660387, GE660388, GE660389, GE660390, GE660391, GE660392, GE660393, GE660394, GE660395, GE660396, GE660397, GE660398	GCGCCTCAAACTTACCCGTACCTTACGGRCTARGTTTACCCGGTCTAATTAAAGGGCTTAACTTACCCGGCCTAGTTAACAATAACATACCTAGTTCCAG[C/T]ACAACTGTCTGCGAAAGTACCAATAACCCTGTATCACCATTAAAYTTACCTCTCGGTTTATCTGGAATGCTTGGAGGCGGTTTACCTTTTGGCGGACTTA	0.411764706	0.864	SCR60	288	1	0.281	28	0	unknown
BaC6991	C6991	C6991P1109D8M4GA	DY764228, GE660439, GE685128, GE685129, GE685130, GE685131, GE685132, GE685133, GE685134, GE685135, GE697820, GE709775, GE709776, GE722632, GE722633, GE743936, GE743937	TGAACTTATCTGAGTACTCCACCCATCTGTTCCTGCTGTAGAAGTATCGTGGGTTCTCGTAATATTTGTTGCCGAAGCTATCTTCCCCTACCAGCTTGCC[G/A]TCTTTTAGTTCTTCTTGTCTGTATAATTTGTACARCGATCCGAAGACGCCACCGTTTTGGCGTATCATACTCAAAACCGTTGCTACCTTGTCTAGAGCAA	0.5	0.828	SCR60	287	0.997	0.354	2	47.2	FBgn0031436|CG3214|56
BaC6992	C6992	C6992P454D6M3GC	GE660440, GE660441, GE667509, GE667510, GE685136, GE685137, GE685138, GE685139, GE743938, GE743939, GE743940, GE743941	TACCATGTATTGTGTAGTAATTGTGCTTCAGAGAAAAAAAAATGTGCTAAGTGTTGCAAACCAGTCGATGAAAATACTATTAAGAAAAGTGCTGAAGAAA[G/C]TGAAGATAATAAATATGAAACAATATTAAAAAGTCTACCTGAACGAAAAAGAAGAACCTTGCTCAGGTATATCAAAAAACAACAAGATGGAGAAGAGATT	0.5	0.409	SCR40	288	1	0.443	15	NA	FBgn0030834|CG8675|22
BaC6997	C6997	C6997P222D114M40AG	DY763774, DY763889, DY764038, DY769189, DY771640, DY772097, DY772206, DY772501, DY773343, GE660451, GE660452, GE660453, GE660454, GE660455, GE660456, GE660457, GE660458, GE660459, GE660460, GE660461, GE660462, GE660463, GE660464, GE660465, GE660466, GE660467, GE660468, GE660469, GE660470, GE660471, GE660472, GE660473, GE660474, GE660475, GE660476, GE660477, GE660478, GE660479, GE660480, GE660481,…	TGTCCTCACGGTTACCAAARTCACCRCCRTCRACATRGTGAATGGKCTTCTYGCGCCAGCCACCCGTTGGGTTRYTCARTTTGAATGGCCATAGGAAATT[A/G]CTTGCATACTYGAACTTTTCACCAACAGTAAARATTTCGTGGATAAGGTCCTCCACACAGATGATGTTGCTCTTGCCGAGTTTGTCTTCAATGATCTTGT	0.350877193	0.475	SCR40	0	0	0	NA	NA	FBgn0005593|RpL7|98
BaC7014	C7014	C7014P433D6M3CT	GE660510, GE660511, GE660512, GE660513, GE660514, GE660515, GE660516, GE660517, GE667530, GE667531, GE667532, GE667533	CCSTTTTAGCTTGNTCNTCTCTAACARTKTATACTACAAATACATTGACTTTTTTATTTTTAGGAYAGTTAACTTGTATTTTTTATTGATTATTTGKGTT[C/T]CTTCACTTACGCCATCTTGTAGTGAGTTATTACGGTAGATCTCAYTATATTATTTTTTATAAATARCAGAAACTYCTAATTANNNNTATCCTTAGCAATG	0.5	0.61	SCR60	198	0.688	0.108	NA	NA	FBgn0016724|RfaBp|15
BaC7022	C7022	C7022P716D14M7CT	DY763482, DY763680, DY763686, DY763744, DY763757, DY763786, DY763953, DY763960, DY764148, DY764360, DY764385, DY764429, DY764445, DY764447, DY764450, DY764493, DY764542, DY764667, DY764682, DY764739, DY764904, DY765251, DY765383, DY765390, DY765520, DY765559, DY765655, DY765690, DY765966, DY765994, DY766020, DY766043, DY766257, DY766331, DY766443, DY766453, DY766588, DY766590, DY766615, DY766624,…	NNNNNNNNNNNNNNNNNNNNNNNNNNNNNNNNNNNNNNNNNNNNNNNNNNNNNNNNNNNNNNNNNNNNNNNNAWATGYCCGGAACCGCCAACGGAAAACT[C/T]CGAAAAAGGAAGGCAAAACAAAGTWAKGSGGCCGCTTCCCCGCNNNNNNNNNNNNNNNNNNNNNNNNNNNNNNNNNNNNNNNNNNNNNNNNNNNNNNNNN	0.5	0.884	SCR60	0	0	0	NA	NA	unknown
BaC7031	C7031	C7031P1283D19M8AG	DY768178, DY768504, DY768537, DY768653, GE660672, GE660673, GE660674, GE660675, GE660676, GE660677, GE660678, GE660679, GE660680, GE660681, GE660682, GE660683, GE660684, GE660685, GE660686, GE667767, GE667768, GE674279, GE674280, GE674281, GE674282, GE697877, GE697878, GE697879, GE697880, GE697881, GE697882, GE697883, GE697884, GE697885, GE697886, GE697887, GE697888, GE697889, GE697890, GE697891,…	TGTAACAATTATCTAAAGCACTGAGGTAGCACTGTATAGACAATTTGCCATCCACATAWGGGAATTCRGAYGCTAGGTCTGGCTTGTAAAAGTCATATGC[A/G]TGGGTCATGTAGGAGGCACGGACTCCACARTCAAAAACCAAGGGAGCATCAGGACCAATCAGCATTGCTACAGCACCAGCACCTCCTGTGGGTCTTGCAG	0.421052632	0.982	SCR60	288	1	0.267	19	NA	FBgn0010611|Hmgs|100
BaC7094	C7094	C7094P244D35M14CT	DY763454, DY765333, DY765408, DY765466, DY765538, DY765568, DY765740, DY766031, DY766251, DY766363, DY766377, DY766521, DY766826, DY766831, DY766970, GE660815, GE667818, GE667819, GE667820, GE709936, GE709937, GE709938, GE709939, GE709940, GE709941, GE709942, GE709943, GE709944, GE709945, GE709946, GE709947, GE709948, GE709949, GE709950, GE709951, GE709952, GE709953, GE709954, GE709955, GE709956,…	TGGAGTCCATAGGCACCMGTCAGDATAGGAGTCGGTACACCCACATGGGAGATTCTCGCAATAGGGGATGAGTAGATGACGGGAGATGCGTAGCGGGTTA[C/T]GATCGGGGAAGAAATCACAGGCGAAGTGAGGATGCCAACGGAGCGTTTCTGGATCTGRTGGGATTCCTCCAGGGCTTTAGCTTCYARATGAGCGGCGCGC	0.4	0.808	SCR60	288	1	0.306	11	11.4	unknown
BaC7110	C7110	C7110P1528D40M19GA	GE660843, GE660844, GE660845, GE660846, GE660847, GE660848, GE660849, GE660850, GE660851, GE660852, GE660853, GE660854, GE660855, GE660856, GE660857, GE660858, GE660859, GE660860, GE660861, GE660862, GE660863, GE660864, GE660865, GE660866, GE660867, GE660868, GE660869, GE660870, GE660871, GE660872, GE660873, GE660874, GE660875, GE660876, GE660877, GE660878, GE660879, GE660880, GE660881, GE660882,…	TRTARTCGTAGTCTCTGTCRCTGAAAGTCCTCACYTTGTTGTTGTCAACACTGCATAGAGGTYGGAACTGATGTTTGCTGTAATAATTAAGCACGCGTTC[G/A]TAGGGCATGATTGGCCAGTACGTGGACAAAGCGACAGGYGTAACTTTAGGTATAGGCACGTTCTTAATATCCATACGTCCATAGAATGAATGGGACARTG	0.475	0.975	SCR60	288	1	0.345	27	35.9	unknown
BaC7112	C7112	C7112P826D7M3GA	DY767370, DY769627, GE661042, GE661043, GE667880, GE667881, GE667882, GE709961, GE709962, GE709963, GE709964, GE709965, GE709966, GE744202, GE744203, GE744204, GE744205, GE744206, GE744207	TCCTCATCCAAGGTGTTCAGAGCACAAAACACGTTACTGATTACACCCAACGCAACGAACAGAATGTCTAAGCGAAACATTGTACAACAAATTAGGCAAA[G/A]TGTTTATAAAGCGTAAAGTTGTTTGAGTATTTAATTTAATTGGATTTAACTTCGWTTCGCAATTTCACGAGATTTATCAATATTTTATCCACAGACGTTT	0.428571429	0.863	SCR60	288	1	0.144	19	NA	FBgn0034066|CG8397|47
BaC7146	C7146	C7146P595D7M3CT	GE661104, GE661105, GE661106, GE667901, GE667902, GE667903, GE667904, GE667905, GE667906, GE667907, GE667908, GE667909, GE667910, GE667911, GE667912, GE667913, GE667914, GE667915	CTACTGAACAAGCGGGTCTCTGCGAGCCGTACTCYTGCGTSTCGCACGGCTTYGACCGCGCCGCACCSCTGCCGGTCGGCAGCAAGATACTGATCGTCGG[C/T]GCCGGCATCATTGGTAATTTGTGGATAACAACACTGCATCTGCAAGGTCATAGAGATGTCACAGTTTCCGAGATGAATAAATCCAGACTGGATATAGTCA	0.428571429	0.896	SCR60	288	1	0.196	16	54.2	FBgn0022359|Sodh-2|27
BaC7148	C7148	C7148P593D34M9GC	DY768918, DY769247, DY769503, DY769899, DY769910, DY769920, DY770164, DY770593, GE661108, GE661109, GE661110, GE661111, GE661112, GE661113, GE661114, GE661115, GE661116, GE661117, GE661118, GE661119, GE661120, GE661121, GE661122, GE661123, GE661124, GE661125, GE674296, GE674297, GE685393, GE685394, GE697933, GE697934, GE697935, GE697936, GE697937, GE697938, GE697939, GE697940, GE697941, GE697942,…	CGTCYGCTGSCTTTGCTTCGCTGCACYRAAGTCAACTGCYAGAAATCGCCAACAATTGGTGTGATTGCTAACTCAGCTAGCGTTAGTCTAAAGTTCGCGY[G/C]AAGTCAAAGCGTCGTGCCGTTTCTCTGTCAGCGRWGCAGCAAGTGAAGYGTGGTGGGTGAAGTGACTAGTGCCAGCCGTGGCCGAAGGAGATGGGCGCGT	0.264705882	0.893	SCR60	288	1	0.12	17	NA	FBgn0035512|CG15008|31
BaC7151	C7151	C7151P84D25M9GA	DY765839, DY768651, DY771030, DY772359, GE661130, GE661131, GE661132, GE661133, GE661134, GE667916, GE677341, GE677342, GE685395, GE685396, GE709978, GE709979, GE709980, GE709981, GE722872, GE733045, GE733046, GE744212, GE744213, GE744214, GE744215, GE744216, GE744217, GE744218, GE744219, GE744220, GE744221, GE744222, GE744223, GE744224, GE744225, GE744226	NNNNNNNNNNNNNNNNNNNNNNNNNNNNNNNNNNNNNNNNNNNNNNNNNNNNNNNNGGTTTTTAWTTTTAAAACCAMCCAATGATATTGCACCCATTGCC[G/A]ATAACCAATGCAATACCAGCGRRYGCACTCCCACAGAACATTAACGGTAAGACTTCTGGTATCTGGCGCGGGCGCCGGGGCCVCCRAACTTYTTGGGCTC	0.36	0.742	SCR60	159	0.552	0	NA	NA	FBgn0034743|RpS16|86
BaC7168	C7168	C7168P392D13M6TC	DY763383, DY763407, DY763713, DY764076, DY764332, DY768112, DY770137, DY773239, GE661175, GE661176, GE661177, GE667918, GE667919, GE667920, GE667921, GE674299, GE674300, GE733059, GE733060, GE733061, GE733062, GE744232, GE744233, GE744234, GE744235	TCAATGAGTCTAGYACAATAMTTTCACATTCACTTMACAACMACACAYACACTGAGYGTTTTCACTTGGTACCCGTGGACAGGAGAGCCAGTACACCAGA[T/C]GCAGCAGAGAGTGATACTATGTAGTTAACAGTRGGTGTGAAMGAACGYAGCAAGTAGAAGCTGCTGAGGATCACAATTGTCAGGAAGAGAGCATTGTTGT	0.461538462	0.928	SCR60	288	1	0.247	8	18.3	FBgn0025700|CG5885|63
BaC7217	C7217	C7217P720D8M4GA	GE661260, GE722883, GE722884, GE722885, GE733086, GE733087, GE733088, GE733089, GE733090, GE733091, GE733092, GE733093	GTGTCAGCCCGGTACAGTCTTTAACACCCAGCTGAATGTCTGCGATTGGCCCGACAGCGCTAACAGAGCTGAATGCCGTTCATAGACTATAGACTATAWA[G/A]CTTAGGCCAAACCAATGCGTCGACGCGTTCTCTGAGTTCACTTCGACGCGTGCTATTCCGGTATTTCACACTCGTCGACGAACATATCGCCTATAACACG	0.5	0.762	SCR60	278	0.965	0.472	7	35.1	FBgn0038180|CG9307|100
BaC7222	C7222	C7222P350D13M5CT	GE661268, GE661269, GE661270, GE667941, GE667942, GE667943, GE667944, GE667945, GE667946, GE667947, GE667948, GE667949, GE667950, GE667951, GE667952, GE667953, GE667954, GE667955, GE667956, GE667957, GE667958, GE667959, GE667960, GE667961, GE667962, GE667963, GE667964	CGTCAGCAATTTCTTCCGACTCYGAAACTCTTCCCAGGGCSACCATTTTTTCAAAATCTTCATACTTTATATCTATGCCGCCATTTTCAAAGAAATCCGT[C/T]TTCACTGGCCCAGGGCTGACTGTGTTAACTCGAATRCCGTGAGGAGCTAATYCAGCCGCAGCACATGCTCCGAAATGATTGATAGCWGCTTTAGAAATGT	0.384615385	0.791	SCR60	0	0	0	NA	NA	FBgn0051549|CG31549|43
BaC7235	C7235	C7235P456D6M3GA	DY771363, DY771913, GE661294, GE661295, GE677347, GE685404, GE685405, GE709998, GE709999	TCTGAGGGCCATCTTGTTCAGACCAGGAGCCCATCAGCACAGAGCTGCCAAACGGACGGACAGCACTGTACAGAGTGTATGCATGGACATACATGGACAC[G/A]CGCTCATTGAGGTATTTCAGGGGGACTGGGATCCCGTACTGAGATCTGTAGTTTGATGCTTCCGATCTTGCTGTTTCCACTACCTGTCTCGCATCTGGTA	0.5	0.878	SCR60	288	1	0.311	18	14.4	FBgn0023175|Prosalpha7|95
BaC7263	C7263	C7263P405D6M3GA	GE661356, GE661357, GE661358, GE661359, GE661360, GE661361, GE667978, GE667979, GE667980, GE667981, GE667982, GE733110, GE733111	CGCGCAAATGTACGACTCGGTGTACACGCCCGCGCTGCCGCCCGTGTACTCGTGGCCCGACGACTACAGCGGGCCGCAAGTGCACGCCATGTAGACTGCC[G/A]CAGTATGAGAACTTATAACGCCTCCCGWCTATGACATCCTGGTACTTGCGTCCTCATAYYCGATCCAARGTGATAWsAAAAWTGTTAATTTAARTMANNN	0.5	0.636	SCR60	272	0.944	0.372	6	5.7	FBgn0002719|Men|29
BaC7280	C7280	C7280P83D13M4GC	DY764524, DY764644, DY764658, DY764666, DY768487, DY770549, DY770551, GE661396, GE733114, GE733115, GE744270, GE744271, GE744272, GE744273, GE744274, GE744275, GE744276	NNNNNNNNNNNNNNNNNNNNNNNNNNNNNNNNNNNNNNNNNNNNNNNNNNNNNNNNAACAAGATGTTTATTTATAGKCTAATCTTCCTCTTCATCGTTGG[G/C]GGCTCCGGAGCCCTGTCCCTTGCGGAGGTNTCTTCCTCTTGACGCGGCCCGGCCGGCCGCCGCCGAAGGGCGACTTGAGCGAGAAGTCAATGTGTTTGCC	0.307692308	0.891	SCR60	288	1	0	NA	NA	FBgn0010408|RpS9|100
BaC7286	C7286	C7286P583D15M3GC	DY766977, DY768662, DY768764, DY770579, GE661404, GE661405, GE661406, GE661407, GE661408, GE661409, GE661410, GE661411, GE661412, GE661413, GE661414, GE661415, GE667993, GE667994, GE667995, GE667996, GE667997, GE667998, GE677352, GE677353, GE677354, GE677355, GE685439, GE685440, GE685441, GE685442, GE685443, GE697982, GE697983, GE710023, GE710024, GE710025, GE722916, GE722917, GE722918, GE722919,…	CACAGCTTGTACTTAGCTTCTTCTGGGGTTATCNCTGTGGATTGTGAAACGTCCCTTTACATCATAGATCAGGCGGAACAGCTCATTGGTTTTTTNCAAT[G/C]GACACAACATCCATGAAGCCCGCGGGGTAGGNTGGGGTCGGTGCGCACTTTGCCGTCCACCTTGATGAGCCGCTGTTTGACGATCTTCAGCACCTCGTTG	0.2	0.683	SCR60	0	0	0	NA	NA	FBgn0011284|RpS4|100
BaC7313	C7313	C7313P621D7M3TC	DY763548, DY765807, GE661459, GE661460, GE668009, GE697986, GE697987, GE697988, GE697989, GE697990, GE697991, GE697992, GE697993, GE697994, GE697995, GE710038, GE710039, GE710040	TAGTGTGAGATTCCACGAATTATAGAAAACAAGATCGCTGTGTCGCTTTCTGCAAGACATGAAAGTGAAGAAAAGTGTCAGCCAAGGCTAAATGCGTCGA[T/C]TGCTACTTTTCAAAATCAGCGTAAAGGGCCTCGTTTTACTCCTAAAATTATAATAAGTAGTCACTGGTCTCGAAACATGGCTTAAGTACTATACACCTAA	0.428571429	0.969	SCR60	288	1	0.283	10	40.7	FBgn0039257|tnc|81
BaC7320	C7320	C7320P334D13M6TC	DY764196, GE661473, GE661474, GE668015, GE668016, GE677359, GE677360, GE685452, GE685453, GE685454, GE685455, GE685456, GE685457, GE685458, GE685459, GE685460, GE685461, GE685462, GE685463, GE685464, GE685465, GE685466, GE685467, GE685468, GE685469, GE697996, GE697997	AACCTCTTCCGAAGACTTCCACCGTGCAGTCATTACATGGAGCTTTGCCTGCCCAGAACTTGAAGATCAAACATGGTCCCAGTGCGATTCAAGTACGTTT[T/C]GCGCACACCGATATCGCGTACCCCGACTTCTCTGCGTACCGTCGTAAGGAGACGCAGGACCCGACGTCTAAGGCAAAGGAGAATATAGATGACCGCCAGT	0.461538462	0.605	SCR60	288	1	0.328	4	44.1	FBgn0021906|RFeSP|75
BaC7337	C7337	C7337P597D22M11GC	DY770145, DY770315, GE661505, GE661506, GE661507, GE661508, GE661509, GE661510, GE661511, GE661512, GE661513, GE674312, GE674313, GE698005, GE722924, GE722925, GE722926, GE722927, GE722928, GE722929, GE722930, GE722931, GE722932, GE722933, GE722934, GE722935, GE722936, GE722937, GE722938, GE722939, GE722940, GE722941, GE722942, GE722943, GE722944, GE722945, GE722946, GE722947, GE722948, GE722949,…	ACGTCTTGCACGATCCTATTTTCTTCTTCAGTTAAATCGAGTCYTTCRCCTCGACCCTTTCGTGAGTCCCACACTCGGTTGTTATCAGAACCAAARTATG[G/C]ATCATTATGAGACGCTTGCTGAGACGATGGTTGGCTTTCGGAGTCTTCCACCTTTNAGTTCTTCAACGGGTACATTTGYCTCTTTAGTAGGCGCGTTYGC	0.5	0.674	SCR60	288	1	0.191	22	NA	unknown
BaC7387	C7387	C7387P1672D8M3AG	DY773288, GE661602, GE661603, GE661604, GE661605, GE668043, GE668044, GE674318, GE674319, GE685477, GE685478, GE698017, GE698018, GE698019, GE698020, GE698021, GE698022, GE710049, GE722970, GE722971, GE722972, GE722973, GE722974, GE722975, GE722976, GE722977, GE722978, GE733145, GE744306, GE744307	TGTATTTAACACATCGTTTATGAAGTCCTTACGTTACAACATATCCAAAGAGAGTATTATTTAGGATTTAATATTACATTCAAATTTTTCGAGTTAAGCT[A/G]TCCGCGAGAATATTTGAAACACGGTCATTTAAAATTCAATACAATTAACTCACAATTTTTTCAAAGGAATAAGTTTTGAACAGGAGTCAAATANGCATTC	0.375	0.978	SCR60	287	0.997	0.342	12	54	unknown
BaC7413	C7413	C7413P568D10M4TC	DY767867, DY768966, GE661652, GE661653, GE668061, GE668062, GE668063, GE668064, GE677362, GE677363, GE685483, GE685484, GE685485, GE685486, GE685487, GE685488, GE685489, GE722984, GE722985, GE733150, GE733151, GE733152, GE733153, GE744315, GE744316	TCTCAGGGTCGTGAGTCTTGTGGTTGTTGCGCGTRGCCTCCTGGTGRATGAAGAAGGCGCGCTCSGCCAGCTCCTTCTGTATGTCGAGCGASCGCGCHAG[T/C]GACTCCAGCTCCTGCAGCTCGATGGTGTTGTTCTTCTCTTCTGTCGCCTCCTGCGGGCTGCGGCTGTGGAAGTCCATGGTGCCGCCTCTCTTAGTBACAT	0.4	0.624	SCR60	246	0.854	0.318	NA	NA	FBgn0015221|Fer2LCH|35
BaC7427	C7427	C7427P762D17M7CT	DY766706, DY766837, DY767372, DY770680, DY771463, DY771990, DY772382, GE661658, GE661659, GE668099, GE668100, GE668101, GE668102, GE668103, GE677364, GE677365, GE685491, GE685492, GE710058, GE710059, GE710060, GE710061, GE710062, GE710063, GE722988, GE722989, GE722990, GE722991, GE722992, GE722993, GE722994, GE733155, GE744322, GE744323, GE744324, GE744325	CACTTCTTCTTTGCGCTGTGCCCATAGAACGGGAGGAGGTACTGGCGTTTCACCCGACATTTTAACTCGACTATATTTAAGAAAAAAGAACTTTARAACG[C/T]GAAATAATTGATCAAACGTGAACTTAGAAATCACAAATCAATTAATTAGGATTGAAAATTCTTTGCACCATTCGGTTTCCGACTGTCGCTTTTTTTTNGG	0.411764706	0.511	SCR40	0	0	0	NA	NA	FBgn0037728|CG16817|20
BaC7430	C7430	C7430P1262D14M5GA	DY764114, DY766591, DY767575, DY767724, DY772317, GE661665, GE661666, GE668107, GE668108, GE668109, GE668110, GE668111, GE668112, GE668113, GE674325, GE674326, GE685495, GE685496, GE685497, GE685498, GE685499, GE685500, GE685501, GE685502, GE685503, GE685504, GE685505, GE685506, GE685507, GE710082, GE710083, GE723001, GE723002, GE723003, GE723004, GE733157, GE733158, GE744327, GE744328	CAACACCTTCTCTTGTGCCCATGTGCTTGGCCTCAAACTCTTTGAATTGCCTCTCTCGCTCCTGTCTGTATTTCTCAATTTCATCTTGAGCYTCTTCCTT[G/A]GCTTGCTTTAGGCGTTTCGCTTTTCGCTTTCTCGCCTCTGAGACCTTTTNCTGCAGCGCGCTTTTCAGCAGCCAGCAGTTGCTGGATTCCCTGNCGTCTG	0.357142857	0.726	SCR60	288	1	0.358	20	14.8	FBgn0026753|Vha13|28
BaC7431	C7431	C7431P153D7M3CT	GE661667, GE661668, GE661669, GE668114, GE668115, GE668116, GE668117, GE668118, GE668119, GE668120, GE668121	TATTATTTAAATAAACACTATATTTATATAAATATACTCATAGTCATTGGTAGTAACTCTTACAAACCCTCATACATTGTGTTTGGGTAATGAAATTGTT[C/T]GGGTTTCCACCACAACCGCCATAGAAGAAAAACTTGCAGATGTTCTGTGTATAATCGTAGTAAAATCTYGGATATCTACCGTTACATGGGCCTTTGTCAG	0.428571429	0.932	SCR60	288	1	0.405	17	37.7	FBgn0051609|CG31609|14
BaC7433	C7433	C7433P337D20M10CT	DY763549, DY771861, DY772391, DY773432, GE661670, GE668124, GE668125, GE668126, GE668127, GE668128, GE685508, GE685509, GE685510, GE685511, GE698037, GE698038, GE710084, GE710085, GE710086, GE710087, GE710088, GE710089, GE710090, GE710091, GE710092, GE710093, GE723005, GE723006, GE733159, GE733160, GE744329, GE744330, GE744331, GE744332, GE744333, GE744334	AGGTATGTAGTATRTACTATAATTTTGTAAACTCATTATAATATAGTATTTTYTAGAATTATCCAATAAGCATGGGTTGGAGTTTTCCAGAATCATACAA[C/T]TGCTTGACATCTGATCCACCTCCMACACAGGTACCATTGATAAACACTTGTGGRACGGTCCTGATTCCAGATATTTGYGCTAGATTTTCTTGRATGGCTG	0.5	0.96	SCR60	288	1	0.071	3	15.1	FBgn0034658|Grx-1|31
BaC7446	C7446	C7446P232D11M5CT	DY771353, DY772203, DY773258, GE661678, GE661679, GE668167, GE677366, GE710100, GE710101, GE710102, GE710103, GE710104, GE733164, GE744343	AGAATATATAATATGTATGAGCGCGCTACGCGACGGACATGGTTCTCATCAAATACATAACGACTGCAAGTACGAAAGGGTTCCTTATATTAGCGAGTAG[C/T]GTCGCGGCAAGGCTTCACTTGAATATCTTGCCCTGGTTGAACTTGCGGCCCTTGGCGTCGGCGCCGCTCCACGAGAAGTACTCCTGCACCAGCTTCTTCG	0.454545455	0.954	SCR60	284	0.986	0.316	18	50.4	FBgn0029176|Ef1gamma|94
BaC7463	C7463	C7463P851D18M9CT	GE661686, GE661687, GE661688, GE661689, GE661690, GE661691, GE661692, GE668249, GE668250, GE668251, GE668252, GE668253, GE668254, GE668255, GE668256, GE668257, GE668258, GE668259, GE668260, GE668261, GE668262, GE668263, GE668264, GE668265, GE668266, GE668267, GE668268, GE668269, GE668270, GE668271, GE668272, GE668273, GE668274, GE668275, GE668276, GE668277, GE668278, GE668279, GE668280, GE668281,…	ATGAAGCAAACCARTGGCATAAGTATCAGGTAGTACTTTTTNCTGGAATCGCAGCACAGGATCAGCNCCAGAGGTCGCTCATATCAATGGTGTGTCCTTT[C/T]GCTTTGATCTCAGGGTGTTTCCTCACAAGCARCCAGCCGACGTGGGAGAAGAAGAACCCTCGTGTTGCRTTGTGAGGGTCAGCRTCGGTTTCTGAGTACT	0.5	0.969	SCR60	288	1	0.271	12	NA	FBgn0043044|desat1|100
BaC7487	C7487	C7487P213D9M4GC	DY765646, DY767390, GE668364, GE668365, GE668366, GE668367, GE668368, GE668369, GE677369, GE677370, GE710109, GE710110, GE744351, GE744352, GE744353, GE744354	TGAATGAATATAATTGGCAAATTTTNNNNNNGAGTTACTAACTGCTTCAGCTATTTACTTGTAAATTTGGAATGTATTCATAATGCATTTWAAACTATTT[G/C]ACTTTTCCTTGTTCCAACTGCTCAAGGAATCCTTTAGAACACCTCACAGACTGTTGGTAGCATTTCTCAAATCCCTTTGAATCACTATCATAGTAGGGGT	0.444444444	0.702	SCR60	287	0.997	0.247	5	49.8	FBgn0040077|primo-1|40
BaC7509	C7509	C7509P239D12M5GT	DY771914, DY772357, GE661721, GE661722, GE668627, GE668628, GE668629, GE668630, GE698051, GE710123, GE733179, GE733180, GE744359, GE744360, GE744361, GE744362, GE744363, GE744364	AANGAAAATAATGCATTATTCAATAATAATAATGTAAAAATAAAATAATATAAAAATGTTAGACACGTAAGTAGCTACCTCGAAATACATTTTCGTTATA[G/T]TTAGAAAGAAATCAAAACGCCTGCATTTTGTGCTATATTTTGAGCCGTGGCAGAAGTATANNAAGTGTCAGATCTTAAAAAATAACARTAGATTGAGTGC	0.416666667	0.971	SCR60	287	0.997	0.427	27	NA	unknown
BaC7561	C7561	C7561P266D52M12TG	DY764463, DY765349, DY765932, DY765963, DY766117, DY766635, DY767649, DY767680, DY767696, DY769114, DY769580, DY769684, DY769974, DY771050, DY771825, DY772268, DY772551, GE661733, GE668793, GE668794, GE668795, GE668796, GE668797, GE668798, GE668799, GE668800, GE668801, GE668802, GE668803, GE668804, GE668805, GE668806, GE674338, GE674339, GE677390, GE677391, GE685518, GE685519, GE698057, GE698058,…	TTRGTCTTCTAGCTTCACGCTCGGACTCGAGGAGTGTAARAATGTCTCCTTCACGAATYGGTCCCTTCACGTTCCTGAWGATTTGTCGGCTCGTCTCTCC[T/G]ATRAACTCAACTTTGACCTGAGTACATTGTCCTTGGGAGNCCGGTACGTCCCRGGACCTTCATCACGCGGGCGARAACGTTGGGCTTATCCATATTTTAT	0.230769231	0.778	SCR60	288	1	0.193	NA	NA	FBgn0030136|RpS28b|24
BaC7565	C7565	C7565P477D8M3CA	DY763528, DY771326, GE668858, GE723034, GE733197, GE733198, GE733199, GE744393, GE744394, GE744395, GE744396, GE744397, GE744398	CCCAGCCTGCAACTAGGATACCAGCAACAAGGGAGTCGCGGTAATTGTAGCACAGCTCACGGAAGATGGCCGCCGCAGTCTGAACTAGCGGAGGCTCGCC[C/A]AGTTCCATCCTGTGGAAGTTCAAATGATAAGTAACAATATCAGCAATAGCCTGGGTGTCCGCAGCAGAWCCYGAGCGRCAGCAGTATATRTGATCAGTGA	0.375	0.864	SCR60	288	1	0.189	15	56.3	FBgn0010590|l(2)05070|72
BaC758	C758	C758P972D6M3CA	DY765182, GE661741, GE661742, GE661743, GE685525, GE685526, GE710146, GE710147, GE710148, GE733203, GE733204	AAAATTAATATAAGAACTTAARAGGAAATAAAATTTATTTTAAATAWTTATACTTAGAATATCAATCAAGTTTTTGTACATTTGTTATTAAAGCAATCTA[C/A]TTAAGCAGAGTATTAATGGGTCATTTTTTATAAAGTGTTTAGCTATTGTCTGTCTCATGTTTCTTCTTATAGTCCTCTTCATATTGTTTATGCCAATCTA	0.5	0.755	SCR60	288	1	0.28	9	3.7	FBgn0036909|CG15881|25
BaC7605	C7605	C7605P296D118M56CG	DY764082, DY764687, DY764747, DY764792, DY764909, DY765038, DY765049, DY765063, DY765161, DY768695, DY773047, DY773155, DY773348, GE661753, GE661754, GE661755, GE661756, GE661757, GE661758, GE668972, GE668973, GE668974, GE668975, GE668976, GE668977, GE668978, GE668979, GE668980, GE668981, GE668982, GE668983, GE668984, GE668985, GE668986, GE668987, GE668988, GE668989, GE668990, GE668991, GE668992,…	TGAGGTACATTGTTGTTNNNGAYTGTACCYGTATTARTAGGRTCTATCCCCACTGGTTAGCGAATTTTTTATAAATDTCCATACAGGCTTTCGCATCTTG[C/G]ACAGAATCATGTTCGCCTTCTTGTATGAACCTTCCTAGATACTCCMTAGCCAAGRTTTGTAGAGCTACYGGTTGGTTATTCCNNNTCAAGGGCCCGTAGG	0.474576271	0.869	SCR60	283	0.983	0.484	6	NA	FBgn0036405|CG6833|40
BaC7640	C7640	C7640P532D20M9AC	DY763792, DY765666, DY765702, DY768205, DY768345, DY772023, GE661767, GE661768, GE661769, GE669094, GE669095, GE669096, GE669097, GE669098, GE669099, GE669100, GE669101, GE669102, GE669103, GE677416, GE677417, GE677418, GE677419, GE677420, GE677421, GE677422, GE677423, GE677424, GE677425, GE710258, GE710259, GE710260, GE710261, GE710262, GE710263, GE710264, GE710265, GE710266, GE733224, GE733225,…	ATCAGAATCTTCAGCTTTTNGTTTCTGGGATTGACTTGGGTCTTGAACTGCTYGAGCCCGCAGTTTCCAAAGATTCAACTCTCACTTGCAGGCTAATAAC[A/C]AGTTTGCGGAGATCATCAATAGCCTTTTTCAGTTCAGAATTTTCATTTTCTAATTGGTTAACTTTGTTACTGATTTCAGTGTTTGGAACTCCAGCTAGAG	0.45	0.975	SCR60	287	0.997	0.306	5	NA	FBgn0032198|eEF1delta|67
BaC768	C768	C768P488D8M3TC	DY764997, DY768607, DY768827, DY771748, GE669277, GE733240, GE733241, GE733242, GE733243, GE744485, GE744486, GE744487, GE744488	ATAGRCTCACTTTGGCGCCGTTTCTTTGTGCAAGGTTGCCGGCTGTCACGTACGGAACATATTCATCATTGTCCGGATATTGACTGTCTTCGAGGTCGTC[T/C]TTATCTGCCATTTCGTTTTACTTTTAGTTTTTACAGCAATAAAAATGTTATGATACCTAATAGAATAATTATTTCCTNNNNNNNNNAATGGAAAAATATT	0.375	0.9	SCR60	288	1	0.177	NA	NA	unknown
BaC7709	C7709	C7709P188D18M7CT	GE661821, GE661822, GE669494, GE669495, GE669496, GE669497, GE669498, GE669499, GE669500, GE669501, GE669502, GE669503, GE669504, GE669505, GE669506, GE669507, GE669508, GE669509, GE669510, GE669511, GE669512, GE669513, GE669514, GE669515, GE669516, GE674350, GE677431, GE677432, GE677433, GE677434, GE677435, GE677436, GE677437, GE677438, GE677439, GE685604, GE698091, GE733247	NNNNNNNANNNNNNNNNNNNNNNNNNNNNNNNNNNNNNNNNNNNNNNTAAAATTAAAAAAAARNNNSGAAAATGTCAGACGAATCAGATATAGAAATACA[C/T]TCGGCGTTACCGAAAACTAAGAAGAAAATATCACCAATGAGTCCAACACAAGGGTTGCTGAAGGAGAAAAAAGCTGCACCGAAAACGAAAAAACTACCGA	0.388888889	0.932	SCR60	287	0.997	0.144	2	56.7	FBgn0053864|His1:CG33864|13
BaC7717	C7717	C7717P236D7M3AG	GE669541, GE669542, GE677440, GE677441, GE677442, GE677443, GE677444, GE677445, GE685609, GE685610, GE685611, GE685612, GE698092, GE698093	CAGAGAGCTTGTTGTAATCAGCCAGATGCCTCCACACAATACGGCTCATTCTCCATTCCTTGACAATACCGCGGGGCCTTGAGGTTATAACACATCTATT[A/G]TTGATCCTCATTGGTGTAGCGTTTAATTCAAATTTGTTGATTTCCTTATCTGCTAATTCTCTGATTTCTGGTGGCAGTACATTGTTTTTTCTCAATGCAT	0.428571429	0.979	SCR60	288	1	0.234	15	NA	FBgn0044030|mRpS14|48
BaC7719	C7719	C7719P652D67M19CT	DY764827, DY766040, DY766404, DY766680, DY767428, DY767743, DY767995, DY768094, DY768141, DY768474, DY769517, DY769566, DY771184, DY771210, DY771245, DY771492, DY771555, DY771738, DY772022, DY772134, DY772468, DY772703, GE661825, GE661826, GE661827, GE661828, GE661829, GE661830, GE661831, GE661832, GE669546, GE669547, GE669548, GE669549, GE669550, GE669551, GE669552, GE669553, GE669554, GE669555,…	CACCCCCTTGCAACAYGAAGTTGGGGATGACACGGTGGAAGGTGGAGCCTCTGTAGCCGAAGCCCTTTTCACNAGTGCATAGCGCACGGAAGTTTTCACA[C/T]GTTTTTGGNAGTGACRTCAGTTCTTAACTCAACGACGATTCTYCCCAATGGTGCACCATCGACGGCCACATCCAAAAATACTCGGGGSMAGCTCATTTTA	0.28358209	0.638	SCR60	0	0	0	NA	NA	FBgn0004432|Cyp1|86
BaC7736	C7736	C7736P814D10M5GC	GE661838, GE661839, GE661840, GE661841, GE661842, GE669610, GE669611, GE669612, GE669613, GE669614, GE669615, GE669616, GE669617, GE669618, GE669619, GE669620, GE669621, GE669622, GE669623, GE669624, GE669625, GE669626, GE669627, GE669628, GE669629, GE669630, GE669631, GE669632, GE669633, GE669634, GE669635, GE669636, GE669637, GE669638, GE669639, GE669640, GE669641, GE669642, GE669643, GE669644,…	GAAGTGGCTGCCGGGGGCGATCATCCGCATCGGAGGGCTGCGAACGTTCGTCATGTAGACCATCGGCGCTAGCGCGTGCATCGATAAGATTTTGTCGCCG[G/C]TCTCGGGCACCGTCGCCGCCCAAGCGAAGAACACGGTGGAGCCTTGAGAGTATCCCACGTAGTGCAACTTCTTCTGTCCCGACGTTTTTAGCGTGTGGTC	0.5	0.73	SCR60	287	0.997	0.271	19	23.1	FBgn0032264|CG6113|87
BaC774	C774	C774P1013D12M5TC	DY763459, DY764017, DY764390, DY764945, DY768021, DY768274, DY771397, DY772074, GE674355, GE677455, GE677456, GE677457, GE677458, GE710328, GE710329, GE710330, GE710331, GE733262, GE744528, GE744529, GE744530, GE744531, GE744532, GE744533, GE744534, GE744535, GE744536	CACTCTTCGCCTTGATGCCGAGGAGCATTTTCCGCACGACTACCTTCTGYTTAGATGAGCACCGACCGCACGCGGTTTGCAATGTTTCCGGCAAGACTCG[T/C]TTAAAGTTCTTGCCGTCCTTAGTGCAAGGGCCCTTCTCCATAACGCATTTGTAGTAGGCGAGTAGGATCCTATCGTTYTGTATGATAGARTCAGCGTTGA	0.416666667	0.963	SCR60	0	0	0	NA	NA	FBgn0035089|Phk-3|20
BaC7759	C7759	C7759P200D47M10CA	DY763540, DY765900, DY767497, DY767864, DY772588, GE661846, GE661847, GE661848, GE661849, GE661850, GE661851, GE661852, GE669707, GE669708, GE669709, GE669710, GE669711, GE669712, GE669713, GE669714, GE669715, GE669716, GE669717, GE669718, GE669719, GE669720, GE669721, GE685634, GE685635, GE685636, GE685637, GE685638, GE685639, GE685640, GE685641, GE685642, GE685643, GE685644, GE685645, GE685646,…	TGGKAAAATAATTTACTAATGATCTACATACCACCTTAAATCACATSTTTAATGGCARAACAAAACAATCCATTTGTCTAAAACAAGTGGCATATATTGA[C/A]ATAATGKTAATTCACAAATCTACTTCAGCCTCTTGAAAAGGTCTTTGTTCACACATTTGTCAAGGACATGTATATAGTCTATGAGCTCTTCTTCACAGGT	0.212765957	0.607	SCR60	288	1	0.092	16	30.6	FBgn0050354|CG30354|18
BaC7771	C7771	C7771P894D10M4CT	DY763641, DY770272, DY770407, DY771664, GE661857, GE661858, GE661859, GE661860, GE669758, GE669759, GE669760, GE685654, GE685655, GE710349, GE710350, GE733271, GE733272, GE744554, GE744555	TCTTGTACACACACGTCAGTCCRTCCAGGATTATAATCTCTGAGTTGGCTCTGTGTGTTTTATTAAACAGGTTCTTCTCAAACGCCTTCTGTTCTTTGGG[C/T]GTCGGCAACACATCTTTGTCATAGTATTTGGCCAACACTCTGTTGCCGTCATTGTCAAGGATGCACATCCCTTTTACTATGTACAGTGTGGGTTCAAATA	0.4	0.799	SCR60	288	1	0.345	2	55.5	FBgn0040512|zetaCOP|85
BaC779	C779	C779P213D7M3GT	DY764901, DY773211, GE661865, GE661866, GE669798, GE669799, GE685656, GE685657, GE685658, GE685659, GE710351, GE710352	TTCTCTAAATCRACCTCRGGATACTCTGCTTGTAATTTTTCCAAGTCCATATCAGGAAAACGCTTCAAAAGGTGTTGAACATGGTTGAAATTTCTGTTCC[G/T]TTCATTTCTTTTTATACTACGTAACTTTTCCTGGTRTAATCTATAGAATTTTTTSACTGCAAGACTATTTATGTATCCATGTTCCAGATAAGATTTTACC	0.428571429	0.809	SCR60	281	0.976	0.335	22	NA	FBgn0014023|Rlc1|79
BaC7827	C7827	C7827P781D14M3AC	DY766750, GE669895, GE669896, GE669897, GE669898, GE677464, GE677465, GE685665, GE685666, GE685667, GE685668, GE710357, GE710358, GE710359, GE710360, GE710361, GE710362, GE710363, GE710364, GE710365, GE710366, GE710367, GE723078, GE723079, GE723080, GE744565, GE744566, GE744567, GE744568, GE744569, GE744570	TGCGTTTAGCGCCATTTGACCAATTTATTTGTACCAAATATCAAACAAGAGGCTAATGATGGTATTAATGTGAAAATTTAGGCCTTTTGAGGGCCTTCTG[A/C]ATTACCTTTTTACACCACAGAAAAATTAATTAAAATTTAAATCCTATCACAGATGAAACTNNNNNNNNNNNNNNNNNNNNNNNNNNNNNNNNNNNNNNNN	0.214285714	0.996	SCR60	288	1	0.151	10	NA	FBgn0031145|Ntf-2|57
BaC7836	C7836	C7836P1384D8M4GA	DY763594, DY766569, DY769572, DY770276, DY771139, DY771311, DY772556, GE669921, GE669922, GE669923, GE669924, GE669925, GE669926, GE677466, GE677467, GE677468, GE677469, GE685671, GE685672, GE685673, GE685674, GE685675, GE698116, GE698117, GE710368, GE733279, GE733280, GE744571, GE744572, GE744573, GE744574, GE744575, GE744576	CATTAGGGTCCAGGGGCCCACTGTTCAAATTCTTAACWATCTCYGCAATCTGGTCCTTATCACTGTTCATCTTCCAGTTGCCACCAACAATGAATTTACG[G/A]CCCATGATTGTTTCKGAATTATTTCCTTTCAGGCTCTTGGAAAACTATTAAAATATTCAGCCGCCTCGCCTATTGGTATTGATTTCAGAATTCAGATGTA	0.5	0.657	SCR60	0	0	0	NA	NA	FBgn0003738|Tpi|100
BaC790	C790	C790P473D22M10CT	DY765852, GE670349, GE670350, GE670351, GE670352, GE670353, GE670354, GE674365, GE674366, GE677477, GE677478, GE677479, GE677480, GE677481, GE677482, GE677483, GE685705, GE685706, GE685707, GE685708, GE710521, GE710522, GE710523, GE710524, GE710525, GE723105, GE723106, GE723107, GE723108, GE733302, GE733303, GE744597, GE744598, GE744599, GE744600	CRCAYTCTTCGTCTTCTTCTTCTGCGATTGGTGCTACCGTAGTGCCAGCAGTGGYTGCATCRTTTCCTGCGGTCTGTGTTTCTGGTGCCTTGAAYCTCTC[C/T]GCAGCTGCCATTGTCGCTTGCTGTGACAGATCCTCGATCTTGGCTTCACCAAACACAATGTARGTGTCAGAATGTGGGTTCTTGTATACATCTGGGGAGT	0.454545455	0.604	SCR60	288	1	0.467	2	53.1	FBgn0017565|Nacalpha|62
BaC7929	C7929	C7929P286D59M24GT	GE661976, GE661977, GE661978, GE661979, GE661980, GE661981, GE661982, GE661983, GE661984, GE661985, GE661986, GE661987, GE661988, GE661989, GE661990, GE661991, GE670497, GE670498, GE670499, GE670500, GE670501, GE670502, GE670503, GE670504, GE670505, GE670506, GE670507, GE670508, GE670509, GE670510, GE670511, GE670512, GE670513, GE670514, GE670515, GE670516, GE670517, GE670518, GE670519, GE670520,…	NGTAYGCGGMCTTGATCTGAGGGGCCAGCTTCTGGTTGGTCTGCTCCATGTTGGTGGCTACTTCCTTGGCCAACTTCTGGCTCTCAGCAACAGCGGACTT[G/T]ACAGCGGTCTCCAACTTCTCGCGCAAAGYGTTGGCCTGTTGCTCAACCTCGGGATGGGCYTTGCGAARGTCCTCGGCCGTGCGTTGGATGTTGGCGCGCG	0.406779661	0.781	SCR60	288	1	0.352	16	NA	unknown
BaC7930	C7930	C7930P200D12M4AG	DY763685, DY766603, DY771514, GE661992, GE661993, GE661994, GE661995, GE670539, GE670540, GE670541, GE670542, GE710610, GE710611, GE710612, GE710613, GE733346, GE733347, GE744686, GE744687, GE744688, GE744689	CACATTAACAACTTTCATGTAATCTTCATGAGTTATAAGTTTATTTTTAGTAGCGTCTGTAATAGCAATACTGGACAACATTATGGCTATAAAGCCATCA[A/G]AGTCGGGCATTTCTTGCAAAAGTTCAGGATTCTTGATTAAATTTTCATTGATTTCTACCARAGTGCCTCTCATGCCGCACGGTATACCAAAGGAAGTACC	0.333333333	0.995	SCR60	288	1	0	NA	NA	FBgn0038182|CG9288|40
BaC7932	C7932	C7932P447D6M3GA	GE661996, GE661997, GE670545, GE670546, GE685733, GE710614, GE710615, GE710616, GE733348, GE733349	TGCCTGGGCTGAATGTGGGTTTTGGAAGRAATGGTACYCTGTTTGCGATWGARGCCGGCAAGGTAGTAGTCACCTGTGAAAAATTTGACCCCAACTGGGA[G/A]CACACATGGGTCAAAAGAATTTATGCRGGAMGGGAGGARCAAACCATATTTAARAAGTATTTCAATGTTATACCAGAWCCACARCATAATAGGTTTAAGT	0.5	0.991	SCR60	287	0.997	0.122	13	NA	FBgn0053002|mRpL27|62
BaC7935	C7935	C7935P371D6M3GT	GE670563, GE674373, GE674374, GE685734, GE698164, GE698165, GE698166, GE698167, GE698168, GE698169, GE698170, GE723130, GE723131, GE733350, GE733351, GE744690	TTTAACATAAATAATAATAAAACCAGAGGTTTTTACATTATGTACACAGGAAAACGTTAAGGCAACCACAATTAATGATATATTTAATTATTAACTATTG[G/T]GTCAATTTTAAATCATTTAACAACAGACTGTTTGTGACCTATATTTCTTACAGATAAAATGCCCCAAGACCTTTCCATAGCCCAATTATTAACAATTACT	0.5	0.432	SCR40	288	1	0	NA	NA	FBgn0015808|ScpX|66
BaC7937	C7937	C7937P506D9M4TC	GE670566, GE670567, GE670568, GE670569, GE670570, GE670571, GE670572, GE670573, GE670574, GE670575, GE670576, GE670577, GE674375, GE674376, GE698171, GE698172, GE698173, GE698174	CACGATGAAAGCTCTAGAGATCATGCGAAAAGAYCAAGGTGGTAAAGGAGGTGTTATAATGAACATGTCGTCTATAGCGGCTTTATATATAGACCCACTA[T/C]TGCCCATATACTTCGGCACCAAGAGCTATGTACTTCAATTCAGTAGTTGTCTCGGCTTGCCGGAATATTACAACAGAACAGGAGTTCGAGTGATAGCAAT	0.444444444	0.964	SCR60	288	1	0.198	10	82.6	FBgn0011693|Pdh|31
BaC7958	C7958	C7958P547D11M5AC	DY771694, GE670698, GE670699, GE670700, GE670701, GE670702, GE670703, GE670704, GE670705, GE685745, GE685746, GE685747, GE685748, GE698176, GE698177, GE698178, GE698179, GE710621, GE710622, GE710623, GE710624, GE710625, GE710626, GE744696, GE744697, GE744698	AGAAGATTGATGTCAATGGTGAATCTGCAAGTCCTTTGTGGAAGTTTTTGAAGCATAAGCAAGGAGGCACTTTAGGAGATTTCATCAAATGGAATTTCAC[A/C]AAGTTCATTATTGACAAGAACGGWGTTCCAGTTGAGCGTCAYGGACCTAAAACAGATCCCTTGGATTTGGTGAAGTCACTCCAGAAGTACTGGTGAATCA	0.454545455	0.916	SCR60	288	1	0.257	23	NA	FBgn0035438|PHGPx|51
BaC7961	C7961	C7961P457D6M3CT	DY763937, DY768291, GE670710, GE670711, GE670712, GE670713, GE685749, GE685750, GE685751, GE710627, GE723144, GE723145, GE733356	TACATTTTAAGCGTTTGATTCAAATAAATATTTTTTNATTAAAACAAAATAAAAATTCAAAGAAATAATATAAACGNTTAGCTTCCCGCCAACTGGCTTT[C/T]GTATGGTACACTTGACAGGTGACAGATAAAATATTCCCGCCAAATGAGTACCATAGACAATTTGATTTTTTTTTTACTCCAAAGCAGCAGCACCAGAGAT	0.5	0.95	SCR60	288	1	0.359	NA	NA	FBgn0020235|ATPsyn-gamma|80
BaC7963	C7963	C7963P240D8M4CT	DY766919, GE670716, GE670717, GE670718, GE670719, GE670720, GE670721, GE670722, GE670723, GE677505, GE677506, GE685752, GE685753, GE710629, GE710630, GE733357, GE733358, GE744699, GE744700	CATCAGGTTCATCCAACARAGCTTGCAACTGATGTATTGATGTCACCAACACATGAAATTGCTTTTTTCTTAGTGATAAACGACTTTCGAGTTGTTGTTT[C/T]GTTGCTTCTAAACTATTGAGCTCAGTTTTTNAATAAGCTCAGTCKCTCTAATGTCTCTTTTCTRTCMGGCTGTTCACTTATAACTTTAGCKAGAACGTCR	0.5	0.899	SCR60	276	0.958	0.123	23	56	FBgn0035110|thoc7|39
BaC7987	C7987	C7987P244D9M3GA	DY771096, GE670786, GE670787, GE670788, GE670789, GE685757, GE685758, GE685759, GE685760, GE685761, GE698183, GE698184, GE710640, GE733366, GE733367, GE744711	GCGTTGGTACAAAGTCGTAAGCCAACGCTCTACCTCTGTGGTTGAAGACGTAGAAYGAGGTTAGATTGCGTTGGGTTTCCCATTTTATGTTATTCAATTC[G/A]TTTGCAGCTGGAATCTCACGGAGCTTGCCTGCTATGTTCAAAACTCCCCAAATTACTGCAAAYAAGCTTACTACAGCTTGAATTATTATATCTAAAGGAA	0.333333333	0.985	SCR60	287	0.997	0.302	4	0	FBgn0032732|CG15168|30
BaC80	C80	C80P325D9M4AG	DY767823, DY768398, DY771418, DY772737, DY772791, GE698188, GE710641, GE710642, GE744714	TTTTGGCTTGGGTATCCTCCTTGACCATGTCTATAACTTCGTCAGGTATTCRAARATATTTGATCGTACTGCCACGGATATAACACTCGGGCATCCGCCA[A/G]AACTTGTCGCCGTCTCGAGAAGTGCAAATAACTTCTCGTAAATTTATATTCATCCAATTATCGCAACTCACTAAGTGTCCGTTGTAGGTTTCGCCATTTT	0.444444444	0.7	SCR60	288	1	0	NA	NA	FBgn0067622|LSm-4|57
BaC8071	C8071	C8071P339D6M3CT	DY772345, GE662044, GE671101, GE671102, GE671103, GE671104, GE671105, GE671106, GE685780, GE685781, GE685782	TATCATAATAACCTATCCGAAACATTCATACATGTATTATTGATATAKTATCTATGATATAGATGCAACACAGATGAATACAATCGTAGTCGTATGAAAT[C/T]GTCACTTCCAGCGTTGCCAGATGTCCCGATTTTTAAATCAATATTAAATGTTCTGCGCGGGACAGGCTCAGTCCCGCTTTTCGGGGATTGGATATTATGA	0.5	0.987	SCR60	287	0.997	0.493	15	71.2	unknown
BaC8080	C8080	C8080P85D53M25TC	DY764559, DY764794, DY770988, DY772699, DY773233, GE662045, GE662046, GE662047, GE662048, GE662049, GE671123, GE671124, GE671125, GE671126, GE671127, GE671128, GE671129, GE671130, GE671131, GE674384, GE674385, GE677528, GE677529, GE677530, GE677531, GE677532, GE677533, GE685785, GE685786, GE685787, GE685788, GE685789, GE685790, GE685791, GE685792, GE685793, GE685794, GE685795, GE685796, GE685797,…	NNNNNNNNNNNNNNNNNNNNNNNNNNNNNNNNNNNNNNNNNNNNNNNNNNNNNNTGTTGTTTGKGATCTTTACTTAACCAAATGGAACATGACTAACATA[T/C]AGATAAATAATTCTTTGCTACATKNNNNNNNNNATCATTGTACTGGATTATTTARATTCYCAAACCGCAGCACTAATGAGTTCAGTGTACTTCTTTACTT	0.471698113	0.416	SCR40	288	1	0.174	23	NA	FBgn0016691|Oscp|79
BaC8103	C8103	C8103P114D10M3CT	DY766432, GE671238, GE671239, GE671240, GE671241, GE671242, GE671243, GE671244, GE671245, GE685829, GE685830, GE685831, GE685832, GE698207, GE710678, GE710679, GE744734	NNNNNNNNNNNNNNNNNNNNNNTGTTCAAAAAGTCACNTTTTRTTTATATTTTAACTTCTAAATTCAACATGAAATATTTACAAMACAAAATTAGAGTCA[C/T]AGCAAAGGTAACCAAGGATACTGTAACTAAAAAACCTAATCTGATGATGGTGTGGTGTGGATTCTAATGCCATGCATTTCAGCTATTTCATTTTTTAAGG	0.3	0.511	SCR40	0	0	0	NA	NA	unknown
BaC8108	C8108	C8108P318D7M3GA	GE671259, GE671260, GE685833, GE685834, GE685835, GE685836, GE685837, GE685838, GE685839, GE685840, GE685841	ACTCGATGTTGATCAGCATGCCCGTTTTAGGYCTTTGCAAATGCACGGCGACTARAGGACTGAGGTACCCCTCCTGATTGGTGTAGGGGAAGTAATAGCC[G/A]GGGAAGCCCCGGTAGGGCAGGTACTGTATGGGGCCGATGTTCTCCCTGTCCGCGGGGTTCTCRCCCTGGCACGACACCCACACCATGTTCAGATAGTTTT	0.428571429	0.873	SCR60	284	0.986	0.413	4	NA	FBgn0015777|nrv2|100
BaC811	C811	C811P413D7M3GA	DY764501, DY764502, DY764519, GE674386, GE685843, GE685844, GE723159, GE723160, GE744735, GE744736, GE744737, GE744738, GE744739, GE744740	CATCACTAGCACGACSCCGGARAACCGACKGSGGCRACKGTTTAAGCGCGACATACACACTCCGATTTGTCCAATTCACAAAAAAAGTTTATAAAAGTTC[G/A]AGGAAAAAATATTTGCTACGTCTTAAAATAAGCTATTATTAGATAGTATTACTTTGTWCATCATCGACKGGACAAAGAGAAGTTGTGCGTCTAGTTCGCT	0.428571429	0.696	SCR60	288	1	0	NA	NA	unknown
BaC8118	C8118	C8118P736D10M5GA	GE662054, GE662055, GE671285, GE671286, GE671287, GE671288, GE671289, GE671290, GE674387, GE674388, GE677534, GE677535, GE677536, GE677537, GE710680, GE710681, GE733391, GE744741	ATGCATTTAATGAGACTTAACTTGGTTGGAGTCTGAATTCTAGAACATTCTTCAATCTGATGTTACCATCGTGAAAAAGTTACTAAACAAAATAATAAAT[G/A]TGCAGCGATTGGGAAATGTGGATGTGATATGCAATAATAAACATAGTTTTATTTNNNNNNNNNNNNNNNNNNNNNNNNNNNNNNNNNNNNNNNNNNNNNN	0.5	0.733	SCR60	287	0.997	0.314	15	17.8	FBgn0026208|mbf1|81
BaC8120	C8120	C8120P393D9M3AG	DY768303, DY768621, GE662056, GE662057, GE671294, GE671295, GE671296, GE671297, GE671298, GE671299, GE710682, GE710683, GE710684, GE744742	CAATGGNCACAGGGGYCAGTGGTACCACTAAAACTCATTAGAACATCAGGTATCACAGAGACCACACAGTACTGTTCTGGTTTCCCTAGCGCTTTAGCCA[A/G]CACTGGAACGGCTTTCGTTACAAAATCATTAGGAATTTTAGATTTTGATACATTAGTTTCAATTCTTAAATGAGGCATGTCTTGGACAATTTATTAGTTT	0.333333333	0.817	SCR60	264	0.917	0.102	16	17.4	unknown
BaC8121	C8121	C8121P594D143M33GC	DY764066, DY764588, DY764969, DY765023, DY766912, DY766960, DY768605, DY768832, DY772153, DY773098, DY773109, DY773397, GE662058, GE662059, GE662060, GE662061, GE662062, GE662063, GE662064, GE662065, GE662066, GE662067, GE671300, GE671301, GE671302, GE671303, GE671304, GE671305, GE671306, GE671307, GE671308, GE671309, GE671310, GE671311, GE671312, GE671313, GE671314, GE671315, GE671316, GE671317,…	TTTTCCTWAGTTCTGGTTTGCCTTTCTTTACKGKGGCGACTATCATGTCTCCTGAACCAGCCRCTGGCAGCCTGTTGAGGCGACCTTTGATACCTTGTAC[G/C]GCTATTACATACAAGTTCTTTGCACCTGTGTTGTCTGCGCAGTTTATTACGGCTCCCACTGGGAGACCCAGCGAGATGCGGAACTTCGCTCCCGCGGAAC	0.230769231	0.943	SCR60	288	1	0.472	NA	NA	FBgn0010078|RpL23|81
BaC8123	C8123	C8123P1427D7M3GC	DY765131, DY770429, DY771089, GE662069, GE662070, GE671375, GE674390, GE674391, GE674392, GE674393, GE685851, GE685852, GE698224, GE698225, GE698226, GE698227, GE698228, GE733429, GE733430, GE733431, GE733432, GE744867, GE744868	GCTCCGCTCCTGGTAAGCACACAAAAATCGTGCGTCAGTACCGTCCAAGAAATACGCAACAGTTGATAACACTTCTTCAAATTGCGTGGGTTCGTAAAAG[G/C]AATCGGAGGCTAGTAATAAATCTACGGGGCGTAAATTGTGRACGTCTGTTAAGAATAGTCCCCAAGCRAGCCCTAGCACTTGAACGTCTCGGTTGGGAAC	0.428571429	0.975	SCR60	288	1	0.118	19	NA	FBgn0038396|CG5013|69
BaC8125	C8125	C8125P384D24M8TG	DY763658, DY764224, DY765224, DY765621, DY766307, DY766510, DY771022, DY772209, GE662071, GE662072, GE662073, GE662074, GE662075, GE662076, GE662077, GE662078, GE671378, GE671379, GE671380, GE685853, GE685854, GE685855, GE685856, GE685857, GE698229, GE698230, GE698231, GE698232, GE723170, GE723171, GE723172, GE723173, GE723174, GE733433, GE733434, GE733435, GE733436, GE733437, GE733438, GE733439,…	CTTCGTAGTCCTTCTCCAGMGCGGCCAAGTCCTCGCGAGCCTCGGARAACTCTCCCTCCTCCATACCCTCTCCGACGTACCAGTGGACGAAAGCCCTCTT[T/G]GCGTACATGAGGTCGAATTTGTGRTCAAGACGCGCCCACGCCTCCGCGATGGCCGTGGTGTTGGACAACATGCACACAGCGCGTTGTACCTTGGCCAAGT	0.333333333	0.925	SCR60	288	1	0.214	27	0	FBgn0003884|alphaTub84B|100
BaC8135	C8135	C8135P293D8M3GT	DY767498, GE671401, GE710768, GE710769, GE710770, GE733449, GE733450, GE733451, GE744879, GE744880, GE744881	TTTTGCCTGGTAGCAATTCACCACCCTTCTCATAAAATTCTCTTATATCTATATATACTTTTCCTTTAAACTGCCTAATCTTCACTTGCTTATTTCCTTG[G/T]AGCACCCAGGTAGGTTCTTTGGCATCAGTTCTTGAACCCATTTTGGCTTTTTTTTNCTGCTGGTGGGTTGCGATCGACTGGACCTTCATCACTGCTGCTG	0.375	0.993	SCR60	288	1	0.2	NA	NA	FBgn0015299|Ssb-c31a|19
BaC84	C84	C84P628D16M6CT	DY772693, GE662313, GE662314, GE662315, GE674426, GE674427, GE698370, GE698371, GE698372, GE698373, GE698374, GE733577, GE733578, GE733579, GE733580, GE733581	AATACTAATTATAAACTTTGAAAAGTATTTTATTTTTCGATTGACATAYTTTTWAACASATTTCCAGGCTGTAAACATTGTAATTGTTTTCTGAATCCAG[C/T]ATTTGGCTGTATTGCTGGCCTTTTACTCTTAACCAAATCGAACGCTTCACTGAAGTCCATTCTTTCATATTGCATTAAGTATGCAATCGCGACCATYGAT	0.375	0.997	SCR60	181	0.628	0	NA	NA	FBgn0083976|CG34140|36
BaC857	C857	C857P821D6M3GA	DY763851, DY767321, DY767704, DY771920, GE662324, GE671875, GE671876, GE671877, GE671878, GE711742, GE711743, GE711744, GE711745, GE711746, GE711747, GE711748, GE711749, GE723306, GE745141, GE745142, GE745143	ACCACAAAATTAWAATASTGATTTTTGTGATTCCTCTAAATTTACACTGTACAGAAAAACTANNAATATAATTTACAATTTCACGCTATTTTATTTTGTG[G/A]TGGCGAATGACAATAGACAAATGACAATCNNNNNNNNNNNNNNNNNNNNNNNNNNNNNNNNNNNNNNNNNNNNNNNNNNNNNNNNNNNNNNNNNNNNNNN	0.5	0.969	SCR60	288	1	0.087	9	NA	FBgn0038196|CG9922|34
BaC898	C898	C898P533D18M6GA	DY763496, DY768089, DY772169, DY772557, DY772938, GE671887, GE671888, GE671889, GE674430, GE674431, GE677553, GE677554, GE698394, GE698395, GE711761, GE711762, GE711763, GE711764, GE733605, GE733606, GE733607, GE733608, GE745171, GE745172, GE745173, GE745174, GE745175, GE745176, GE745177, GE745178, GE745179, GE745180	AGAGGCCTCTGTTCAGAGTCTTAGTWGCCTCATTGGCTCCTTTACGAAGCTGCTTGTAATTGGCAGCTTGCTGAACCAAGTTCAGTATCTTGGCTGTCAA[G/A]GAAGCATCAGCCAGAGGGTAAGCTTTAGGATTCACTGCATCGTTTTCAGCCATTATTGCTTTTTTGATAAGAAAGACGATTCGGAATCTTCGAACCTCTC	0.333333333	0.976	SCR60	287	0.997	0.493	11	65.9	FBgn0015393|hoip|67
BaC901	C901	C901P351D7M3AG	DY763479, DY763494, DY767717, GE671895, GE711766, GE711767, GE723319, GE733612	TCAGGTCAAGGTCTGTGGATGCCAGCTCARAYACAAGGATGCCATCKTCGAGTGGGGCACCGAGCGCARARAGTGTGAATTCCTCAGCGCCAATGTCTGA[A/G]AGTGCTCTTACACGATCCTTGATCTGTGCAATGGACTCCTCTCCATTGACATCAAGAATGTGCGTAGACTGTCCTCTGATATGCAGCTGCATCTTGAGGT	0.428571429	0.919	SCR60	288	1	0	NA	NA	FBgn0038834|RpS30|40
BaC926	C926	C926P130D10M3TC	GE671902, GE671903, GE674435, GE674436, GE677555, GE711770, GE711771, GE711772, GE711773, GE711774, GE711775, GE723327, GE723328, GE733630, GE733631, GE745186, GE745187, GE745188	AATATGTATTTATAGAAATTMTATAATTAAAAGTTCACATGTTTATAAAATTTTATTCAAAGCATTTTATTATTTATAGAACTCCCAAAGATCTTTCAAC[T/C]ACGGCATGAGGTTGTCCACTGATTTCACAAAACTCTGGAGTATTTAGTATATCTTCAAAACCAATATCCAGATATCTGCCCGTGAATACATCATGCTGGA	0.3	0.973	SCR60	288	1	0.241	13	NA	FBgn0032884|Pomp|16
BaC930	C930	C930P1003D10M4AG	DY766072, DY768328, DY773079, GE662356, GE662357, GE671904, GE674442, GE674443, GE674444, GE674445, GE674446, GE674447, GE674448, GE677558, GE686323, GE698404, GE698405, GE698406, GE698407, GE698408, GE698409, GE698410, GE698411, GE698412, GE698413, GE698414, GE711786, GE711787, GE711788, GE711789, GE711790, GE711791, GE711792, GE711793, GE733634, GE733635, GE733636, GE733637, GE733638, GE733639,…	GCACAGCGGTACTCGGGATCAGCTCCCAATACTCACACCGTTTATATATCGCAATAGAATGCAGGACACAAATTATAAACTGGAATGCACCGGAGCCTTA[A/G]ATGAGGTTGGCCACGTCGTTGGGCATTTCCGTWATTGTTGTGTGGTARAAGTCCTCGATGTCCTTCAGCGCTCGCTTGTCCGCTTCAGTGACAAAGTTAA	0.4	0.705	SCR60	288	1	0	NA	NA	FBgn0001942|eIF-4a|100
BaC940	C940	C940P207D7M3TG	DY764569, DY768023, GE662369, GE674472, GE674473, GE698417, GE711794, GE733658, GE733659, GE733660	AAAAGAAGCCTTCTAAATCTCCTAACCCTAACATCACGGTWCATGCCAAATCTGACAAAGATGCTGGTACATCTAAAGAAGTGAAGAAAGAAGAGAAGGA[T/G]GGCGAGGAAAAAGAGAGTAAGGAAAAGAAGGAGCCTGAACCCAACTTTGAAATACTCAGCAATCCCGCAAGGGTTATGCGTCAACAGCTGAAAACCTTGT	0.428571429	0.972	SCR60	288	1	0.151	18	0	FBgn0028692|Rpn2|100
BaC942	C942	C942P388D8M4GA	GE662371, GE674475, GE698420, GE698421, GE711796, GE723331, GE723332, GE733662	CAAAAACGATTACTGCTATTCCTCCACTTAATCCTGCAGCTAACATAAGAAATCCAATGATCCGTATAATCGTCACATATCTGTTCTGGTCTGGTCCACA[G/A]CACAGGAAAAATATAATCACCAAAATAGTTGAAATCAATACACCTATCAAGCATAGAGTGTAAAACAGCTGAGTTGCTATCATAAAACCTGGAAGGAGAT	0.5	0.966	SCR60	288	1	0.314	15	NA	FBgn0010894|sinu|93
BaC958	C958	C958P394D7M3CT	GE662381, GE662382, GE674494, GE723340, GE723341, GE723342, GE723343, GE723344, GE723345	ACAGAGTCTACGTACAGTCWGTGGAGTGGGGACCACTACAACCGCTTGGGAGAATGTCGTACTGCGCTATGTTGTTACATGCAACAGTGCTCAGGACGTA[C/T]GGCGGTCAAATGAGGAGATCCTTTTACGCTACCGATTACACTGCTATAATGCTGTTYGCTGGTATAGTCTGCACAACCTACTTGTTCTCYTTACCTCTAT	0.428571429	0.796	SCR60	287	0.997	0.497	NA	NA	FBgn0033110|CG9447|11
BaC960	C960	C960P287D12M6GC	DY766280, DY771178, GE662385, GE662386, GE674498, GE674499, GE674500, GE698435, GE698436, GE733677, GE733678, GE733679, GE733680, GE733681	TGGTAAGCAAGTTGTTAGGTGGATTCTCTAGGATGTGTCTAGGGGCAGGTCGAGCTTTGAAATTAGYAAGATTTTCTGGTGATGCTGGCAATCTTTTATG[G/C]ACTTCAGTTAGGTTAAATGGCTCTGGTACAGTATTGGGTTTTCTTTGTATCTCAGGTAAATATCCACCTTCAATGACAGACTTTGGTACTGGATGAGCTT	0.5	0.987	SCR60	287	0.997	0.474	17	20.3	unknown
BaC961	C961	C961P288D15M3TC	DY772407, DY772900, DY773284, GE662387, GE662388, GE671909, GE671910, GE674501, GE674502, GE677562, GE677563, GE686341, GE686342, GE698437, GE698438, GE698439, GE698440, GE698441, GE698442, GE733682, GE733683, GE733684, GE733685, GE733686, GE733687, GE745202, GE745203, GE745204	ACCTTGTAAGTTTTACACCCAAATGATCAAGATGAAGTGCAGCCACTTCTTCATCCAACTTCTTAGGCAAAGTGTGAACACCAATGGGATATTCATTRTG[T/C]TTAGTCCACAGCTCAATCTGTGCTAAGACTTGATTAGTAAATGAGTTAGACATGACAAACGACGAGTGCCCGGTAGCACATCCCARATTGACGAGTCTCC	0.2	0.727	SCR60	287	0.997	0.498	25	0	FBgn0014455|Ahcy13|100
BaC962	C962	C962P194D37M15AG	DY765040, DY765250, DY766361, DY766479, DY767097, DY767729, DY769019, DY770255, DY770518, DY770832, DY772255, GE671911, GE671912, GE671913, GE671914, GE671915, GE671916, GE671917, GE671918, GE671919, GE671920, GE674503, GE674504, GE677564, GE698443, GE698444, GE698445, GE698446, GE698447, GE698448, GE711810, GE711811, GE711812, GE711813, GE711814, GE711815, GE711816, GE711817, GE711818, GE711819,…	CCTAATACACTCCAACATTAGTCCAGCTTTTTGAATCCMATGKCATGAGCATACTCTCTGAARCATYGTCTGCAGATGTTTAAACCATATTTGCGAATAA[A/G]ACCGTGACGGTTGGAGCAGGCTCGGCATGAACGTGATCCTTGGCCGTATCTACGGGGGTGKGAGTACCAAATATTTGCGTGACCCATGGKATATTCTTGG	0.405405405	0.958	SCR60	288	1	0	NA	NA	FBgn0037752|RpS29|32
BaC966	C966	C966P443D16M7CT	GE674513, GE686359, GE698537, GE711891, GE733918, GE733919, GE733920, GE733921, GE733922, GE733923, GE733924, GE733925, GE733926, GE733927, GE733928, GE745323	CGATCAGCACGGCGCAATCGGCCTGAGAGGTTCCCGTGATCATGTTCTTGATGAAATCTCTGTGTCCAGGAGCGTCGATGATGGTGACGTAGTACTTCGC[C/T]GTCTCGAACTTCCACAGAGCGATGTCGATGGTGATACCACGTTCGCGCTCAGCCTTCAGTTTGTCCAACACCCAGGCGTATTTGAAGGAGCCTTTGCCCA	0.4375	0.975	SCR60	288	1	0.262	5	48.2	FBgn0000557|Ef1alpha100E|100
BaC975	C975	C975P396D6M3GA	GE662423, GE662424, GE674530, GE698540, GE698541, GE698542	AGCCTGCAAAAGCTCTAAAAGAATTGATCAGGTCTGGAGAAAACTTCAAAAATAGACTTACAATACAAATGGATAATGATATGAGACACGGAGAAGTAAG[G/A]TTCGACCATTGGTTATTACACGCCAAAACCGTTGACTTGCCTACTATTGTYGAGTCCTGGAAAACTATTGACAGGAAAAGCCTCTACAAAACTGCTGATA	0.5	0.978	SCR60	288	1	0	NA	NA	FBgn0024909|Taf7|49
BaC98	C98	C98P235D12M5CT	DY765649, DY768974, DY771540, DY772621, GE662429, GE662430, GE662431, GE671948, GE671949, GE671950, GE686362, GE686363, GE686364, GE686365, GE698551, GE711892, GE711893, GE733934, GE733935, GE745324	TACTTAATGANNNNNNNNNNNNNNNNNTCTATAAGTACTTGAAGATATTTTATTTAACAGCGGGTAAAGTTCTCTCTATAAATGCTTTCATGTCTTTTAG[C/T]TCCGCCTCTGAAGAACTGTGCGTCAATCCTTGGTATGACGTAAACTCAATGTTTTTCATGAATGTCTTTAAAAACGATGCCGTCATTTGCCCCCACTTGA	0.416666667	0.953	SCR60	288	1	0.34	11	0	FBgn0042138|CG18815|96
BaC995	C995	C995P671D23M8AG	GE674558, GE674559, GE674560, GE674561, GE674562, GE698559, GE698560, GE698561, GE698562, GE698563, GE698564, GE698565, GE698566, GE698567, GE698568, GE698569, GE698570, GE698571, GE698572, GE698573, GE698574, GE698575, GE698576, GE698577, GE698578, GE698579, GE698580, GE698581, GE698582, GE698583, GE698584, GE723367	ATTTCCTGCTYCTGTCCGARCGGTTCAAGGCGCTGGGACATCTGGACGACGAGCAGGCTAAAGAGTTTACTGCTATTATTAAGTTGACCTGGGAAGAGCA[A/G]TGGGGTGCCATAGACCCCTACAACTTTGTCACAGTGGARCAGTATTTRGAAGATATGCATCACGTGCTCAATGACAAGACATTGAAAAAGAAAGCCCACC	0.347826087	0.917	SCR60	288	1	0.22	16	29.3	FBgn0026144|CBP|70
BaG10	sca	G10P404D12M4GA	DY766051, DY766873, GE656933, GE695325	TTGCACAGGTAAWTAAGATAGAAATADTATTCTAAAATGAAAAWCACCTAAAACANYTTTTTTATGAAATATAGACTCGCGCTTGACTACAAATATGMCY[G/A]ATGGAATGAAGTAATGCGGTCTAARTTGAAGYGCGCTTACCTAGAAGATGCYTCTTTRTTANNTAWAGTNGTTTATTTAAAGTAGTAGTCGTRGTATAAG	NA	0.666	NA	275	0.955	0.418	NA	NA	FBgn0003326|sca|27
[truncated: 22 more rows]
