# Supplementary material for: A Gene-Based Linkage Map for Bicyclus anynana Butterflies Allows for a Comprehensive Analysis of Synteny with the Lepidopteran Reference Genome
Source: PLoS Genet. 2009 Feb 6;5(2):e1000366. doi: 10.1371/journal.pgen.1000366 (PMC2629579; doi:10.1371/journal.pgen.1000366)
Supplement: Table S3 — Mapping details for ordered markers including comparisons to B. mori and H. melpomene. (0.03 MB TXT) [file pgen.1000366.s003.txt]

marker_name	SNP_name	marker_#	Bany_LG	F_cM	M_cM	Bmori_scaffold	Bmori_homolog	Bmori_log10(escore)	nr_Bmori_markers_in_scaff	Bmori_LG	Bmori_bp_in_scaff	Bmori_cM_predicted	Hmel_GenBank	Hmel_gene	Hmel_log10(escore)	Hmel_LG
BaC3909	C3909P380	8	2	0	0	nscaf1108	C3909.1108.80	80	8	24	1303934.5	36.17476669
BaC4108	C4108P507	2	2	2	5.3	nscaf1108	C4108.1108.45	45	8	24	2533954.5	44.15227789
BaC4326	C4326P158	14	2	2	18.4	NA		NA	NA	NA	NA	NA
BaC4925	C4925P249	15	2	3.4	18.4	nscaf2986	C4925.2986.57	57	30	7	517671	12.01077642
BaC495	C495P1032	17	2	3.4	21.9	nscaf2891	C495.2891.100	100	4	24	2084106	6.217629481
BaC5369	C5369P603	23	2	8.8	21.9	nscaf2891	C5369.2891.41	41	4	24	2703063	8.916939333
BaC419	C419P225	16	2	19.5	21.9	nscaf1108	C419.1108.60	60	8	24	556517.5	31.32726219
BaC2609	C2609P215	12	2	22.7	26.5	nscaf2891	C2609.2891.100	100	4	24	1702485	4.553356639
BaC3763	C3763P929	22	2	22.7	32.7	nscaf2623	C3763.2623.22	22	6	2	1271715.5	4.632546262
BaC6991	C6991P1109	11	2	22.7	46	nscaf2623	C6991.2623.54	54	6	2	408907.5	12.02797906
BaC2877	C2877P313	13	2	22.7	47.9	nscaf2964	C2877.2964.57	57	11	2	459270.5	16.77057068
BaC142	C142P252	7	2	23.2	52.9	nscaf2964	C142.2964.61	61	11	2	401851	16.44030538
BaC790	C790P473	5	2	23.2	52.9	nscaf2964	C790.2964.58	58	11	2	569817	17.40641171
BaC5034	C5034P456	3	2	23.2	52.9	nscaf2767	C5034.2767.23	23	14	19	1132463	26.01079944
BaC7771	C7771P894	10	2	23.2	55.2	nscaf2964	C7771.2964.57	57	11	2	2262554.5	27.14269419
BaC7709	C7709P188	6	2	23.2	56.4	nscaf2964	C7709.2964.27	27	11	2	3883418	36.465572
BaC5066	C5066P218	0	2	24.3	60.7	nscaf2964	C5066.2964.84	84	11	2	3796312.5	35.96455885
BaG21	G21P231	1	2	24.3	61.5	nscaf2964	G21.2964.28	28	11	2	4110666	37.77265637	AY745328	engrailed	NA	7
BaC13	C13P288	18	2	24.3	69.9	NA		NA	NA	NA	NA	NA
BaC1601	C1601P308	7	3	0	0	nscaf2930	C1601.2930.70	70	30	3	4764643.5	19.31495372
BaC4279	C4279P1962	6	3	0	5.7	nscaf2930	C4279.2930.43	43	30	3	5952078	17.18732402
BaC5106	C5106P480	0	3	0	9.1	nscaf2930	C5106.2930.70	70	30	3	4506031	19.77833223
BaC7433	C7433P337	13	3	0	15.1	nscaf2930	C7433.2930.37	37	30	3	3573819.5	21.44865668
BaC6459	C6459P246	3	3	0	15.1	nscaf2930	C6459.2930.100	100	30	3	3802056.5	21.03970459
BaC1558	C1558P502	10	3	1.7	19.2	nscaf2930	C1558.2930.49	49	30	3	4048793	20.59760534
BaC2691	C2691P265	1	3	1.7	21.1	nscaf2930	C2691.2930.47	47	30	3	2341537.5	23.65664355
BaC6456	C6456P265	17	3	1.7	26.3	nscaf2930	C6456.2930.91	91	30	3	1090495	25.89824524
BaC2152	C2152P698	4	3	1.7	29.2	nscaf2930	C2152.2930.100	100	30	3	1038583.5	25.99125959
BaC684	C684P573	14	3	1.7	39.4	nscaf2931	C684.2931.100	100	5	3	1282067.5	34.95332652
BaC7987	C7987P244	8	4	0	0	nscaf2847	C7987.2847.49	49	50	4	909004.5	4.667981279
BaC1124	C1124P470	28	4	0	19.8	nscaf1986		60			32272	0
BaC6152	C6152P344	1	4	0	24.6	nscaf2847	C6152.2847.61	61	50	4	8459644	28.63404328
BaC1576	C1576P882	21	4	0	30.6	nscaf3078	C1576.3078.100	100	5	4	374280.5	27.76367794	EE743523	Ribosomal protein L3 (RpL3)	83	1
BaC3462	C3462P759	5	4	0	30.6	nscaf2589	C3462.2589.54	54	39	4	6637335	27.90287772
BaC2227	C2227P432	4	4	0	30.6	nscaf3078	C2227.3078.76	76	5	4	240925	27.35628009
BaC5628	C5628P417	16	4	2.9	30.6	nscaf3078	C5628.3078.100	100	5	4	360968.5	27.7230101
BaC2602	C2602P515	15	4	6.5	30.6	nscaf3078	C2602.3078.90	90	5	4	405056	27.85769636
BaC1214	C1214P461	0	4	6.5	30.6	nscaf2589	C1214.2589.100	100	39	4	5669650.5	29.57534233
BaC3202	C3202P694	26	4	6.5	32.4	nscaf2589	C3202.2589.100	100	39	4	5806308.5	29.33915412
BaC235	C235P283	6	4	6.5	33.6	nscaf2589	C235.2589.100	100	39	4	5703142.5	29.51745757
BaC3472	C3472P645	30	4	6.5	40.3	NA		NA	NA	NA	NA	NA
BaC2658	C2658P343	29	4	6.5	44.1	nscaf2589	C2658.2589.60	60	39	4	2484722.5	35.07990435
BaC7320	C7320P334	19	4	6.5	44.1	nscaf2589	C7320.2589.97	97	39	4	1511355	36.76219097
BaC5413	C5413P468	3	4	6.5	44.1	nscaf2589	C5413.2589.100	100	39	4	4177147	32.15486001
BaC697	C697P580	2	5	0	0	nscaf2529	C697.2529.60	60	27	5	4998031	5.117249799	CX700796	Ribosomal protein L19 (RpL19)	100	10
BaC966	C966P443	9	5	0	48.2	nscaf2674	C966.2674.100	100	50	5	616256.5	43.00055859
BaC7487	C7487P213	14	5	1.6	49.8	nscaf2674	C7487.2674.56	56	50	5	2026471	39.92241853
BaC4114	C4114P1160	12	5	2.7	49.8	nscaf2838	C4114.2838.34	34	7	5	1724483.5	52.97210796
BaC4926	C4926P110	8	5	2.7	49.8	nscaf2838	C4926.2838.65	65	7	5	1796264	52.67987748
BaC1393	C1393P256	22	5	2.7	57	nscaf2674	C1393.2674.82	82	50	5	1720448.5	40.59038792
BaC3197	C3197P266	26	5	2.7	65.5	nscaf2674	C3197.2674.70	70	50	5	2387545.5	39.13428461
BaC1140	C1140P567	7	5	2.7	69.2	nscaf2855	C1140.2855.100	100	39	10	6370841	10.70163747
BaC6322	C6322P350	0	5	2.7	71.4	nscaf2674	C6322.2674.47	47	50	5	8077137.5	26.71535043
BaC6114	C6114P648	5	5	2.7	73.1	nscaf2674	C6114.2674.69	69	50	5	6525855.5	30.10140501
BaG25	G25P134	1	5	2.7	80.5	nscaf2674	G25.2674.18	18	50	5	5382043.5	32.59805608
BaC6137	C6137P1923	6	5	3.2	85.8	nscaf2529	C6137.2529.100	100	27	5	1870561.5	16.84692737
BaC5850	C5850P446	25	5	3.2	91.3	nscaf2529	C5850.2529.53	53	27	5	1515338.5	18.17920295
BaC1183	C1183P1288	16	5	3.2	102.3	nscaf2529	C1183.2529.100	100	27	5	4412846.5	7.312003578
BaC3635	C3635P372	13	5	4.6	102.3	nscaf2529	C3635.2529.100	100	27	5	5067167.5	4.857951075
BaC3882	C3882P430	11	5	4.6	109.4	nscaf3075	C3882.3075.85	85	3	5	822124	0.7
BaC7263	C7263P405	0	6	0	0	nscaf2853	C7263.2853.29	29	48	6	1109936.5	8.414023602
BaG16	G16P168	10	6	8.2	3	nscaf3079	G16.3079.16	16	5	6	987994	4.704306941
BaG16	G16P850	2	6	14.9	8.4	nscaf3079	G16.3079.16	16	5	6	987994	4.704306941
BaG14	G14P49	3	6	14.9	8.4	nscaf3079	G14.3079.81	81	5	6	992569.5	4.69818991
BaC6344	C6344P286	4	6	15.9	23.9	nscaf2853	C6344.2853.90	90	48	6	1265782	8.823462926
BaC491	C491P811	7	6	15.9	41.6	nscaf2853	C491.2853.77	77	48	6	5917108	21.04348706
BaC1051	C1051P597	6	6	15.9	45.4	nscaf2851	C1051.2851.82	82	8	6	360254.5	25.40165055
BaC3482	C3482P668	1	6	15.9	50.1	NA		NA	NA	NA	NA	NA
BaC2430	C2430P256	13	6	15.9	56.6	nscaf2853	C2430.2853.78	78	48	6	4819060	18.15868108
BaC7605	C7605P296	8	6	15.9	60.9	nscaf2176	C7605.2176.26	26	19	11	4101995	19.17458992
BaC3505	C3505P1918	9	6	15.9	78.9	nscaf2279	C3505.2279.48	48	1	6	143501.5	41.8
BaC2598	C2598P375	0	7	0	0	nscaf2983	C2598.2983.20	20	15	7	1738785.5	4.734175223
BaC1726	C1726P338	9	7	0	28.4	nscaf2986	C1726.2986.57	57	30	7	4029078	26.96479136
BaC4206	C4206P930	7	7	0	33.2	nscaf2986	C4206.2986.100	100	30	7	3427277	24.40190385
BaC7217	C7217P720	5	7	0	35.1	nscaf2986	C7217.2986.83	83	30	7	3006532.5	22.61008093
BaC2832	C2832P641	1	7	0	44.5	nscaf2986	C2832.2986.50	50	30	7	2716346	21.37426484
BaC5680	C5680P109	2	7	0	49.1	nscaf2986	C5680.2986.43	43	30	7	2805692.5	21.75476443
BaC5193	C5193P405	4	7	0	58.8	nscaf2912	C5193.2912.67	67	5	7	921604	42.90033109
BaC2584	C2584P358	8	7	0	62.6	nscaf2913		59			19225.5	0
BaC5011	C5011P541	0	8	0	0	nscaf463	C5011.463.100	100	5	8	1454125.5	12.11202058
BaC7168	C7168P392	8	8	0	18.3	nscaf2828	C7168.2828.58	58	29	8	4322178	32.20744924
BaC1832	C1832P509	10	8	0	22	nscaf2828	C1832.2828.24	24	29	8	2591157.5	27.967453
BaC6466	C6466P276	1	8	0	24.2	nscaf2828	C6466.2828.62	62	29	8	1150886	24.43962319
BaC3900	C3900P464	7	8	0.7	24.2	nscaf2828	C3900.2828.26	26	29	8	4005982.5	31.43295366
BaC1743	C1743P582	11	8	0.7	25.2	nscaf2828	C1743.2828.100	100	29	8	1332259	24.88388184
BaC1193	C1193P341	6	8	1.5	29.7	nscaf2828	C1193.2828.74	74	29	8	1619345.5	25.58707725
BaC2235	C2235P677	5	8	1.5	34.8	nscaf2828	C2235.2828.100	100	29	8	4561379	32.79335295	EF207979	Enolase (Eno)	41	12
BaC5886	C5886P1710	9	8	1.5	41	nscaf2970	C5886.2970.100	100	6	8	2489728.5	53.5216827
BaG3	G3P433	0	9	0	0	nscaf2801	G3.2801.70	70	2	27	608450	48.5
BaC2529	C2529P553	5	9	0	2.3	nscaf2889	C2529.2889.71	71	10	9	14445.5	-1.744801884
BaC758	C758P972	4	9	0	3.7	nscaf3048	C758.3048.38	38	10	9	214134.5	24.70986411
BaC3447	C3447P640	6	9	0	9.6	nscaf3045	C3447.3045.80	80	12	9	1913615.5	25.62307143
BaC4124	C4124P412	2	9	0	11.3	nscaf3045	C4124.3045.93	93	12	9	760136	27.46081688
BaC1388	C1388P245	11	9	0	15.9	nscaf3048	C1388.3048.52	52	10	9	1079898.5	24.51561047
BaC1955	C1955P491	1	9	0	36.8	nscaf2511	C1955.2511.67	67	27	9	2713136	37.63668763	CX700812	Ribosomal protein S14 (RpS14A)	94	6
BaC4293	C4293P414	25	10	0	0	nscaf2855	C4293.2855.44	44	39	10	1108873	2.351562524
BaC6246	C6246P682	20	10	0	12.9	nscaf2855	C6246.2855.9	9	39	10	4008467.5	6.952850747
BaC2480	C2480P978	0	10	0	18.8	nscaf2855	C2480.2855.100	100	39	10	5024871	8.565754018
BaC2211	C2211P927	14	10	0	25.1	nscaf2855	C2211.2855.57	57	39	10	5107907	8.697521605
BaC3769	C3769P735	23	10	2.7	25.1	nscaf2855	C3769.2855.58	58	39	10	5601219	9.480345098
BaG20	G20P773	1	10	2.7	28.5	nscaf2855	G20.2855.24	24	39	10	5987757	10.09373181
BaG20	G20P118	2	10	2.7	30.4	nscaf2855	G20.2855.24	24	39	10	5987757	10.09373181
BaG19	G19P749	3	10	2.7	31.1	NA		NA	NA	NA	NA	NA
BaC6044	C6044P553	4	10	3	33.8	nscaf2855	C6044.2855.7	7	39	10	7223095.5	12.05405713
BaC2586	C2586P204	6	10	4.3	36.8	nscaf2859	C2586.2859.71	71	13	10	222322	12.36606075	EF211971	Ribosomal protein L23A (RpL23A)	7	20
BaC7313	C7313P621	13	10	4.3	39	nscaf2859	C7313.2859.100	100	13	10	428100	12.99915261
BaC5726	C5726P659	10	10	4.3	39	nscaf2859	C5726.2859.32	32	13	10	515605.5	13.26837002
BaC3237	C3237P625	19	10	4.3	47.3	nscaf2860	C3237.2860.100	100	18	10	1179610	18.90815331
BaC7937	C7937P506	5	10	4.8	58.5	nscaf2575	C7937.2575.57	57	19	10	4370721	24.25729171
BaC3680	C3680P425	16	10	4.8	59.3	nscaf2902	C3680.2902.24	24	63	18	6437059.5	23.31398545
BaC1259	C1259P2184	11	10	5.2	62.8	nscaf2575	C1259.2575.42	42	19	10	2784311	31.53260128
BaC1460	C1460P913	12	10	5.2	64.6	nscaf2575	C1460.2575.46	46	19	10	2177896	34.31363321
BaC3149	C3149P241	8	10	5.2	67.7	nscaf2575	C3149.2575.100	100	19	10	1845528.5	35.83787754
BaC2081	C2081P479	9	10	5.2	67.7	nscaf2575	C2081.2575.100	100	19	10	1746032.5	36.29416829
BaC1864	C1864P843	17	10	5.2	74.9	nscaf2575	C1864.2575.73	73	19	10	307751.5	42.89015516
BaC98	C98P235	1	11	0	0	nscaf2371		100			9834.5	0
BaC3359	C3359P304	0	11	2.4	1.8	nscaf3034	C3359.3034.100	100	26	11	5086887.5	30.4464162
BaC6321	C6321P368	11	11	10.7	7.9	nscaf2809		42			94725.5	0
BaC7094	C7094P244	8	11	10.7	11.4	nscaf3031	C7094.3031.14	14	30	11	592954.5	28.42911021
BaC2387	C2387P430	18	11	10.7	14.7	nscaf3031	C2387.3031.38	38	30	11	315717	28.82536106
BaC5955	C5955P626	7	11	10.7	21	nscaf3034	C5955.3034.45	45	26	11	3972748	35.93865489
BaC4284	C4284P405	3	11	10.7	23.7	nscaf3034	C4284.3034.97	97	26	11	826131.5	51.45014951
BaC1963	C1963P1170	5	11	10.7	32.7	nscaf3034	C1963.3034.100	100	26	11	2872043	41.36466714
BaC2242	C2242P802	12	11	10.7	37.6	nscaf3031	C2242.3031.100	100	30	11	2701805.5	25.41496533
BaC3639	C3639P536	9	11	10.7	52.4	nscaf3031	C3639.3031.100	100	30	11	5724077	21.09528405
BaC3605	C3605P437	6	11	10.7	59.4	nscaf3031	C3605.3031.82	82	30	11	6228197	20.37475391
BaC898	C898P533	4	11	13.5	65.9	nscaf3032	C898.3032.72	72	9	11	938961.5	19.56366225
BaC1981	C1981P212	4	12	0	0	nscaf3150		86			5240.5	0
BaC1425	C1425P629	0	12	0	6.9	nscaf2993	C1425.2993.100	100	37	12	174507	7.001127144
BaC1043	C1043P559	9	12	6.5	31	nscaf2993	C1043.2993.100	100	37	12	3985570.5	18.80599923
BaC3734	C3734P358	1	12	6.5	49.7	nscaf2842	C3734.2842.76	76	6	12	1474393.5	48.75691432
BaC7387	C7387P1672	2	12	6.5	54	nscaf2990	C7387.2990.21	21	4	12	4388.5	34.9828639
BaC6295	C6295P1252	3	12	7	60.7	nscaf2995	C6295.2995.100	100	3	12	194888	32.33333
BaC673	C673P134	10	12	7	70	nscaf2993	C673.2993.45	45	37	12	6087223.5	25.31592615
BaC1447	C1447P327	11	12	40.3	73.4	nscaf2993	C1447.2993.37	37	37	12	7963623.5	31.12812581
BaC6124	C6124P605	15	13	0	0	nscaf3093	C6124.3093.27	27	5	13	217999	2.044664598
BaC4138	C4138P571	10	13	0	0	nscaf1898	C4138.1898.100	100	97	13	13253369	14.62871723
BaC5501	C5501P516	0	13	0	0	nscaf1898	C5501.1898.100	100	97	13	4147516	35.42102197
BaC5123	C5123P257	18	13	0	0	nscaf1898	C5123.1898.62	62	97	13	10594572	20.6998143
BaC4154	C4154P1060	3	13	0	25.3	nscaf1898	C4154.1898.70	70	97	13	1849186.5	40.66902755
BaC440	C440P376	6	13	0	25.3	nscaf1898	C440.1898.100	100	97	13	6386653.5	30.3081754
BaC2337	C2337P828	2	13	9.5	25.3	nscaf1898	C2337.1898.13	13	97	13	4090919.5	35.55025441
BaC4595	C4595P163	7	13	9.5	25.3	nscaf1898	C4595.1898.26	26	97	13	5242280.5	32.92123671
BaC5586	C5586P392	1	13	9.5	25.3	nscaf1898	C5586.1898.47	47	97	13	10285459	21.40564292
BaC1176	C1176P225	0	14	0	0	NA		NA	NA	NA	NA	NA
BaC2486	C2486P297	1	14	0.2	13.9	nscaf2943	C2486.2943.63	63	13	14	2950449	29.18131334
BaC5171	C5171P540	25	15	0	0	nscaf2888	C5171.2888.100	100	53	15	8221283.5	-0.447517361
BaC5880	C5880P719	23	15	0.8	2.2	nscaf2888	C5880.2888.80	80	53	15	7023672.5	2.664237696	EF207963	Ribosomal protein L7A (RpL7A)	100	11
BaC6406	C6406P297	24	15	0.8	7.1	nscaf2888	C6406.2888.94	94	53	15	5754803.5	5.961142556
BaC6467	C6467P94	5	15	0.8	9.9	nscaf2888	C6467.2888.100	100	53	15	5713346.5	6.068860362
BaC5322	C5322P733	6	15	1.8	9.9	nscaf2888	C5322.2888.100	100	53	15	5651251	6.230203224
BaC6316	C6316P224	10	15	1.8	13.1	nscaf2888	C6316.2888.72	72	53	15	5333452	7.055941001
BaC3005	C3005P261	17	15	1.8	15.6	nscaf2888	C3005.2888.9	9	53	15	5273234	7.212405551
BaC2861	C2861P95	9	15	1.8	17.8	nscaf2888	C2861.2888.100	100	53	15	4446545	9.360393233	CO729889	Ribosomal protein L5 (RpL5)	71	11
BaC8118	C8118P736	0	15	1.8	17.8	nscaf2888	C8118.2888.100	100	53	15	3965030	10.61151462
BaC5115	C5115P177	13	15	2.8	17.9	nscaf2888	C5115.2888.37	37	53	15	3530177.5	11.74139274
BaC4945	C4945P421	14	15	3.4	17.9	nscaf2888	C4945.2888.32	32	53	15	3524620	11.7558328
BaC3604	C3604P483	7	15	3.4	25.2	nscaf2887	C3604.2887.79	79	18	15	1007918	21.27003081
BaC6492	C6492P151	1	15	3.4	26.5	nscaf2888	C6492.2888.57	57	53	15	1142798.5	17.94452437	CO729949	Ribosomal protein L30 (RpL30)	59	11
BaC2317	C2317P439	3	15	4.1	29.6	nscaf2888	C2317.2888.75	75	53	15	1975644	15.78054024
BaC1751	C1751P356	22	15	4.1	38.7	nscaf2888	C1751.2888.72	72	53	15	568049	19.43789715
BaC1417	C1417P367	12	15	8	44.6	nscaf2888	C1417.2888.100	100	53	15	823462.5	18.77425574	EF211969	Ribosomal protein L8 (RpL8)	100	11
BaC7565	C7565P477	4	15	8	56.3	nscaf2655	C7565.2655.100	100	19	15	1533794	27.06637071
BaC1421	C1421P510	2	15	8	60.9	nscaf2655	C1421.2655.29	29	19	15	2674150.5	29.97149617
BaC8071	C8071P339	11	15	8	71.2	nscaf2986	C8071.2986.14	14	30	7	3435456.5	24.43673785
BaC3454	C3454P421	7	16	0	0	nscaf3058	C3454.3058.100	100	36	16	8196969	7.611003163
BaC5315	C5315P102	20	16	0	12.9	nscaf3058	C5315.3058.100	100	36	16	5083542	17.61070489
BaC8120	C8120P393	4	16	0	17.4	nscaf3058	C8120.3058.39	39	36	16	2645077.5	25.44256273
BaC22	C22P657	21	16	2.9	17.4	nscaf3058	C22.3058.100	100	36	16	4964158.5	17.99414069
BaC460	C460P293	10	16	2.9	20.6	nscaf3058	C460.3058.100	100	36	16	505350.5	32.31493577
BaC5636	C5636P122	3	16	2.9	25.8	nscaf3058	C5636.3058.22	22	36	16	2255902	26.69251621
BaC995	C995P671	2	16	2.9	29.3	nscaf3063	C995.3063.76	76	12	16	1209704	50.1103777
BaC5989	C5989P534	11	16	2.9	29.3	nscaf3058	C5989.3058.86	86	36	16	2723334	25.19121858
BaC3244	C3244P861	0	16	2.9	30.6	nscaf3058	C3244.3058.69	69	36	16	3249317	23.50186691
BaC7759	C7759P200	12	16	3.5	30.6	nscaf3058	C7759.3058.30	30	36	16	3352508.5	23.17043655
BaC1223	C1223P583	13	16	4.1	30.6	NA		NA	NA	NA	NA	NA
BaC3630	C3630P471	16	16	5.4	30.6	nscaf3062		100			646242	0
BaC6223	C6223P116	8	16	5.4	35.5	nscaf3062		21			332488.5	0
BaC6778	C6778P338	1	16	6.2	47.7	nscaf3026	C6778.3026.51	51	25	23	5620144	42.0865653
BaC4385	C4385P260	17	16	7.8	47.7	nscaf3022	C4385.3022.100	100	3	23	793519	49.56667
BaC7146	C7146P595	23	16	7.8	54.2	nscaf3026	C7146.3026.100	100	25	23	4686790.5	40.79788039
BaC2180	C2180P437	6	16	7.8	60.9	nscaf3026	C2180.3026.12	12	25	23	2796801.5	38.18836502
BaC6805	C6805P737	19	17	0	0	NA		NA	NA	NA	NA	NA
BaC681	C681P201	14	17	17.3	0	nscaf2829	C681.2829.60	60	12	17	2004997	10.11903617
BaC4363	C4363P321	13	17	17.3	6.3	NA		NA	NA	NA	NA	NA
BaC2621	C2621P565	17	17	17.3	16.1	nscaf2829	C2621.2829.100	100	12	17	3311688.5	4.528836142
BaC3075	C3075P208	5	17	18.5	27.9	nscaf2876	C3075.2876.100	100	8	17	1153239	22.08638442
BaC5999	C5999P680	11	17	18.5	27.9	nscaf2876	C5999.2876.97	97	8	17	1218796	22.24595816
BaC6378	C6378P534	0	17	21.2	29	nscaf2876	C6378.2876.53	53	8	17	820229.5	21.27579867
BaC533	C533P250	8	17	21.2	29	nscaf2877		85			13914	0	CX700776	Ribosomal protein P40 (RpP40)	68	15
BaC6263	C6263P122	10	17	21.2	31	nscaf2876	C6263.2876.24	24	8	17	1132612	22.03617579
BaC2403	C2403P977	1	17	21.2	33	nscaf2829	C2403.2829.100	100	12	17	128886	18.14528855
BaC1915	C1915P1162	3	17	21.2	44.9	nscaf2865	C1915.2865.48	48	18	17	901162.5	25.49117987
BaC3846	C3846P887	6	17	21.2	47.4	nscaf2865	C3846.2865.21	21	18	17	1015011.5	25.89323819
BaC3046	C3046P1618	2	17	21.3	48.5	nscaf2865	C3046.2865.64	64	18	17	1018225	25.90458668
BaC960	C960P287	15	17	21.3	51	nscaf2865	C960.2865.67	67	18	17	1526639.5	27.70005503
BaC6547	C6547P639	9	17	22.2	59.5	nscaf2865	C6547.2865.8	8	18	17	2944631	32.7076991
BaC43	C43P413	7	17	23.9	72.3	nscaf2865	C43.2865.53	53	18	17	5244461.5	40.82956201
BaC1818	C1818P434	12	17	23.9	72.3	nscaf2766	C1818.2766.67	67	6	17	427138	45.8539742
BaC940	C940P207	2	18	0	0	nscaf2902	C940.2902.32	32	63	18	1069310.5	8.547458245
BaC5139	C5139P429	3	18	0	0	nscaf2902	C5139.2902.52	52	63	18	1691896.5	10.2601749
BaC3501	C3501P506	4	18	0	9.2	nscaf2902	C3501.2902.60	60	63	18	3729391	15.86526522
BaC7235	C7235P456	7	18	0.9	14.4	nscaf2902	C7235.2902.100	100	63	18	4802904	18.81846942
BaC27	C27P1776	6	18	0.9	18.4	nscaf2902	C27.2902.98	98	63	18	5586079	20.97296192
BaG6	G6P127	5	18	1.5	20	NA		NA	NA	NA	NA	NA
BaC4992	C4992P598	10	18	4.7	42.7	nscaf2903	C4992.2903.94	94	4	18	347481.5	56.91257314
BaC7446	C7446P232	1	18	4.7	50.4	nscaf2902	C7446.2902.80	80	63	18	10520589	34.54766076
BaC1137	C1137P1529	30	19	0	0	nscaf2204	C1137.2204.100	100	15	19	1099395.5	21.21305147
BaC5215	C5215P416	2	19	0	11.9	nscaf2767	C5215.2767.91	91	14	19	151030	23.09834893
BaC493	C493P465	29	19	3.1	13.1	nscaf2767	C493.2767.78	78	14	19	2791947.5	30.93540101
BaC1975	C1975P770	3	19	10.2	14.7	nscaf2767	C1975.2767.100	100	14	19	1745711	27.83064293
BaC2605	C2605P380	4	19	10.2	16.9	nscaf2767	C2605.2767.56	56	14	19	3902372.5	34.23064161
BaC7736	C7736P814	0	19	10.2	23.1	nscaf2770	C7736.2770.100	100	8	19	1244264.5	43.50567396
BaC6583	C6583P465	7	19	10.2	31.7	nscaf2767	C6583.2767.17	17	14	19	388550.5	23.80320265
BaC6157	C6157P765	13	19	10.2	31.7	nscaf2767	C6157.2767.65	65	14	19	44137	22.78113871
BaC5871	C5871P606	21	19	10.2	36.9	nscaf2767	C5871.2767.100	100	14	19	114006.5	22.98847988
BaC435	C435P628	8	19	10.7	51.2	nscaf2204	C435.2204.14	14	15	19	2972535.5	15.55345261
BaC5516	C5516P391	5	19	10.7	51.2	nscaf2204	C5516.2204.34	34	15	19	2634372.5	16.57519521
BaC4606	C4606P737	9	19	10.7	59.1	nscaf2204	C4606.2204.100	100	15	19	3498349	13.96473341
BaC2748	C2748P544	11	19	10.7	59.1	nscaf2564		100			155029	0
BaC6961	C6961P563	1	19	10.7	59.1	nscaf2564		100			167796	0
BaC552	C552P383	24	19	14.5	59.1	nscaf2767	C552.2767.28	28	14	19	340454	23.66047393
BaC4663	C4663P1673	27	19	14.5	69.2	nscaf3052	C4663.3052.100	100	1	19	935536	0
BaC6652	C6652P175	31	19	14.5	121.7	nscaf2767	C6652.2767.49	49	14	19	4001314	34.52425536
BaC3895	C3895P862	4	20	0	0	NA		NA	NA	NA	NA	NA
BaC4237	C4237P626	14	20	4.7	4.3	nscaf3098	C4237.3098.100	100	6	28	134461	38.82719643
BaC1431	C1431P926	10	20	4.7	9.3	nscaf2954		100			134049.5	0
BaC7430	C7430P1262	5	20	4.7	14.8	nscaf3089	C7430.3089.56	56	2	20	259730	0.55
BaC5259	C5259P671	0	20	4.7	17.9	nscaf2795	C5259.2795.100	100	9	20	1170711	19.58782017
BaC2979	C2979P107	17	20	5.2	21.1	nscaf2795	C2979.2795.53	53	9	20	2861552	24.46482616
BaC2959	C2959P902	15	20	5.2	30.1	nscaf2795	C2959.2795.49	49	9	20	2403149	23.14262367
BaC6063	C6063P396	7	20	5.2	33.1	nscaf2789	C6063.2789.32	32	4	20	1304019	29.70243668
BaC6245	C6245P97	1	20	5.2	37.4	nscaf2937	C6245.2937.69	69	1	20	990285	46.7	CX700684	Ribosomal protein S20 (RpS20)	89	12
BaC2459	C2459P1156	12	20	6.1	84.9	nscaf3099	C2459.3099.35	35	6	28	1877552	7.377838504
BaC3580	C3580P598	8	20	6.1	89.4	nscaf3097	C3580.3097.86	86	13	28	294384.5	22.62932206
BaC570	C570P276	6	20	18.2	92.8	nscaf3099	C570.3099.92	92	6	28	2482671.5	10.27364574
BaC1113	C1113P213	5	21	0	0	nscaf2136	C1113.2136.94	94	28	21	115551.5	13.18604124
BaC3282	C3282P289	0	21	0	9.3	nscaf2136	C3282.2136.38	38	28	21	674679.5	14.8339413
BaC6041	C6041P172	3	21	0	30.3	nscaf2136	C6041.2136.42	42	28	21	5009615	27.61015798
BaC5067	C5067P558	1	21	0	53.1	nscaf2136	C5067.2136.100	100	28	21	7150259.5	33.91921102
BaC2519	C2519P1592	14	22	0	0	nscaf3008	C2519.3008.56	56	8	22	1990305.5	43.93764631
BaC1551	C1551P943	7	22	0	8.8	nscaf3005	C1551.3005.100	100	12	22	1669113.5	54.32201421
BaC2740	C2740P167	13	22	1.7	16.1	nscaf1681	C2740.1681.100	100	30	22	264466	28.18759207
BaC4436	C4436P218	0	22	1.7	32.9	nscaf1681	C4436.1681.27	27	30	22	3562701	20.67178854
BaC5425	C5425P663	6	22	2.7	32.9	nscaf1681	C5425.1681.36	36	30	22	3214067.5	21.4662319	CO729743	Cuticle protein (EDG84A homolog)	16	13
BaC4410	C4410P610	2	22	2.7	32.9	nscaf1681	C4410.1681.29	29	30	22	3356983	21.14056534
BaC3610	C3610P412	10	22	3.9	32.9	NA		NA	NA	NA	NA	NA
BaC5503	C5503P582	11	22	4.7	32.9	nscaf1681	C5503.1681.38	38	30	22	3280707	21.31437813	CO729743	Cuticle protein (EDG84A homolog)	7	13
BaC3204	C3204P172	16	22	4.7	40.7	nscaf1681	C3204.1681.63	63	30	22	5385198.5	16.5187997
BaC3876	C3876P1845	1	22	4.7	45.2	nscaf3055	C3876.3055.92	92	3	22	1336051.5	11.36667
BaC182	C182P470	5	22	4.7	54.4	nscaf1681	C182.1681.59	59	30	22	5679189.5	15.84887211
BaC2062	C2062P1292	14	23	0	0	nscaf3026	C2062.3026.71	71	25	23	2146572	37.29059055
BaC2150	C2150P257	24	23	0	3.1	nscaf3026	C2150.3026.35	35	25	23	1565185	36.48786719
BaC2488	C2488P696	5	23	0	9.9	nscaf3027	C2488.3027.11	11	34	23	4867899.5	32.81307492
BaC4269	C4269P217	3	23	0	13.2	nscaf3027	C4269.3027.94	94	34	23	4750606.5	32.59825455
BaC1695	C1695P80	11	23	0	15	nscaf3027	C1695.3027.67	67	34	23	4427951	32.00731584
BaC3036	C3036P593	25	23	0	18	nscaf3027	C3036.3027.20	20	34	23	2878111	29.16880712
BaC1622	C1622P256	6	23	0	21.6	nscaf3027	C1622.3027.24	24	34	23	2445020	28.37560745
BaC1057	C1057P736	13	23	0	24.8	nscaf3027	C1057.3027.100	100	34	23	615107.5	25.02415016
BaC5010	C5010P530	2	23	0	42.3	nscaf3027	C5010.3027.97	97	34	23	1919494	27.41311447
BaC4246	C4246P687	17	23	0	46.5	nscaf3015	C4246.3015.100	100	27	23	2466281	18.34793636
BaC1934	C1934P740	10	23	0	48.3	nscaf3015	C1934.3015.37	37	27	23	2104500	17.13441435
BaC2311	C2311P171	0	23	0	50.7	nscaf3015	C2311.3015.30	30	27	23	2276704.5	17.7120399
BaC1631	C1631P1171	20	23	0	51	nscaf1962	C1631.1962.100	100	1	23	201174	0
BaC6125	C6125P318	16	23	0	55.1	nscaf3013	C6125.3013.57	57	5	23	719504	2.000962088
BaC242	C242P217	30	23	2.5	56	nscaf3015	C242.3015.14	14	27	23	1081221.5	13.70203128
BaC7963	C7963P240	1	23	2.5	56	nscaf3015	C7963.3015.85	85	27	23	1127402.5	13.85693621
BaC2683	C2683P159	0	24	0	0	nscaf109		79			4238	0	EF207981	Ribosomal protein L27a (RpL27a)	100	17
BaG15	G15P275	2	24	0	12.5	nscaf2853	G15.2853.21	21	48	6	6955036.5	23.77034631	AY429297	cubitus interruptus		18
BaC5104	C5104P874	1	24	0	24.9	nscaf2686	C5104.2686.22	22	2	24	59950.5	55.75
BaC2712	C2712P374	4	24	0	40.5	nscaf2686	C2712.2686.89	89	2	24	421115	55.75
BaC2300	C2300P781	5	24	0	50.1	nscaf2686	C2300.2686.100	100	2	24	1032611	55.75	EF211974	Sui1	75	17
BaC5856	C5856P240	3	24	0.9	58.2	nscaf3035	C5856.3035.20	20	2	24	953728	68.1
BaC961	C961P288	2	25	0	0	nscaf3025		100			38042	0
BaC4388	C4388P391	3	25	0	5.1	nscaf2823	C4388.2823.93	93	26	25	1623819	23.8785734
BaC1852	C1852P130	0	25	0	8.9	nscaf2823	C1852.2823.55	55	26	25	1369904.5	24.54601711
BaC2815	C2815P387	1	25	0	21.9	NA		NA	NA	NA	NA	NA
BaC3365	C3365P583	5	25	0	33.4	nscaf1705		80			1181453	0
BaC5578	C5578P867	2	26	0	0	nscaf3003	C5578.3003.34	34	13	26	961115.5	0.993757805
BaC2483	C2483P1107	0	26	0	13.5	nscaf1071	C2483.1071.34	34	1	26	883108	47.8
BaC2791	C2791P471	7	26	0	16.8	nscaf1071	C2791.1071.26	26	1	26	709879.5	47.8
BaC3464	C3464P251	5	26	0	16.8	nscaf1071	C3464.1071.100	100	1	26	670601	47.8
BaC3620	C3620P685	8	26	0.6	18.2	nscaf1071	C3620.1071.100	100	1	26	125479.5	47.8
BaC5931	C5931P2284	13	26	0.6	24.6	nscaf2330	C5931.2330.100	100	11	26	3843349.5	46.0267294
BaC5629	C5629P638	3	26	0.6	32.9	NA		NA	NA	NA	NA	NA
BaC1528	C1528P893	1	26	0.6	38.1	nscaf2330	C1528.2330.100	100	11	26	1655915	36.52986439
BaC3354	C3354P1993	9	26	0.6	49.5	nscaf2823	C3354.2823.100	100	26	25	3687093.5	18.45501703
BaC8125	C8125P384	0	27	0	0	nscaf3072	C8125.3072.100	100	9	27	977156	10.12746162	EF211963	alpha-tubulin (atub)	50	18
BaC7110	C7110P1528	1	27	1.1	35.9	nscaf2800	C7110.2800.100	100	10	27	866709	38.77096599
BaC6976	C6976P456	0	28	0	0	nscaf2330	C6976.2330.19	19	11	26	1107842.5	34.15037804
BaC5312	C5312P210	1	28	0	37.7	nscaf1681	C5312.1681.27	27	30	22	681715.5	27.23679103
BaG22	G22P88	0	Z	0	0	nscaf2734	G22.2734.6	6	4	1	549926	44.46408395
BaC5197	C5197P347	4	Z	0	22.6	nscaf3040	C5197.3040.10	10	12	1	442946.5	29.67624148
BaC4049	C4049P503	3	Z	0	35.1	nscaf2210	C4049.2210.93	93	10	1	991900	2.501937606
BaG17	G17P137	2	Z	0	46.6	nscaf1690	G17.1690.83	83	24	1	5267503.5	22.65492564
BaC2115	C2115P329	5	Z	0	56.8	nscaf1690	C2115.1690.100	100	24	1	2937548	17.68956679
BaC2817	C2817P666	1	Z	2.3	59.2	nscaf1690	C2817.1690.69	69	24	1	3471434.5	18.82733018
