# Supplementary material for: A Gene-Based Linkage Map for Bicyclus anynana Butterflies Allows for a Comprehensive Analysis of Synteny with the Lepidopteran Reference Genome
Source: PLoS Genet. 2009 Feb 6;5(2):e1000366. doi: 10.1371/journal.pgen.1000366 (PMC2629579; doi:10.1371/journal.pgen.1000366)
Supplement: Table S4 — Mapping details for unordered markers including comparisons to B. mori and H. melpomene. (0.01 MB TXT) [file pgen.1000366.s004.txt]

marker_name	SNP_name	Bany_LG	marker_#_in_ord_to_left	marker_#_in_ord_right	number_of_intervals	Bmori_scaffold	Bmori_log10(escore)	nr_Bmori_markers_in_scaff	Bmori_LG	Bmori_bp_in_scaff	Bmori_cM_predicted	Hmel_GenBank	Hmel_log10(escore)
BaG21	G21P360	2	6	18	1	nscaf2964	28	11	2	4110666	37.77265637	AY745328	na
BaC5308	C5308P474	2	3	6	1	nscaf2964	100	11	2	1906326.5	25.09374304
BaC3560	C3560P974	2	22	3	1	nscaf2623	29	6	2	715978.5	9.39596482
BaC4927	C4927P108	2	10	0	1	nscaf2964	41	11	2	3794264	35.95277629
BaC259	C259P90	2	0	-98	1	nscaf2053	38			84575.5	0	CX700448	43
BaC6410	C6410P365	3	6	13	1	nscaf2930	84	30	3	4521650	19.75034631	EF207949	100
BaC1406	C1406P345	3	1	14	1	nscaf2930	85	30	3	1204302.5	25.69432644
BaC1513	C1513P563	3	-97	6	1	nscaf2930	48	30	3	5943927	17.20192887
BaC2056	C2056P834	3	-97	13	1	nscaf2886	99	5	3	920947	8.504896469
BaC2784	C2784P174	3	-97	10	1	nscaf2930	52	30	3	2485548.5	23.39860651
BaC299	C299P192	3	4	-98	1	nscaf2931	54	5	3	1441548	33.90300326
BaC326	C326P594	3	-97	13	1	nscaf2886	100	5	3	1109212	8.810706604
BaC5918	C5918P1870	3	6	10	1	nscaf2930	77	30	3	4449155.5	19.88024101
BaC597	C597P1515	3	-97	6	1	nscaf2886	100	5	3	475498	7.781326931
BaC6298	C6298P99	3	-97	10	1	nscaf2930	16	30	3	4484339.5	19.81719878
BaC6370	C6370P434	3	-97	6	1	nscaf2930	43	30	3	4532093.5	19.73163378
BaC1786	C1786P451	3	-97	10	1	NA	NA	NA	NA	NA	NA
BaC5391	C5391P356	4	8	15	1	nscaf2210	99	10	1	5008403	14.53547699
BaC1386	C1386P467	4	28	15	1	nscaf2847	36	50	4	8203621.5	27.8214166
BaC1526	C1526P774	4	-97	28	1	nscaf2847	24	50	4	824812	4.40075058
BaC1727	C1727P724	4	8	1	1	nscaf2847	100	50	4	5783893.5	20.14109346
BaC205	C205P309	4	8	1	1	nscaf2847	57	50	4	7373384.5	25.18620783
BaC2277	C2277P301	4	26	30	1	nscaf2589	77	39	4	5701400	29.52046916
BaC2582	C2582P1581	4	8	15	1	nscaf2847	100	50	4	8104629	27.50721005
BaC2901	C2901P471	4	-97	15	1	nscaf2847	82	50	4	5153413.5	18.1399222
BaC3958	C3958P146	4	1	26	1	nscaf2589	100	39	4	6006389	28.99335179
BaC5015	C5015P146	4	28	15	1	nscaf2847	52	50	4	8289684	28.09458276
BaC5240	C5240P845	4	28	15	1	nscaf2847	100	50	4	8117588.5	27.54834407
BaC5812	C5812P593	4	28	15	1	nscaf2847	24	50	4	8019005	27.23543571
BaC645	C645P837	4	-97	-98	2	nscaf2847	100	50	4	5177576	18.21661504
BaC8108	C8108P318	4	-97	28	1	nscaf2847	100	50	4	854893	4.496228997
BaC1061	C1061P507	4	28	15	1	nscaf2844	93			34366.5	0
BaC3944	C3944P361	4	28	15	1	nscaf3109	100			26226.5	0
BaC5101	C5101P631	5	7	-98	2	nscaf2674	96	50	5	6462353	30.24001484	CO729603	100
BaC1364	C1364P324	5	8	1	1	nscaf2674	44	50	5	2401523.5	39.10377419	CX700565	29
BaC7640	C7640P532	5	7	6	1	nscaf2674	74	50	5	6321136.5	30.54825459	CX700886	46
BaC1422	C1422P414	5	26	6	1	nscaf2674	100	50	5	3696190	36.27784606
BaC1451	C1451P485	5	2	14	1	nscaf2838	65	7	5	267589.5	58.90336819
BaC1992	C1992P544	5	0	6	1	nscaf2674	68	50	5	6525857	30.10140174
BaC2696	C2696P1802	5	7	6	1	nscaf2674	100	50	5	6458028.5	30.24945412
BaC3011	C3011P342	5	22	5	1	nscaf2674	29	50	5	3075240.5	37.6332211
BaC3384	C3384P593	5	8	6	1	nscaf2674	100	50	5	6341504	30.50379751
BaC3394	C3394P1632	5	1	16	1	nscaf2529	91	27	5	1504324	18.2205132
BaG24	G24P74	5	7	11	2	NA	NA	NA	NA	NA	NA
BaG14	G14P439	6	10	4	1	nscaf3079	81	5	6	992569.5	4.69818991
BaC1243	C1243P108	6	4	8	1	nscaf2853	92	48	6	4843221	18.22215717
BaC1311	C1311P642	6	4	1	1	nscaf2853	83	48	6	5892240.5	20.97815484
BaC1318	C1318P180	6	4	13	1	nscaf2852	100	10	6	366016	32.56730785
BaC1486	C1486P605	7	2	8	1	nscaf2912	88	5	7	1070222.5	43.6087124
BaC2130	C2130P875	7	0	2	1	nscaf2986	100	30	7	3290445.5	23.81918009
BaC3324	C3324P692	7	2	8	1	nscaf2912	100	5	7	406364.5	40.44447241
BaC3532	C3532P392	7	5	2	1	nscaf2986	65	30	7	2083235.5	18.67803969
BaC4315	C4315P371	7	5	2	1	nscaf2986	36	30	7	2820719.5	21.81875985
BaC1358	C1358P424	7	5	4	1	NA	NA	NA	NA	NA	NA
BaC5342	C5342P697	7	5	4	1	NA	NA	NA	NA	NA	NA
BaC2207	C2207P324	8	5	-98	1	nscaf2970	68	6	8	477137.5	39.52528362	EF207978	100
BaC2102	C2102P607	8	5	-98	1	nscaf2828	39	29	8	5805746	35.84133037
BaC2600	C2600P690	8	6	9	1	nscaf2828	44	29	8	2249615.5	27.1308732
BaC2767	C2767P472	8	5	-98	1	nscaf2970	15	6	8	1599127.5	47.32807107
BaC2769	C2769P512	8	5	-98	1	nscaf2828	16	29	8	5235927.5	34.44560554
BaC3826	C3826P399	8	0	6	1	nscaf2828	80	29	8	1007485	24.08837391
BaC4460	C4460P231	8	6	-98	1	nscaf2970	42	6	8	1441992.5	46.2352886
BaC5362	C5362P808	8	0	6	1	nscaf2828	100	29	8	4286961.5	32.12118924
BaC5681	C5681P353	8	0	7	1	nscaf2828	28	29	8	846025	23.69289056
BaC3090	C3090P349	8	5	-98	1	NA	NA	NA	NA	NA	NA
BaC1071	C1071P1009	9	11	-98	1	nscaf2511	100	27	9	1349496.5	34.26866307
BaC1081	C1081P644	9	11	-98	1	nscaf2511	100	27	9	2238469.5	36.46431881
BaC857	C857P821	9	4	11	1	nscaf3045	49	12	9	903107.5	27.23303197
BaG7	G7P315	9	11	-98	1	nscaf2511	44	27	9	1875820.5	35.56861966
BaC5806	C5806P60	9	11	-98	1	NA	NA	NA	NA	NA	NA
BaC5143	C5143P575	9	11	-98	1	nscaf2808	100			18605	0
BaC6023	C6023P1088	9	-97	6	1	nscaf3047	100			151641.5	0
BaC7827	C7827P781	10	19	16	1	nscaf2860	39	18	10	2977518.5	24.79325619
BaC1600	C1600P723	10	25	14	1	nscaf2855	56	39	10	4584627	7.867142701
BaC1920	C1920P110	10	4	19	1	nscaf2859	52	13	10	873694	14.37005687
BaC6755	C6755P790	10	12	17	1	nscaf2575	16	19	10	2132907	34.51995371
BaC3316	C3316P495	10	3	13	1	nscaf2855	100	39	10	7213971	12.0395777
BaC4701	C4701P1194	10	19	11	1	nscaf2575	60	19	10	4392914	24.15551414
BaG19	G19P216	10	14	6	1	NA	NA	NA	NA	NA	NA
BaC6383	C6383P317	11	12	-98	1	nscaf3031	83	30	11	4552272	22.77012502	EF211070	89
BaC3499	C3499P670	11	11	18	1	nscaf3031	13	30	11	406980	28.6949204
BaC3525	C3525P284	11	5	9	1	nscaf3031	88	30	11	2618139	25.53454844
BaC4454	C4454P492	11	0	18	1	nscaf3031	21	30	11	1123521	27.67078053
BaC4470	C4470P752	11	-97	0	1	nscaf3031	37	30	11	1133961.5	27.65585811
BaC5016	C5016P330	11	3	12	1	nscaf3034	36	26	11	2995984.5	40.75368772
BaC5875	C5875P602	11	5	9	1	nscaf3031	100	30	11	2561190	25.61594467
BaC1180	C1180P427	11	11	18	1	NA	NA	NA	NA	NA	NA
BaC1395	C1395P273	12	1	3	1	nscaf2990	19	4	12	840252	37.49395918
BaC2153	C2153P373	12	1	3	1	nscaf2998	100	7	12	1006153	34.56369331
BaC2758	C2758P323	12	1	3	1	nscaf2998	48	7	12	1296095	34.8522032
BaC3257	C3257P375	12	4	9	1	nscaf2993	62	37	12	326294	7.471291475
BaC4494	C4494P1587	12	2	10	1	nscaf2998	97	7	12	155980	33.71771957
BaC7463	C7463P851	12	1	3	1	nscaf2998	100	7	12	1415343	34.9708622
BaC5048	C5048P133	13	-97	3	1	nscaf1898	93	97	13	1772782.5	40.84348844	CO729978	100
BaC5182	C5182P66	13	-97	-98	2	nscaf1898	61	97	13	8497196.5	25.48896151	CX700740	86
BaC5460	C5460P1219	13	-97	-98	3	nscaf1898	100	97	13	9135979	24.03036555	EF207972	100
BaC2690	C2690P122	13	-97	-98	3	nscaf1898	81	97	13	11040221.5	19.68221823	EF207982	70
BaC2583	C2583P371	13	-97	-98	3	nscaf1898	83	97	13	8947073	24.46171351
BaC4163	C4163P771	13	-97	-98	1	nscaf1898	100	97	13	6295992	30.51519187
BaC926	C926P130	13	-97	-98	2	nscaf1898	33	97	13	7721325.5	27.26058535
BaC562	C562P821	13	-97	-98	3	nscaf1898	19	97	13	12340381	16.71343402
BaC7932	C7932P447	13	-97	-98	3	nscaf1898	62	97	13	12300386	16.80475861
BaC4382	C4382P862	13	-97	-98	1	nscaf1898	63	97	13	1704964	40.9983452
BaC5160	C5160P798	13	-97	-98	3	nscaf1898	44	97	13	9157802.5	23.98053377
BaC294	C294P585	13	-97	-98	1	nscaf1898	100	97	13	11046485.5	19.66791501
BaC1003	C1003P170	13	-97	-98	3	nscaf1898	56	97	13	3914478	35.95314093
BaC2937	C2937P134	13	-97	-98	3	nscaf1898	65	97	13	5438065	32.47418238
BaC3211	C3211P1348	13	-97	-98	2	NA	NA	NA	NA	NA	NA
BaC2496	C2496P64	14	-97	-98	1	nscaf3098	100	6	28	994001.5	41.78395558
BaC2964	C2964P798	15	7	22	1	nscaf2888	100	53	15	2397575	14.68423608
BaC3218	C3218P744	15	-97	23	1	nscaf2888	100	53	15	8343879	-0.766057493
BaC3351	C3351P718	15	0	3	1	nscaf2887	71	18	15	1091422.5	21.16137175
BaC355	C355P254	15	23	10	1	nscaf2888	100	53	15	5754803.5	5.961142556
BaC453	C453P238	15	12	2	1	nscaf2655	26	19	15	1464845.5	26.89072034
BaC4576	C4576P3784	15	12	11	1	nscaf2655	25	19	15	1436822	26.81932882
BaC5879	C5879P205	15	0	22	2	nscaf2888	100	53	15	1971130.5	15.79226768
BaC667	C667P485	15	5	14	2	nscaf2888	100	53	15	4924886.5	8.117517557
BaC6992	C6992P454	15	0	3	1	nscaf2888	26	53	15	864582	18.66741486
BaC7717	C7717P236	15	12	2	1	nscaf2655	58	19	15	1493233	26.96303917
BaC942	C942P388	15	3	12	1	nscaf2888	85	53	15	686585.5	19.12990352
BaC1012	C1012P682	16	3	8	1	nscaf3058	55	36	16	4628672	19.0716559
BaC1382	C1382P326	16	3	8	1	nscaf3063	52	12	16	2790747.5	43.39708518
BaC3936	C3936P321	16	2	8	1	nscaf3058	94	36	16	3553908.5	22.52358023
BaC4019	C4019P613	16	7	8	1	nscaf3058	85	36	16	653022	31.84064459
BaC6848	C6848P565	16	2	8	1	nscaf3058	76	36	16	3538258.5	22.57384489
BaC7929	C7929P286	16	-97	20	1	nscaf3058	36	36	16	9086897	4.752733302
BaC2850	C2850P210	16	23	-98	1	nscaf3026	61	25	23	2996912	38.46465839
BaC7431	C7431P153	17	8	3	1	nscaf2852	11	10	6	452243.5	32.88666968
BaC7148	C7148P593	17	19	3	2	nscaf2829	40	12	17	1655903	11.61250673
BaC6641	C6641P648	17	17	8	1	NA	NA	NA	NA	NA	NA
BaC1541	C1541P458	18	4	6	1	nscaf2902	10	63	18	4161579	17.0542023
BaC1633	C1633P229	18	5	1	1	nscaf2902	30	63	18	9622829	32.07794814
BaC2588	C2588P517	18	2	6	1	nscaf2902	18	63	18	3564579.5	15.4118734
BaC2859	C2859P144	18	4	6	1	nscaf2902	17	63	18	3550665	15.373595
BaC3599	C3599P364	18	2	7	1	nscaf2902	60	63	18	3684960	15.74303678
BaC1453	C1453P117	19	0	21	1	nscaf2767	33	14	19	394373	23.8204812
BaC1590	C1590P91	19	3	21	1	nscaf2767	55	14	19	340421	23.660376
BaC1959	C1959P117	19	0	21	1	nscaf2767	33	14	19	323428	23.60994844
BaC2141	C2141P380	19	0	21	1	nscaf2767	42	14	19	341228	23.66277081
BaC2725	C2725P240	19	2	21	2	nscaf2767	39	14	19	379347	23.77589081
BaC3012	C3012P804	19	7	29	1	nscaf2204	100	15	19	732683	22.32105495
BaC346	C346P140	19	21	29	1	nscaf3053	11	1	19	176847	7.7
BaC399	C399P560	19	21	29	1	nscaf2204	40	15	19	2814057.5	16.03228597
BaC4266	C4266P307	19	3	29	1	nscaf2767	27	14	19	3485590	32.99381912
BaC4287	C4287P624	19	3	29	1	nscaf2767	100	14	19	3475572	32.96409021
BaC4336	C4336P681	19	21	27	1	nscaf3053	47	1	19	174470.5	7.7
BaC5889	C5889P724	19	30	13	2	nscaf2767	100	14	19	3698497.5	33.62563256
BaC6700	C6700P474	19	2	4	1	nscaf2767	37	14	19	1819021	28.04819395
BaC7031	C7031P1283	19	2	29	1	nscaf2767	100	14	19	2919259.5	31.31320561
BaC7112	C7112P826	19	4	13	1	nscaf2770	81	8	19	1103862.5	43.01994524
BaC8123	C8123P1427	19	21	31	1	nscaf3053	100	1	19	321667	7.7
BaC1472	C1472P141	20	15	1	1	nscaf2780	51	1	20	325236.5	33.4
BaC2553	C2553P621	20	0	12	1	nscaf2789	18	4	20	1050356	29.2990704
BaC4014	C4014P649	20	7	12	1	nscaf2937	100	1	20	1415776.5	46.7
BaC6470	C6470P474	20	5	17	1	nscaf2795	28	9	20	1358004.5	20.12804337
BaC2942	C2942P539	20	1	8	1	nscaf3099	16	6	28	2491218.5	10.31454752
BaC3491	C3491P173	20	12	6	1	nscaf3097	51	13	28	565859	24.15440119
BaC1000	C1000P448	21	-97	1	1	nscaf2136	100	28	21	2815070.5	21.1422472
BaC2847	C2847P426	21	5	3	1	nscaf2136	63	28	21	2753441	20.96060855
BaC3418	C3418P323	21	0	-98	1	nscaf2136	13	28	21	6790582	32.85914503
BaC3714	C3714P2699	21	5	3	1	nscaf2136	89	28	21	2847500.5	21.2378271
BaC5248	C5248P410	21	3	-98	1	nscaf2136	100	28	21	6851907	33.03988624
BaC6024	C6024P311	21	3	-98	1	nscaf2136	100	28	21	8264166.5	37.20219347
BaC4090	C4090P366	22	14	5	1	nscaf3040	8	12	1	2259720.5	33.93826611
BaC6206	C6206P334	22	14	5	1	nscaf3040	8	12	1	2259726.5	33.93828019
BaC6254	C6254P314	22	-97	-98	2	nscaf1690	46	24	1	6597202	25.48864079
BaC4372	C4372P90	22	13	16	1	nscaf3031	13	30	11	329195	28.80609718
BaC1785	C1785P815	22	-97	13	1	nscaf3005	90	12	22	28867.5	61.64169728
BaC2899	C2899P231	22	-97	7	1	nscaf3008	35	8	22	1978317	43.98252644
BaC393	C393P1212	22	13	16	1	nscaf1681	30	30	22	3409392.5	21.02113798
BaC424	C424P1719	22	13	-98	1	nscaf1681	100	30	22	2799744.5	22.41036422
BaC429	C429P421	22	7	11	1	nscaf1681	56	30	22	524115.5	27.59591967
BaC4754	C4754P408	22	13	16	1	nscaf1681	30	30	22	3356984.5	21.14056193
BaC7337	C7337P597	22	0	-98	1	nscaf1681	14	30	22	3114630.5	21.69282247
BaC779	C779P213	22	13	16	1	nscaf1681	100	30	22	3597355	20.59282125
BaC1452	C1452P133	23	0	-98	1	nscaf3013	100	5	23	576933	1.676994725
BaC2109	C2109P451	23	14	5	1	nscaf3026	68	25	23	1577574	36.50497273
BaC2278	C2278P790	23	25	13	1	nscaf3027	14	34	23	2446833	28.37892794
BaC2669	C2669P435	23	14	5	1	nscaf3026	83	25	23	1561090.5	36.4822139
BaC2928	C2928P660	23	25	2	1	nscaf3027	20	34	23	2457821	28.39905229
BaC4302	C4302P1067	23	24	25	1	nscaf3027	100	34	23	4744910	32.58782149
BaC4458	C4458P511	23	24	3	1	nscaf3027	100	34	23	5252253.5	33.5170135
BaC4700	C4700P526	23	6	2	1	nscaf3027	22	34	23	628379.5	25.04845763
BaC5004	C5004P71	23	6	2	1	nscaf3015	48	27	23	4528123.5	25.26397466
BaC5493	C5493P190	23	11	6	1	nscaf3027	12	34	23	2831744.5	29.08388758
BaC5653	C5653P801	23	13	10	1	nscaf3015	100	27	23	4233682.5	24.27633121
BaC5729	C5729P894	23	-97	24	1	nscaf3026	100	25	23	2396914	37.63623875
BaC7958	C7958P547	23	3	25	1	nscaf3027	84	34	23	4404126.5	31.96368162
BaC8080	C8080P85	23	6	2	1	nscaf3027	96	34	23	71547	24.02862726
BaC1309	C1309P200	23	-97	-98	2	NA	NA	NA	NA	NA	NA
BaC2716	C2716P354	23	0	30	1	NA	NA	NA	NA	NA	NA
BaC2002	C2002P197	24	-97	1	1	nscaf2916	56	2	24	818864	52.1
BaC1840	C1840P532	25	2	5	2	nscaf2823	25	26	25	4225755	17.03908279
BaC2566	C2566P384	25	-97	1	1	nscaf2823	100	26	25	1628010	23.86755687
BaC2772	C2772P203	25	3	1	1	nscaf2818	100	10	25	874908.5	8.108794412
BaC5686	C5686P276	25	0	5	1	nscaf2818	92	10	25	1019897	7.537893349
BaC5713	C5713P784	25	0	5	1	nscaf2822	79	12	25	1469574	11.57420994
BaC624	C624P380	25	-97	-98	2	nscaf2818	100	10	25	810359	8.362962006
BaC1661	C1661P113	25	1	-98	1	nscaf1705	22			759527	0
BaC1654	C1654P1024	26	-97	7	1	nscaf3003	85	13	26	1581600.5	5.22634163
BaC2370	C2370P476	26	0	8	1	nscaf1071	32	1	26	757293	47.8
BaC2803	C2803P689	26	0	8	1	nscaf1071	53	1	26	624857	47.8
BaC3294	C3294P1249	26	0	8	1	nscaf1071	70	1	26	813319	47.8
BaC5847	C5847P279	26	3	9	1	nscaf2330	50	11	26	1605900	36.31272157
BaC5967	C5967P248	26	-97	7	1	nscaf3003	40	13	26	929098	0.775353246
BaC1947	C1947P134	27	0	-98	1	nscaf2800	87	10	27	1018229	38.22380318
BaC7509	C7509P239	27	0	-98	1	nscaf2800	19	10	27	1350747	37.02302781
BaC5486	C5486P2392	28	0	-98	1	nscaf2176	100	19	11	3992505.5	18.61723537
BaC2745	C2745P311	Z	2	1	1	nscaf2210	100	10	1	1128300	2.910595279
BaC5904	C5904P630	Z	0	3	1	nscaf3040	18	12	1	495419	29.79933829
BaC1211	C1211P408	Z	-97	4	1	nscaf2865	100	18	17	3924236	36.16717906
