# Supplementary material for: A Gene-Based Linkage Map for Bicyclus anynana Butterflies Allows for a Comprehensive Analysis of Synteny with the Lepidopteran Reference Genome
Source: PLoS Genet. 2009 Feb 6;5(2):e1000366. doi: 10.1371/journal.pgen.1000366 (PMC2629579; doi:10.1371/journal.pgen.1000366)
Supplement: Table S5 — Location of mapped B. mori markers in the unpublished scaffold sequences of B. mori. (0.07 MB TXT) [file pgen.1000366.s005.txt]

Bmori_GenBank	Bmori_LG	Bmori_cM	Bmori_scaffold	Bmori_log10(escore)	Bmori_midpoint_in_scaffold
DE330750	1	0	nscaf2210	100	154973
DE333966	1	0.7	nscaf2210	100	509641
DE344745	1	5.4	nscaf2210	100	1811570.5
DE358995	1	5.4	nscaf463	100	720584
DE341787	1	5.4	nscaf2210	100	1830626
DE358238	1	8.1	nscaf2210	100	3254769
DE347155	1	10.1	nscaf2210	100	3400003.5
DE317738	1	10.1	nscaf2210	100	3467694
DE330346	1	10.1	nscaf2210	100	3542884.5
DE342033	1	11.7	nscaf2210	100	4012019
DE335607	1	11.7	nscaf2210	100	4049715.5
DE371261	1	12.2	nscaf1690	100	328662.5
DE284074	1	12.2	nscaf1690	100	502073
DE361792	1	12.7	nscaf1690	100	786337.5
DE339210	1	12.7	nscaf1690	100	816723.5
DE365924	1	12.7	nscaf1690	100	830232
DE329993	1	13.2	nscaf1690	100	1111512.5
DE343419	1	17.4	nscaf1690	100	2522955.5
DE335623	1	19	nscaf1690	100	3237201
DE330416	1	19	nscaf1690	100	3314132
DE284070	1	19	nscaf1690	100	3361571.5
DE356891	1	19.5	nscaf1690	100	3719906.5
DE344966	1	19.5	nscaf1690	100	3803168
DE371718	1	21.1	nscaf1690	100	3853284
DE366504	1	21.6	nscaf1690	100	4530339
DE373308	1	21.6	nscaf1690	100	4911795
DE348726	1	22.7	nscaf1690	100	5245573
DE315926	1	22.7	nscaf1690	100	5274865.5
DE332262	1	23.8	nscaf1690	100	5910886
DE359756	1	23.8	nscaf1690	100	5911733
DE347078	1	24.3	nscaf1690	100	5970870.5
DE359594	1	24.3	nscaf1690	100	5978296
DE358688	1	24.3	nscaf1690	100	6371962.5
DE330240	1	25	nscaf1690	100	6890185
DE367544	1	28	nscaf1690	100	7723394.5
DE369837	1	28	nscaf3068	100	77687.5
DE354615	1	30.6	nscaf3040	100	433193
DE348329	1	30.6	nscaf3040	100	526447.5
DE372236	1	30.6	nscaf2330	100	3745835.5
DE373200	1	30.6	nscaf3040	100	538307.5
DE360207	1	31.7	nscaf3040	100	1351740.5
DE314215	1	31.7	nscaf3040	100	1384225.5
DE340452	1	31.7	nscaf3040	100	1500432.5
DE345596	1	32.8	nscaf3040	100	2296207
DE314334	1	32.8	nscaf3040	100	2492151.5
DE363940	1	35.7	nscaf3040	100	3477901.5
DE350199	1	39.7	nscaf3040	100	4431801.5
DE345482	1	40.2	nscaf3040	100	4480635.5
DE352619	1	40.2	nscaf3040	100	4647250.5
DE342000	1	40.2	nscaf2734	100	1996422.5
DE345238	1	40.2	nscaf2734	100	1558907.5
DE370543	1	42.3	nscaf2734	100	1163324
DE338222	1	44.9	nscaf2734	100	509023
DE353393	2	0	nscaf2623	100	1787042.5
DE363816	2	0.6	nscaf2623	100	1690771.5
DE342924	2	11.9	nscaf2623	100	637091
DE351993	2	11.9	nscaf2623	100	436354
DE357287	2	13.9	nscaf2623	100	131303
DE341249	2	14.6	nscaf2623	100	18822
DE348567	2	14.6	nscaf3069	100	42456.5
DE360333	2	15.7	nscaf2963	100	28969.5
DE353070	2	16.8	nscaf2964	100	66678.5
DE283935	2	17.3	nscaf2964	100	255552.5
DE357201	2	17.3	nscaf2964	100	460812
DE346415	2	17.3	nscaf2964	100	551791.5
DE338972	2	18.4	nscaf2964	100	1335095
DE331459	2	21.6	nscaf2964	100	1724164.5
DE370909	2	27.4	nscaf2964	100	2666956.5
DE347555	2	27.4	nscaf2964	100	2670436
DE332703	2	31.6	nscaf2964	100	2766258
DE358263	2	33.4	nscaf2964	100	3047988.5
DE344130	2	40.9	nscaf2964	100	4270967.5
DE316008	2	47.6	nscaf1289	100	23056
DE313916	3	0	nscaf2883	100	1627719
DE314287	3	1.1	nscaf2883	100	2056275
DE300867	3	1.1	nscaf2883	100	2087128
DE359790	3	3.7	nscaf2883	100	2444928
DE313347	3	4.2	nscaf2883	100	2689235.5
DE314291	3	4.2	nscaf2883	100	2616903
DE372285	3	7.8	nscaf2886	100	460330.5
DE352267	3	7.8	nscaf2886	100	576647
DE289736	3	8.4	nscaf2886	100	751122
DE311828	3	8.4	nscaf2886	100	841799
DE284016	3	8.4	nscaf2886	100	913196.5
DE358446	3	9.5	nscaf2882	100	200487
DE357663	3	13.2	nscaf2330	11	3084967.5
DE364474	3	14.8	nscaf2924	100	475454.5
DE371745	3	17.2	nscaf2930	100	5563227
DE337556	3	19	nscaf2930	100	5037929.5
DE354973	3	20.1	nscaf2930	100	4657350
DE351926	3	20.6	nscaf2930	100	4337682.5
DE369385	3	20.6	nscaf2930	100	4426070.5
DE374122	3	20.6	nscaf2930	100	4334831
DE329966	3	21.1	nscaf2930	100	4017490
DE348682	3	21.1	nscaf2930	100	3972981.5
DE332209	3	21.1	nscaf2930	100	3949521.5
DE371176	3	21.1	nscaf2930	100	3946119
DE354189	3	21.1	nscaf2930	100	3795308.5
DE354461	3	21.1	nscaf2930	100	3720432.5
DE324073	3	21.1	nscaf2930	100	3112215.5
DE360182	3	21.1	nscaf2930	100	3698335.5
DE355541	3	21.1	nscaf2930	100	3625269
DE331009	3	21.1	nscaf2930	100	3524461.5
DE339435	3	21.1	nscaf2930	100	3469952
DE341043	3	22.7	nscaf2930	100	2978667.5
DE283727	3	22.7	nscaf1169	100	690
DE335283	3	22.7	nscaf2930	100	2783516.5
DE309569	3	23.4	nscaf2930	100	2557877
DE309214	3	23.4	nscaf2930	100	2477907.5
DE331126	3	23.4	nscaf2930	100	1767483.5
DE314335	3	24.8	nscaf2930	100	1457567
DE336574	3	25.3	nscaf2930	100	1380134.5
DE338736	3	25.3	nscaf2930	100	1037073.5
DE354713	3	25.3	nscaf2930	100	767682
DE334102	3	25.3	nscaf2930	100	756220
DE372633	3	25.8	nscaf2930	100	848463
DE317192	3	25.8	nscaf2930	100	998302.5
DE368145	3	32.2	nscaf2930	100	277030
DE303309	3	34.3	nscaf2931	100	1491784
DE376919	3	34.8	nscaf2931	100	1211748.5
DE344849	3	34.8	nscaf2931	100	1256917
DE354326	3	38.5	nscaf2931	100	751575.5
DE320447	3	42.6	nscaf2931	100	144486
DE357338	3	43.8	nscaf2927	100	146268.5
DE314853	3	45.9	nscaf2925	100	714764
DE371048	3	45.9	nscaf2925	100	490669.5
DE373766	3	46.4	nscaf2925	100	237517.5
DE359613	4	0	nscaf2847	100	64298
DE283766	4	0	nscaf2847	100	65097
DE370892	4	0	nscaf2847	100	126445.5
DE329774	4	0	nscaf2847	100	202810
DE319325	4	0	nscaf2847	100	415087.5
DE348667	4	0	nscaf2847	100	426409.5
DE308968	4	0	nscaf2847	100	462211
DE362980	4	0.5	nscaf2847	100	551280
DE360409	4	2.1	nscaf2847	100	680798
DE303913	4	2.1	nscaf2847	100	682294.5
DE321592	4	4.7	nscaf2847	100	714071
DE313671	4	4.7	nscaf2847	100	715312.5
DE369671	4	8.4	nscaf2847	100	1440139.5
DE331962	4	8.4	nscaf2847	100	1533329
DE352974	4	10.5	nscaf2847	100	1771520
DE349437	4	10.5	nscaf2847	100	1779681
DE375833	4	11	nscaf2847	100	2481509.5
DE283958	4	11	nscaf2847	100	1958514
DE373592	4	11	nscaf2847	100	2056184.5
DE353700	4	15.8	nscaf2847	100	3149428
DE368073	4	15.8	nscaf2847	100	3261349
DE368931	4	15.8	nscaf2847	100	3633447.5
DE284143	4	15.8	nscaf2847	100	3664955.5
DE371064	4	15.8	nscaf2847	100	4049349.5
DE343785	4	16.9	nscaf2847	100	4310920.5
DE371864	4	16.9	nscaf2847	100	4290445
DE331024	4	16.9	nscaf2847	100	4413352.5
DE337418	4	18	nscaf2847	100	4709430.5
DE313775	4	18	nscaf2847	100	4900540
DE361867	4	18	nscaf2847	100	4987077
DE351093	4	18	nscaf2847	100	5282695
DE337123	4	18	nscaf2847	100	5363226.5
DE372399	4	18	nscaf2847	100	5367926.5
DE361399	4	19.6	nscaf2847	100	5457921
DE336133	4	19.6	nscaf2847	100	5533450.5
DE313727	4	19.6	nscaf2847	100	5557805.5
DE361364	4	19.6	nscaf2847	100	5617843
DE362515	4	20.7	nscaf2847	100	6004007.5
DE376565	4	20.7	nscaf2847	100	5937292.5
DE362114	4	20.7	nscaf2847	100	6050270.5
DE351950	4	20.7	nscaf2847	100	6095937
DE361170	4	20.7	nscaf2847	100	6289261.5
DE377679	4	21.8	nscaf2847	100	6581186.5
DE329906	4	21.8	nscaf2847	100	6584855.5
DE340873	4	21.8	nscaf2847	100	6642299
DE339911	4	21.8	nscaf2847	100	6850654
DE357334	4	26.6	nscaf2847	100	7909908
DE283800	4	26.6	nscaf2847	100	8086076
DE374681	4	26.6	nscaf2846	100	41602.5
DE371165	4	26.6	nscaf2847	100	8558786
DE348046	4	26.6	nscaf2847	100	8588119.5
DE344898	4	26.6	nscaf2846	100	49893
DE310366	4	27.1	nscaf3078	100	57623.5
DE375577	4	27.1	nscaf3078	100	293481.5
DE359925	4	27.1	nscaf3077	100	24207
DE340511	4	27.1	nscaf3078	100	266457
DE333625	4	28.2	nscaf3078	100	416160.5
DE346633	4	28.2	nscaf3078	100	471589.5
DE330113	4	29.3	nscaf2589	100	6653744.5
DE356969	4	29.3	nscaf2589	100	6640018
DE346225	4	29.3	nscaf2589	100	6529581
DE348224	4	29.3	nscaf2589	100	6388751.5
DE352187	4	29.3	nscaf2589	100	6065466.5
DE367311	4	29.3	nscaf2589	100	5853213
DE373981	4	30.4	nscaf2589	100	5141744
DE361272	4	30.4	nscaf2589	100	4749608.5
DE371767	4	30.4	nscaf2589	100	5495931.5
DE355589	4	30.4	nscaf2589	100	5077238
DE355178	4	30.4	nscaf2589	100	4783606
DE344682	4	30.4	nscaf2589	100	4768443
DE335298	4	30.4	nscaf2589	100	4764762.5
DE335490	4	30.4	nscaf2589	100	4741501
DE314779	4	30.4	nscaf2589	100	4683198
DE334443	4	30.9	nscaf2589	100	4585325.5
DE373355	4	30.9	nscaf2589	100	4614488.5
DE347890	4	31.4	nscaf2589	100	4399751.5
DE368760	4	31.4	nscaf2589	100	4263515.5
DE363581	4	32.5	nscaf2589	100	3930035
DE344179	4	33	nscaf2589	100	3839158.5
DE335343	4	33	nscaf2589	100	3829706.5
DE372702	4	33	nscaf2589	100	3808738.5
DE376873	4	33	nscaf2589	100	3761346
DE355498	4	33	nscaf2589	100	3639767
DE358259	4	33	nscaf2589	100	3531684.5
DE342516	4	33	nscaf2589	100	3401933
DE332478	4	33.5	nscaf2589	100	2893817
DE359724	4	34.6	nscaf2589	100	2763384.5
DE370732	4	34.6	nscaf2589	100	2527442.5
DE284094	4	34.6	nscaf2589	100	2640354
DE366912	4	34.6	nscaf2589	100	2296703
DE354796	4	36.2	nscaf2589	100	1922618.5
DE366060	4	36.2	nscaf2589	100	1891002.5
DE355168	4	36.2	nscaf2589	100	1701603
DE335304	4	36.2	nscaf2589	100	1625930.5
DE368779	4	36.2	nscaf2589	100	1455467.5
DE354949	4	41	nscaf2589	100	313746.5
DE310543	4	41	nscaf2589	100	311115.5
DE362597	4	42.6	nscaf2681	100	162436.5
DE337729	4	43.7	nscaf2681	100	558345
DE331969	4	47.4	nscaf2681	100	837013.5
DE376330	4	49.5	nscaf2681	100	1058138.5
DE330843	4	50.6	nscaf2681	100	1282742
DE376553	4	51.1	nscaf2681	100	1336755
DE368506	5	0	nscaf3076	100	56374.5
DE301478	5	0	nscaf3076	100	155782
DE331419	5	0	nscaf3075	100	1115271.5
DE314163	5	0.5	nscaf3075	100	1039854.5
DE340103	5	1.6	nscaf3075	100	819767
DE366833	5	6.9	nscaf2529	100	4792137.5
DE357917	5	6.9	nscaf2529	100	4752147
DE331154	5	6.9	nscaf2529	100	4434770.5
DE365818	5	7.4	nscaf2529	100	4873244.5
DE307860	5	7.4	nscaf2529	100	4291874
DE376943	5	7.4	nscaf2529	100	4132081
DE330069	5	7.4	nscaf2529	100	4178090.5
DE368068	5	7.9	nscaf2529	100	4113050
DE284045	5	9	nscaf2529	100	4006365
DE355658	5	9	nscaf481	31	1022682.5
DE371413	5	11	nscaf2529	100	3217285.5
DE341062	5	13.7	nscaf2529	100	3017460
DE376719	5	13.7	nscaf2529	100	2328368.5
DE344091	5	13.7	nscaf2529	100	2988488.5
DE355942	5	13.7	nscaf2529	100	2969696
DE341968	5	13.7	nscaf2529	100	2792699.5
DE345851	5	13.7	nscaf2529	100	2703279
DE312512	5	13.7	nscaf2529	100	2625115.5
DE350840	5	13.7	nscaf2529	100	2202121.5
DE329362	5	15.3	nscaf2529	100	2073807
DE315285	5	16.4	nscaf2529	100	2016976.5
DE354737	5	16.9	nscaf2529	100	1837984.5
DE374352	5	16.9	nscaf2529	100	1288617
DE309467	5	18	nscaf2529	100	937724
DE375922	5	24.4	nscaf2529	100	163702
DE316448	5	24.4	nscaf2529	100	220746
DE344907	5	24.4	nscaf2529	100	313008.5
DE305228	5	24.4	nscaf2529	100	155639
DE372276	5	24.9	nscaf1202	100	11069.5
DE340137	5	24.9	nscaf2674	100	7864766
DE333988	5	26.5	nscaf2674	100	7502881
DE305108	5	26.5	nscaf2674	100	7307875
DE359946	5	27.9	nscaf2674	100	7166486.5
DE334058	5	28.6	nscaf2674	100	6969791
DE362450	5	29.1	nscaf2674	100	6920850
DE314259	5	29.1	nscaf2674	100	6871799
DE331340	5	29.1	nscaf2674	100	6870382.5
DE339961	5	29.1	nscaf2674	100	6813980.5
DE372057	5	29.6	nscaf2825	70	662178.5
DE334061	5	30.7	nscaf2674	100	6592561.5
DE369340	5	30.7	nscaf2674	100	6342666.5
DE373073	5	30.7	nscaf2674	100	6339536
DE347799	5	32.3	nscaf2674	100	6247370
DE332442	5	32.8	nscaf2674	100	6135244
DE371794	5	32.8	nscaf2674	100	6076765
DE350676	5	32.8	nscaf2674	100	6061358.5
DE351488	5	33.3	nscaf2674	100	5814896.5
DE310278	5	33.3	nscaf2674	100	5519350.5
DE337949	5	33.3	nscaf2674	100	5515402
DE357610	5	33.3	nscaf2674	100	5348400.5
DE331536	5	33.3	nscaf2674	100	5316071.5
DE342100	5	33.3	nscaf2674	100	5309655.5
DE343401	5	33.3	nscaf2674	100	5284798.5
DE284007	5	33.3	nscaf2674	100	5867205.5
DE343808	5	33.8	nscaf2674	100	5045241
DE315352	5	33.8	nscaf1427	100	345
DE309241	5	33.8	nscaf2674	100	4794675
DE373469	5	33.8	nscaf2674	100	4532049
DE371775	5	34.3	nscaf2674	100	4337660
DE330087	5	34.3	nscaf2674	100	4346225.5
DE316475	5	36.3	nscaf2674	100	4065672.5
DE362762	5	37	nscaf2674	100	2760457.5
DE326937	5	37	nscaf2674	100	2713132.5
DE329984	5	37	nscaf2674	100	2526482
DE354728	5	37.5	nscaf2674	100	2335597.5
DE330479	5	37.5	nscaf2674	100	2251188.5
DE373189	5	38.6	nscaf2674	100	2197531
DE374643	5	38.6	nscaf2674	100	2042602.5
DE339211	5	38.6	nscaf2674	100	2078652
DE346670	5	38.6	nscaf2674	100	1907736.5
DE310805	5	38.6	nscaf2674	100	1888491
DE319234	5	38.6	nscaf2674	100	1811986.5
DE337833	5	40.2	nscaf2674	100	1640350.5
DE371403	5	40.2	nscaf2674	100	1570371.5
DE334289	5	43.9	nscaf2674	100	1182751.5
DE375508	5	43.9	nscaf2674	100	677348
DE355564	5	43.9	nscaf2674	100	1036937
DE335221	5	43.9	nscaf2674	100	913432
DE332770	5	43.9	nscaf2674	100	830271.5
DE340954	5	44.4	nscaf2674	100	498781
DE283970	5	45.5	nscaf2674	100	340236
DE367402	5	49.2	nscaf2838	100	2539577.5
DE310726	5	50.9	nscaf2838	100	2152214
DE315548	5	56.1	nscaf2838	100	1147390
DE348956	5	57.2	nscaf2838	100	896139.5
DE314480	5	57.2	nscaf2838	100	819185
DE351300	5	57.7	nscaf2838	100	462673.5
DE330845	5	58.8	nscaf2838	100	51606.5
DE344884	6	0	nscaf3074	100	719062.5
DE376609	6	0	nscaf3074	100	732522
DE348655	6	0	nscaf3074	100	390953
DE373616	6	3.8	nscaf3079	100	1628924
DE336284	6	4.3	nscaf3074	100	28767.5
DE346826	6	4.8	nscaf3079	100	1028440.5
DE321544	6	5.3	nscaf3079	100	379031.5
DE371956	6	5.3	nscaf3079	100	381976.5
DE359341	6	6	nscaf3079	100	266118.5
DE362511	6	8	nscaf2853	100	628009
DE360302	6	8	nscaf2853	100	1031345.5
DE308368	6	8	nscaf2853	100	1190628
DE374918	6	8	nscaf2853	100	988165
DE331702	6	8	nscaf2853	100	990109
DE355436	6	8	nscaf2853	100	990852
DE369579	6	8	nscaf2853	100	1074190
DE353757	6	8	nscaf2853	100	432235
DE334371	6	8	nscaf2853	100	1086183.5
DE370290	6	8	nscaf2853	100	1172566.5
DE371180	6	9.1	nscaf2853	100	1385602.5
DE338982	6	9.6	nscaf2853	100	1511351.5
DE355280	6	11.7	nscaf2853	100	2097836
DE360750	6	11.7	nscaf2853	100	1844596
DE364908	6	12.8	nscaf2853	100	2969249
DE331179	6	13.9	nscaf2853	100	3040883.5
DE336120	6	13.9	nscaf2853	100	3080808.5
DE330077	6	13.9	nscaf2853	100	3341012.5
DE367169	6	13.9	nscaf2853	100	3472074.5
DE313951	6	14.4	nscaf2853	100	3289368.5
DE350936	6	14.4	nscaf2853	100	3511903
DE331551	6	14.4	nscaf2853	100	3683686.5
DE339701	6	14.9	nscaf2853	100	3692146
DE311440	6	14.9	nscaf2853	100	3721552
DE313564	6	14.9	nscaf2853	100	3746742.5
DE347068	6	16	nscaf2853	100	4053350
DE337051	6	16.5	nscaf2853	100	4177776.5
DE310648	6	16.5	nscaf2853	100	4339971.5
DE332283	6	16.5	nscaf2853	100	4223608.5
DE357250	6	16.5	nscaf2853	100	4255542
DE341718	6	16.5	nscaf2853	100	4385807.5
DE370688	6	16.5	nscaf2853	100	4404290.5
DE353247	6	16.5	nscaf2853	100	4442977
DE352893	6	17	nscaf2853	100	4462453
DE313894	6	17	nscaf2853	100	4497585.5
DE355944	6	18.6	nscaf2853	100	4655109.5
DE329792	6	18.6	nscaf2853	100	4668823
DE351820	6	18.6	nscaf2853	100	4791978.5
DE334673	6	18.6	nscaf2853	100	4837695
DE333899	6	18.6	nscaf2853	100	5203246.5
DE374399	6	20.2	nscaf2853	100	5685960
DE315022	6	20.2	nscaf2853	100	5686486.5
DE362209	6	21.3	nscaf2853	100	5939631.5
DE314034	6	21.3	nscaf2853	100	5996400.5
DE349360	6	22.4	nscaf2853	100	6034109.5
DE357557	6	22.9	nscaf2853	100	6318612.5
DE343152	6	22.9	nscaf2853	100	6542914.5
DE283710	6	23.4	nscaf2851	100	40136
DE371456	6	23.4	nscaf2853	100	6792017.5
DE346405	6	25	nscaf2851	100	95638
DE355501	6	25	nscaf2851	100	161886.5
DE352542	6	25	nscaf2851	100	201369
DE350422	6	27.6	nscaf2851	100	1162149
DE315455	6	27.6	nscaf2851	100	904650.5
DE312618	6	27.6	nscaf2851	100	1417218
DE313878	6	32.4	nscaf2851	100	1560429.5
DE330855	6	32.9	nscaf2852	100	455901
DE302135	6	32.9	nscaf2852	100	462820.5
DE360929	6	32.9	nscaf2852	100	573267
DE343348	6	32.9	nscaf2852	100	602618
DE364392	6	36.6	nscaf2852	100	1456980.5
DE308815	6	38.7	nscaf2852	100	1722507
DE339815	6	39.2	nscaf2852	100	1868002.5
DE350757	6	41.3	nscaf2852	100	2788888.5
DE314860	6	41.3	nscaf2827	100	1164268
DE314685	6	41.3	nscaf2852	100	2839769
DE342107	6	41.3	nscaf2852	100	2857640.5
DE356272	6	41.8	nscaf2279	100	400087.5
DE374592	6	45	nscaf2556	100	329755.5
DE375643	6	45	nscaf2556	100	417444
DE345928	6	45	nscaf2556	100	287326.5
DE313724	6	45	nscaf2556	100	273153.5
DE283843	6	45.5	nscaf2556	100	232595.5
DE374503	6	45.5	nscaf2556	100	111062.5
DE370201	6	45.5	nscaf2556	100	53996
DE347114	7	0	nscaf2981	100	26079
DE346592	7	0	nscaf2981	100	106279.5
DE358170	7	3.2	nscaf2983	100	983874
DE342920	7	3.7	nscaf2983	100	1273393
DE373198	7	3.7	nscaf2983	100	1313898.5
DE364937	7	3.7	nscaf2983	100	1408272.5
DE375091	7	4.2	nscaf2983	100	1566150.5
DE283968	7	4.2	nscaf2983	100	1771065
DE309022	7	5.3	nscaf2983	100	2063011.5
DE329881	7	5.8	nscaf2983	100	2136380
DE283875	7	5.8	nscaf2983	100	2294379
DE331734	7	6.3	nscaf2983	100	2496599.5
DE283708	7	8.4	nscaf2983	100	2969777
DE356420	7	8.4	nscaf2983	100	2974489.5
DE345801	7	8.9	nscaf2983	100	3215023.5
DE315272	7	8.9	nscaf2983	100	2971503.5
DE333123	7	8.9	nscaf2985	100	55184.5
DE323091	7	10	nscaf2983	100	3337089
DE321620	7	10	nscaf2985	100	19690
DE373314	7	10	nscaf2985	100	97984
DE314870	7	11.4	nscaf2986	100	205705.5
DE371525	7	12.1	nscaf2986	100	231753
DE340348	7	12.6	nscaf2986	100	324760
DE373305	7	12.6	nscaf2986	100	415501.5
DE348305	7	12.6	nscaf2986	100	486449
DE340561	7	12.6	nscaf2986	100	727871
DE376118	7	14.7	nscaf2986	100	1340157.5
DE295951	7	14.7	nscaf2986	100	910080
DE352632	7	14.7	nscaf2986	100	924047.5
DE374495	7	17.3	nscaf2986	100	1787889
DE356264	7	17.3	nscaf2986	100	1810303
DE355821	7	18.4	nscaf2986	100	2266827
DE331038	7	18.4	nscaf2986	100	2297980
DE353240	7	18.4	nscaf2986	100	2302398.5
DE346787	7	20	nscaf2986	100	2474406
DE335546	7	20	nscaf2986	100	2490786.5
DE330801	7	20	nscaf2986	100	2494188
DE351388	7	20.5	nscaf2986	100	2806443
DE366928	7	21	nscaf2986	100	2883093.5
DE340795	7	21	nscaf2986	100	2993558.5
DE346843	7	22.6	nscaf2986	100	3256679
DE345204	7	22.6	nscaf2986	100	3592868.5
DE322361	7	27.6	nscaf2986	100	3976457
DE341055	7	31.5	nscaf2986	100	4824358
DE370493	7	31.5	nscaf2986	100	5070487.5
DE330330	7	32.3	nscaf2986	100	5093173.5
DE369750	7	33.7	nscaf2986	100	5269568.5
DE330584	7	33.7	nscaf2986	100	5369529.5
DE334835	7	34.9	nscaf2986	100	5830513
DE376165	7	37.4	nscaf2986	100	6298074
DE330632	7	37.4	nscaf3032	64	827286.5
DE330208	7	37.4	nscaf2905	100	135762.5
DE283992	7	40	nscaf2912	100	415916.5
DE331571	7	43.2	nscaf2912	100	837667.5
DE359578	7	43.2	nscaf2912	100	927737.5
DE314413	7	44.3	nscaf2912	100	1309412.5
DE315979	7	45.4	nscaf2912	100	1452619
DE336578	7	45.9	nscaf2910	100	245862
DE334892	7	45.9	nscaf2910	100	248871.5
DE376804	7	45.9	nscaf2910	100	302070.5
DE360721	7	45.9	nscaf2910	100	529384
DE374093	7	45.9	nscaf2910	100	594958.5
DE348642	8	0	nscaf98	100	799346
DE374659	8	0	nscaf98	100	754296.5
DE330618	8	0	nscaf98	100	844005.5
DE365006	8	0	nscaf98	100	849477.5
DE369221	8	2.1	nscaf98	100	1192748
DE335314	8	4.2	nscaf98	100	1562799.5
DE336089	8	6.3	nscaf463	100	647835.5
DE330225	8	6.3	nscaf463	100	648407
DE315549	8	8.2	nscaf463	100	912948.5
DE372983	8	9.5	nscaf463	100	1218683.5
DE374675	8	12.7	nscaf463	100	1451604.5
DE376850	8	14.8	nscaf2827	100	501716
DE343480	8	15.3	nscaf2827	100	682035.5
DE330070	8	16.4	nscaf2827	100	974618.5
DE334021	8	18	nscaf2827	100	1448171.5
DE291518	8	18.5	nscaf2827	100	1745770
DE310855	8	20.1	nscaf2827	100	1876980.5
DE361548	8	20.8	nscaf2827	100	2206048.5
DE343135	8	22.8	nscaf2828	100	166033
DE354612	8	24.9	nscaf2828	100	947190.5
DE315877	8	24.9	nscaf2828	100	1635654.5
DE328502	8	24.9	nscaf2828	100	671446.5
DE366112	8	24.9	nscaf2828	100	1455397.5
DE340514	8	24.9	nscaf2828	100	1601009.5
DE284244	8	26	nscaf2828	100	1997725.5
DE357340	8	26	nscaf2828	100	2100915
DE350929	8	26.5	nscaf2828	100	2365110
DE373254	8	26.5	nscaf2828	100	2507824.5
DE359642	8	28.1	nscaf2828	100	2854825
DE337662	8	28.1	nscaf2828	100	2891970.5
DE337628	8	29.2	nscaf2828	100	3158962.5
DE315496	8	29.2	nscaf2828	100	3259344.5
DE377244	8	29.2	nscaf2828	100	3230954
DE372275	8	29.2	nscaf2828	100	3271305.5
DE374684	8	30.8	nscaf2828	100	3495964.5
DE364624	8	31.3	nscaf2828	100	3904029
DE359987	8	31.3	nscaf2828	100	4024063
DE329874	8	31.8	nscaf2828	100	4100360.5
DE338117	8	31.8	nscaf2828	100	4111080
DE331039	8	31.8	nscaf2828	100	4145528
DE336066	8	34.3	nscaf2828	100	4424330
DE370896	8	34.3	nscaf2828	100	4553742
DE372364	8	34.9	nscaf2828	100	4780672.5
DE375213	8	35.5	nscaf2828	100	5854244.5
DE335711	8	35.5	nscaf2828	100	5462396
DE352340	8	35.5	nscaf2828	100	5975940
DE350318	8	35.5	nscaf2828	100	6014025
DE357295	8	36	nscaf3108	100	28979.5
DE331535	8	37.1	nscaf2965	100	41345.5
DE314904	8	37.1	nscaf2965	100	107052
DE347254	8	37.1	nscaf2965	100	92034
DE361728	8	37.1	nscaf2972	100	29649.5
DE375809	8	40.4	nscaf2971	100	414769
DE331199	8	40.4	nscaf2971	100	467071
DE357413	8	47.1	nscaf2970	100	1495847.5
DE347320	8	48.8	nscaf2970	100	1983043.5
DE349989	8	52.8	nscaf2970	100	2345616.5
DE364515	8	53.5	nscaf2970	100	2411076
DE339549	8	54	nscaf2970	100	2518616
DE362190	8	54	nscaf2970	100	2612493.5
DE371587	9	0	nscaf2889	100	309934.5
DE313422	9	2.2	nscaf2889	100	675006.5
DE335548	9	10.7	nscaf2889	100	2257470
DE283942	9	10.7	nscaf2889	100	2823762
DE285369	9	10.7	nscaf2889	100	2523961
DE338770	9	10.7	nscaf2889	100	2723884.5
DE373939	9	10.7	nscaf2889	100	2778804.5
DE349717	9	11.3	nscaf2889	100	3023807
DE344043	9	18.1	nscaf2889	100	3568621
DE336351	9	18.1	nscaf2889	100	3648884
DE316031	9	19.3	nscaf2890	100	139964.5
DE329813	9	22.9	nscaf2890	100	589999.5
DE337431	9	23.4	nscaf2890	100	679569
DE312980	9	23.4	nscaf2890	100	728494.5
DE334661	9	24.5	nscaf2890	100	1245532
DE311081	9	24.5	nscaf2890	100	1098071.5
DE333284	9	24.5	nscaf3048	100	1516941.5
DE368674	9	24.5	nscaf3048	100	1429447.5
DE352421	9	24.5	nscaf3048	100	1333240.5
DE339288	9	24.5	nscaf3048	100	590103
DE352431	9	24.5	nscaf3048	100	557287
DE355173	9	24.5	nscaf3048	100	517483
DE348055	9	24.5	nscaf3048	100	511429
DE338791	9	24.5	nscaf3048	100	290339
DE374541	9	25	nscaf3048	100	185939
DE349052	9	25	nscaf3048	100	105500.5
DE308046	9	25	nscaf3154	100	22684
DE314655	9	25.5	nscaf3045	100	1933525.5
DE315528	9	25.5	nscaf3045	100	1917894
DE369674	9	25.5	nscaf3045	100	1906725.5
DE345022	9	26.6	nscaf3045	100	1278634
DE365408	9	27.1	nscaf3045	100	1221553.5
DE376939	9	27.1	nscaf3045	100	919126
DE339315	9	27.1	nscaf3045	100	1170422
DE331214	9	27.1	nscaf3045	100	934026
DE331106	9	27.6	nscaf3045	100	809825
DE285037	9	27.6	nscaf3045	100	621075
DE344521	9	28.1	nscaf3045	100	191040
DE351689	9	28.6	nscaf3045	100	65222.5
DE312678	9	32.3	nscaf2511	100	478389
DE353730	9	32.3	nscaf2511	100	434232
DE348649	9	32.3	nscaf2511	100	467012
DE331368	9	32.3	nscaf2511	100	1276273
DE354387	9	35.5	nscaf2511	100	1440395.5
DE314429	9	36	nscaf2511	100	1913940.5
DE363117	9	36	nscaf2511	100	1699402
DE376965	9	36.5	nscaf2511	100	2140154.5
DE365419	9	36.5	nscaf2511	100	2138305.5
DE287381	9	36.5	nscaf2511	100	2055760.5
DE350810	9	37	nscaf2511	100	2580706.5
DE375375	9	37	nscaf2511	100	2528899
DE332175	9	37.5	nscaf2511	100	2660740.5
DE350554	9	37.5	nscaf2511	100	2671558.5
DE336912	9	38.6	nscaf2511	100	3236841
DE338040	9	38.6	nscaf2511	100	3256486
DE348472	9	38.6	nscaf2511	100	3420673
DE331616	9	38.6	nscaf2511	100	3451464.5
DE332250	9	38.6	nscaf2511	100	3468543
DE372346	9	38.6	nscaf2511	100	3249630.5
DE348212	9	39.7	nscaf2511	100	3678320.5
DE351394	9	41.6	nscaf2511	100	4252351
DE347195	9	42.9	nscaf2511	100	4508601
DE314900	9	42.9	nscaf2511	100	4419552
DE344209	9	42.9	nscaf2511	100	4771472.5
DE353898	9	42.9	nscaf2589	100	513094.5
DE366566	9	44.1	nscaf2511	100	5496810
DE371294	9	44.1	nscaf1108	8	372974
DE307655	9	47.8	nscaf2511	100	6622973.5
DE346807	10	0	nscaf2855	100	506680
DE371237	10	0	nscaf2855	100	601100.5
DE355559	10	1.1	nscaf2855	100	988632.5
DE368824	10	1.6	nscaf2855	100	1049822.5
DE368445	10	2.7	nscaf2855	100	1574324
DE370126	10	2.7	nscaf2855	100	1586142
DE345221	10	3.2	nscaf2855	100	1499870
DE350408	10	3.2	nscaf2855	100	1922365.5
DE343557	10	3.2	nscaf2855	100	2044434.5
DE366194	10	3.7	nscaf2855	100	2093758
DE375790	10	4.8	nscaf2855	100	2417155.5
DE338361	10	4.8	nscaf2855	100	2449639.5
DE283724	10	4.8	nscaf2855	100	2676359
DE340241	10	5.9	nscaf2855	100	3036618
DE344501	10	5.9	nscaf2855	100	3072774
DE367604	10	5.9	nscaf2855	100	3182238.5
DE376456	10	8.5	nscaf2855	100	3443724.5
DE326474	10	8.5	nscaf2855	100	3461672.5
DE353162	10	8.5	nscaf2855	100	3793121.5
DE365970	10	8.5	nscaf2855	100	3941266
DE337695	10	9	nscaf2855	100	4236079.5
DE376701	10	9	nscaf2855	100	4889770.5
DE325588	10	9	nscaf2855	100	5773221.5
DE358457	10	9	nscaf2855	100	4575380.5
DE355546	10	9	nscaf2855	100	4982143
DE357404	10	9	nscaf2855	100	5033766.5
DE285398	10	9	nscaf2855	100	5465241
DE335253	10	9	nscaf2855	100	5561481
DE354907	10	9	nscaf2855	100	5901223.5
DE333107	10	9	nscaf2855	100	5946440
DE339614	10	9	nscaf2855	100	6083218.5
DE363550	10	9	nscaf2855	100	6131981
DE365762	10	9	nscaf2855	100	6201976.5
DE359136	10	10.1	nscaf2855	100	6430035.5
DE352476	10	10.6	nscaf2855	100	6475688
DE368166	10	10.6	nscaf2855	100	6543623
DE343945	10	11.7	nscaf2855	100	6836684
DE317767	10	11.7	nscaf2855	100	6584700
DE373486	10	11.7	nscaf2855	100	7171290
DE337837	10	12.2	nscaf2859	100	20721
DE330388	10	12.2	nscaf2859	100	54975.5
DE339810	10	12.2	nscaf2857	100	62265
DE317672	10	12.7	nscaf2859	100	555808
DE358515	10	12.7	nscaf2859	100	579819.5
DE341497	10	12.7	nscaf2859	100	597155.5
DE329825	10	13.8	nscaf2859	100	727621
DE342286	10	13.8	nscaf2859	100	757661
DE344936	10	13.8	nscaf2859	100	787486
DE345286	10	15.4	nscaf2859	100	884265
DE331067	10	15.4	nscaf2859	100	982991.5
DE355856	10	15.4	nscaf2859	100	1105730.5
DE342763	10	15.9	nscaf2859	100	1141347.5
DE350848	10	15.9	nscaf2859	100	1566263
DE354653	10	16.4	nscaf2860	100	7960
DE353563	10	17.5	nscaf2860	100	858782
DE284113	10	18	nscaf2860	100	966707.5
DE372111	10	18	nscaf2860	100	937315
DE314008	10	18	nscaf2860	100	1148854
DE362664	10	18.5	nscaf2860	100	1434101
DE357397	10	18.5	nscaf2860	100	1498455.5
DE317900	10	20.6	nscaf2860	100	1565344.5
DE336309	10	20.6	nscaf2860	100	1575523
DE360553	10	20.6	nscaf2860	100	1581535
DE308530	10	20.6	nscaf2860	100	1585740.5
DE339814	10	20.6	nscaf2860	100	1590946
DE341002	10	20.6	nscaf2860	100	1659075.5
DE317302	10	22.2	nscaf2860	100	2131185
DE315447	10	22.2	nscaf2860	100	2139437.5
DE315761	10	23.5	nscaf2860	100	2620685.5
DE353551	10	25.4	nscaf2860	100	3026485.5
DE306415	10	25.4	nscaf2860	100	3108566
DE310350	10	25.9	nscaf2575	100	4472543.5
DE307194	10	25.9	nscaf2575	100	4417529.5
DE349454	10	25.9	nscaf2575	100	3902346
DE334676	10	27	nscaf2575	100	3772567.5
DE352709	10	28.6	nscaf2575	100	3431127
DE351204	10	28.6	nscaf2575	100	3332056.5
DE359334	10	29.7	nscaf2575	100	3216097
DE338075	10	29.7	nscaf2575	100	3193424.5
DE353003	10	29.7	nscaf2575	100	3182104
DE330058	10	29.7	nscaf2575	100	3148922
DE373799	10	30.2	nscaf2575	100	2973676
DE348460	10	30.2	nscaf2575	100	2835348
DE342592	10	31.3	nscaf2575	100	2554816.5
DE341459	10	31.8	nscaf2575	100	2293404.5
DE376502	10	33.4	nscaf2575	100	2068951
DE313719	10	36.2	nscaf2552	100	36276
DE351088	10	44	nscaf2575	100	308760.5
DE376560	10	44	nscaf2575	100	248515.5
DE351137	10	44	nscaf2575	100	210160
DE335381	10	44	nscaf2575	100	182011
DE313886	11	0	nscaf2176	100	495086
DE338725	11	0	nscaf2176	100	451200
DE314137	11	0	nscaf2176	100	481472
DE362426	11	0.5	nscaf2176	100	829258
DE362250	11	6.9	nscaf2176	100	1488135
DE377004	11	7.4	nscaf2176	100	1535214
DE373833	11	7.9	nscaf2176	100	1703771.5
DE374634	11	9	nscaf2176	100	1841324
DE376727	11	9.5	nscaf2176	100	1935899.5
DE310485	11	9.5	nscaf2176	100	1945848.5
DE344187	11	9.5	nscaf2176	100	2299981
DE344804	11	9.5	nscaf2176	100	2380249.5
DE362555	11	10	nscaf2176	100	2456064
DE297208	11	10	nscaf2176	100	2458410
DE341956	11	14.2	nscaf2176	100	2868556
DE373877	11	14.2	nscaf2176	100	2902708.5
DE314574	11	15.3	nscaf2176	100	3285397
DE359863	11	15.3	nscaf2176	100	3638811.5
DE369325	11	17.9	nscaf2176	100	4099970
DE345647	11	18.4	nscaf3032	100	2241870.5
DE351002	11	18.4	nscaf3032	100	1997580
DE343156	11	19.5	nscaf3032	100	1221756.5
DE372883	11	19.5	nscaf3032	100	1124513
DE359120	11	19.5	nscaf3032	100	963967
DE351414	11	19.5	nscaf3032	100	953463.5
DE371495	11	19.5	nscaf3032	100	480049
DE371377	11	20.6	nscaf3032	100	51559.5
DE316814	11	20.6	nscaf3031	100	6111136.5
DE345832	11	20.6	nscaf3032	100	8877.5
DE315950	11	22.2	nscaf3031	100	5510491.5
DE356149	11	22.7	nscaf3031	100	5084194.5
DE330097	11	22.7	nscaf3031	100	4747966.5
DE369193	11	22.7	nscaf2589	37	687485
DE362601	11	22.7	nscaf3031	100	4694140
DE366923	11	23.2	nscaf3031	100	4539691
DE337470	11	23.7	nscaf3031	100	3836164
DE369503	11	23.7	nscaf3031	100	3729823
DE318055	11	24.2	nscaf3031	100	3412032
DE370178	11	24.2	nscaf3031	100	3412675
DE374424	11	24.2	nscaf3031	100	3403777
DE344384	11	24.7	nscaf3031	100	3209249.5
DE374341	11	24.7	nscaf3031	100	2986341.5
DE372549	11	24.7	nscaf3031	100	2948951
DE338366	11	24.7	nscaf3031	100	2944725
DE338417	11	24.7	nscaf3031	100	2784592.5
DE370879	11	25.8	nscaf3031	100	2269524.5
DE310148	11	26.9	nscaf3031	100	1497804
DE354525	11	26.9	nscaf3031	100	1205794.5
DE330703	11	26.9	nscaf3031	100	1204890.5
DE332052	11	26.9	nscaf3031	100	1202394
DE358989	11	27.4	nscaf3031	100	1191985.5
DE345314	11	27.4	nscaf3031	100	856817
DE315815	11	27.4	nscaf3031	100	1112453
DE334913	11	27.4	nscaf3031	60	885844
DE341906	11	29	nscaf3031	100	592604
DE316521	11	29	nscaf3031	100	405853
DE361881	11	29	nscaf3031	100	256572
DE334478	11	29	nscaf3031	100	250364.5
DE364571	11	30.6	nscaf3031	100	85533.5
DE377773	11	30.6	nscaf3163	100	20294
DE343049	11	30.6	nscaf3031	100	2563.5
DE314523	11	31.7	nscaf3034	100	4900884.5
DE358719	11	31.7	nscaf3034	100	4853973
DE361369	11	32.8	nscaf3034	100	4568503.5
DE337127	11	33.9	nscaf3034	100	4564116.5
DE335835	11	33.9	nscaf3034	100	4503161
DE353428	11	33.9	nscaf3034	100	4499902
DE344954	11	33.9	nscaf3034	100	4417419.5
DE350217	11	33.9	nscaf3034	100	4310979
DE355822	11	35	nscaf3034	100	4287344
DE336991	11	35.5	nscaf3034	100	4259587
DE345783	11	35.5	nscaf3034	100	4234399
DE343852	11	36	nscaf3034	100	4084002.5
DE369704	11	36	nscaf3034	100	3607499.5
DE311132	11	38.6	nscaf3034	100	3063497.5
DE309618	11	38.6	nscaf3034	100	2869671.5
DE311327	11	41.2	nscaf3034	100	2685473
DE347560	11	48.7	nscaf3034	100	1451126.5
DE345628	11	48.7	nscaf3034	100	1435537
DE366372	11	48.7	nscaf3034	100	1382384
DE351662	11	48.7	nscaf3034	100	1330743.5
DE340751	11	48.7	nscaf3034	100	1276663.5
DE368928	11	50.8	nscaf3034	100	983899
DE373483	11	55	nscaf3034	100	318531.5
DE367546	11	55.5	nscaf3034	100	136803
DE317512	11	55.5	nscaf3034	100	114848.5
DE336000	11	55.5	nscaf3034	100	41514.5
DE358482	11	56.6	nscaf3033	100	325335.5
DE308555	11	61.9	nscaf2810	100	150856.5
DE330055	11	63.5	nscaf2838	12	2489890.5
DE330223	11	64	nscaf2902	8	9726678.5
DE363296	11	64	nscaf1898	89	2398883
DE336249	12	0	nscaf2987	100	36645.5
DE285414	12	0	nscaf2987	100	125788.5
DE375869	12	0.5	nscaf2987	100	545045
DE283866	12	6.3	nscaf2993	100	686586
DE353297	12	6.8	nscaf2993	100	811213.5
DE371917	12	8.9	nscaf2993	100	905870
DE315892	12	9.4	nscaf2993	100	992282
DE284424	12	9.9	nscaf2993	100	1402405.5
DE358245	12	11.5	nscaf2993	100	1498258
DE334057	12	12.6	nscaf2993	100	1768148.5
DE330319	12	12.6	nscaf2993	100	1823901
DE376048	12	13.9	nscaf2993	100	2407267.5
DE373392	12	13.9	nscaf2993	100	2118870.5
DE367024	12	15.2	nscaf2993	100	2764595.5
DE360534	12	16.3	nscaf2993	100	3183046
DE355180	12	16.3	nscaf2993	100	3253619.5
DE351720	12	16.8	nscaf2993	100	3585148
DE317028	12	17.3	nscaf2993	100	3480302.5
DE308114	12	17.3	nscaf2993	100	3419757.5
DE317015	12	19.3	nscaf2993	100	4212804.5
DE315111	12	20	nscaf2993	100	4349445
DE332995	12	20	nscaf2993	100	4388262
DE334391	12	20.5	nscaf2993	100	4395056.5
DE370691	12	20.5	nscaf2993	100	4646623
DE314160	12	20.5	nscaf2993	100	4464471
DE372318	12	21.6	nscaf2993	100	4754556
DE371067	12	23.2	nscaf2993	100	5028826
DE364873	12	23.2	nscaf2993	100	4903227.5
DE359626	12	23.7	nscaf2993	100	5221086.5
DE358557	12	25.5	nscaf2993	100	5472630
DE336302	12	27.3	nscaf2993	100	5891480.5
DE335460	12	27.3	nscaf2993	100	6035983.5
DE369110	12	27.3	nscaf2993	100	6385891
DE295952	12	27.3	nscaf2993	100	6443009
DE340667	12	28.4	nscaf2993	100	7199674
DE296550	12	28.4	nscaf2993	100	7518974.5
DE344390	12	28.4	nscaf2993	100	7533483.5
DE315953	12	28.4	nscaf2993	100	7581686
DE339065	12	29.5	nscaf2993	100	8117314
DE371838	12	29.5	nscaf2993	100	8175561
DE323893	12	31.6	nscaf2995	100	68457.5
DE350033	12	32.7	nscaf2995	100	149117
DE369473	12	32.7	nscaf2995	100	208168.5
DE334825	12	33.8	nscaf2998	100	384122
DE331352	12	33.8	nscaf2998	100	392514.5
DE367671	12	34.3	nscaf2998	100	699702
DE373628	12	34.8	nscaf2998	100	823600.5
DE345010	12	34.8	nscaf2998	100	1191860
DE305412	12	34.8	nscaf2998	100	1225285
DE346112	12	34.8	nscaf2998	100	1475942
DE341378	12	34.8	nscaf2990	100	72307
DE349479	12	35.9	nscaf2990	100	217720
DE339924	12	35.9	nscaf2990	100	241787
DE331858	12	37.5	nscaf2990	100	873321.5
DE295893	12	40.1	nscaf2826	100	644645.5
DE310012	12	43.1	nscaf2826	100	142456
DE331093	12	43.1	nscaf2826	100	159455.5
DE370016	12	44.3	nscaf2825	100	610747.5
DE350817	12	44.3	nscaf2825	100	635376
DE347790	12	44.3	nscaf2825	100	653796
DE286510	12	50.7	nscaf2842	100	977445.5
DE372009	12	50.7	nscaf2842	100	810264.5
DE322234	12	50.7	nscaf2842	100	774157
DE374178	12	51.8	nscaf2842	100	533374
DE301741	12	51.8	nscaf2842	100	531394
DE354878	12	52.9	nscaf2839	100	223756.5
DE312334	12	53.4	nscaf2842	100	45573.5
DE308371	13	0	nscaf3093	100	1215535
DE357234	13	0	nscaf3093	100	651496.5
DE283858	13	2.1	nscaf3093	100	385534.5
DE353370	13	2.1	nscaf3093	100	326942
DE361343	13	2.1	nscaf3093	100	161424
DE317859	13	3.7	nscaf3027	47	1115868.5
DE362490	13	7.4	nscaf1898	100	15396134
DE316586	13	8	nscaf1898	100	15381532.5
DE370581	13	8	nscaf1898	100	15362148
DE341438	13	11.1	nscaf1898	100	14848013
DE330431	13	11.1	nscaf1898	100	14851227.5
DE355193	13	11.1	nscaf1898	100	14811772
DE349340	13	12.2	nscaf1898	100	14689913.5
DE371288	13	13.8	nscaf1898	100	14342979
DE315668	13	14.3	nscaf1898	100	14120040
DE311380	13	16.4	nscaf1898	100	13863942.5
DE338050	13	16.4	nscaf1898	100	13572137.5
DE313686	13	16.9	nscaf1898	100	13547463.5
DE369833	13	16.9	nscaf1898	100	13099200.5
DE363656	13	16.9	nscaf1898	100	13030786.5
DE333783	13	18	nscaf1898	100	12601211
DE358808	13	18	nscaf1898	100	12589909.5
DE372910	13	18.5	nscaf1898	100	12433551
DE370707	13	20.1	nscaf1898	100	11620289
DE346445	13	20.1	nscaf1898	100	11470703.5
DE339517	13	20.1	nscaf1898	100	11460241.5
DE354586	13	20.1	nscaf1898	100	11343007.5
DE331462	13	20.1	nscaf1898	100	11221232
DE348551	13	20.6	nscaf1898	100	11062944
DE354866	13	20.6	nscaf1898	100	11034828.5
DE359935	13	20.6	nscaf1898	100	11012804.5
DE355343	13	20.6	nscaf1898	100	11004183.5
DE340134	13	20.6	nscaf1898	100	10556965.5
DE359706	13	21.1	nscaf1898	100	10890241.5
DE360093	13	21.1	nscaf1898	100	10325305
DE315719	13	21.6	nscaf1898	100	10277714.5
DE312472	13	22.1	nscaf1898	100	10063947.5
DE316626	13	22.1	nscaf1898	100	9678600
DE312599	13	22.1	nscaf1898	100	9940258.5
DE313084	13	22.1	nscaf1898	100	9935047
DE314428	13	22.1	nscaf1898	100	9928632
DE359452	13	22.1	nscaf1898	100	9904018
DE374486	13	22.1	nscaf1898	100	9853782
DE341784	13	22.1	nscaf1898	100	9763835
DE369511	13	22.1	nscaf1898	100	9538524
DE360437	13	23.7	nscaf1898	100	9432205
DE336244	13	24.8	nscaf1898	100	9266600.5
DE374885	13	24.8	nscaf1898	100	8335444
DE305642	13	24.8	nscaf1898	100	8689747
DE334455	13	24.8	nscaf1898	100	9159007.5
DE344760	13	24.8	nscaf1898	100	8999144.5
DE340214	13	24.8	nscaf1898	100	8869091
DE341984	13	24.8	nscaf1898	100	8788408
DE331960	13	24.8	nscaf1898	100	8733569.5
DE313591	13	24.8	nscaf1898	100	8706842.5
DE349660	13	24.8	nscaf1898	100	8626004.5
DE372608	13	24.8	nscaf1898	100	8566555
DE336221	13	24.8	nscaf1898	100	8535074
DE343867	13	24.8	nscaf1898	100	8497943.5
DE314118	13	24.8	nscaf1898	100	8482354.5
DE342834	13	24.8	nscaf1898	100	8405023
DE364912	13	24.8	nscaf1898	100	8283568.5
DE334180	13	24.8	nscaf1898	100	8206304.5
DE350762	13	25.9	nscaf1898	100	8154770
DE346666	13	25.9	nscaf1898	100	8152028.5
DE329950	13	25.9	nscaf1898	100	8007856.5
DE360164	13	25.9	nscaf1898	100	7996274
DE355536	13	25.9	nscaf1898	100	7994245.5
DE361360	13	25.9	nscaf1898	100	7927520
DE372209	13	25.9	nscaf1898	100	7884713
DE350702	13	25.9	nscaf1898	100	7866703.5
DE369190	13	26.4	nscaf1898	100	7277606.5
DE339847	13	26.9	nscaf1898	100	7066048.5
DE375952	13	26.9	nscaf1898	100	6937648.5
DE283816	13	26.9	nscaf1898	100	6691375.5
DE329824	13	27.4	nscaf1898	100	6542111
DE373552	13	27.4	nscaf1898	100	6369289
DE333431	13	27.4	nscaf2868	100	273527.5
DE335503	13	27.9	nscaf1898	100	6033591.5
DE315922	13	27.9	nscaf1898	100	6230830
DE314765	13	27.9	nscaf1898	100	6167867.5
DE353013	13	27.9	nscaf1898	100	5837747
DE368083	13	29.5	nscaf1898	100	5697056
DE371726	13	29.5	nscaf1898	100	5357438.5
DE314537	13	29.5	nscaf1898	100	5457443.5
DE344435	13	32.7	nscaf1898	100	4790172
DE365272	13	33.8	nscaf1898	100	4552138.5
DE369586	13	33.8	nscaf1898	100	4524818.5
DE330550	13	33.8	nscaf1898	100	4451477.5
DE358750	13	34.9	nscaf1898	100	3456538
DE371931	13	34.9	nscaf1898	100	3558889.5
DE332412	13	35.4	nscaf1898	100	3314642.5
DE344647	13	37	nscaf1898	100	3154674
DE312454	13	38.1	nscaf1898	100	2968600
DE373992	13	41.3	nscaf1898	100	2395022.5
DE370710	13	41.3	nscaf1898	100	2361150
DE317198	13	42.4	nscaf1898	100	2122305.5
DE348142	13	42.9	nscaf1898	100	1895765.5
DE329733	13	44	nscaf1898	100	1586797
DE342480	13	44.8	nscaf1898	100	1482944.5
DE346277	13	44.8	nscaf1898	100	1282818.5
DE296099	13	46.8	nscaf1898	100	1050772
DE348188	13	49.2	nscaf1898	100	413367
DE297407	13	49.2	nscaf1898	100	289092.5
DE369418	14	0	nscaf2839	15	140863
DE312149	14	0	nscaf2953	100	234668
DE352626	14	5.3	nscaf2953	100	698811.5
DE349314	14	5.8	nscaf2953	100	867282.5
DE347383	14	6.4	nscaf2953	100	1232143.5
DE317463	14	6.4	nscaf2953	100	1242023.5
DE310908	14	8.9	nscaf2953	100	1445052
DE331710	14	8.9	nscaf2953	100	1488401
DE371016	14	10	nscaf2953	100	2026724
DE345752	14	10.5	nscaf2953	100	2166822
DE319907	14	12.1	nscaf2953	100	2468023
DE376361	14	15.3	nscaf2953	100	2669418
DE360490	14	19	nscaf2953	100	3182488.5
DE353703	14	19	nscaf2953	100	3367014
DE372917	14	19.5	nscaf2953	100	3409108
DE314423	14	19.5	nscaf2953	100	3447325
DE371570	14	23.2	nscaf2943	100	621634
DE378090	14	23.2	nscaf2943	100	732093.5
DE316147	14	24	nscaf2943	100	909116.5
DE342562	14	24.8	nscaf2943	100	1040309
DE314501	14	24.8	nscaf2943	100	1080456
DE283759	14	24.8	nscaf2943	100	1116601
DE314337	14	25.3	nscaf2943	100	1306365.5
DE314993	14	25.3	nscaf2943	100	1682634.5
DE284009	14	25.8	nscaf2943	100	2086881
DE328713	14	26.9	nscaf2943	100	2486485.5
DE283783	14	28	nscaf2943	100	2927756.5
DE315819	14	28	nscaf2943	100	2963441.5
DE302564	14	34.4	nscaf2943	100	3975809.5
DE317992	14	40.3	nscaf2951	100	790573.5
DE372182	14	44	nscaf2951	100	1121686
DE365688	14	45.1	nscaf2950	100	2474.5
DE296462	14	45.1	nscaf2948	100	77826.5
DE360923	14	45.1	nscaf2948	100	138663
DE314083	14	46.2	nscaf2948	100	542078
DE336794	14	46.7	nscaf2948	100	945560
DE373048	14	48.8	nscaf2948	100	1337835
DE297381	14	50.4	nscaf2948	100	2214990
DE372508	14	50.4	nscaf2948	100	2285531.5
DE349294	14	50.9	nscaf2948	100	2531837.5
DE313688	14	50.9	nscaf2948	100	2470461
DE336810	15	0	nscaf2888	100	9137794.5
DE342528	15	0	nscaf2888	100	8947855
DE313739	15	0	nscaf2888	100	8901243.5
DE373268	15	1.1	nscaf2888	100	8554344
DE374608	15	1.1	nscaf2888	100	8577129
DE357711	15	1.6	nscaf2888	100	8344223
DE376119	15	1.6	nscaf2888	100	8255788
DE311400	15	1.6	nscaf2888	100	7614884.5
DE361726	15	1.6	nscaf2888	100	8034135
DE369648	15	1.6	nscaf3040	100	3246026.5
DE374420	15	1.6	nscaf2888	100	7737206.5
DE371915	15	1.6	nscaf2888	100	7648438.5
DE348712	15	1.6	nscaf2888	100	7575781.5
DE365422	15	1.6	nscaf2888	100	7387399
DE331248	15	1.6	nscaf2888	100	7292794.5
DE296290	15	2.1	nscaf2888	100	6818744
DE359414	15	2.1	nscaf2888	100	6978913.5
DE360821	15	2.6	nscaf2888	100	6365250
DE346080	15	2.6	nscaf2888	100	6265528.5
DE343840	15	2.6	nscaf2888	100	6249940
DE363838	15	2.6	nscaf2888	100	6158831
DE330126	15	3.7	nscaf2888	100	5866948
DE284122	15	3.7	nscaf2888	100	5911128
DE374648	15	3.7	nscaf2888	100	5789775
DE365267	15	3.7	nscaf2888	100	5821343
DE347916	15	3.7	nscaf2888	100	5781391
DE363492	15	3.7	nscaf2888	100	5745145
DE373967	15	5.3	nscaf2888	100	5179439.5
DE327286	15	5.3	nscaf2888	100	5149142
DE368633	15	5.3	nscaf2888	100	5072466.5
DE351790	15	6.4	nscaf2888	100	4773444
DE348689	15	6.9	nscaf2888	100	4565261.5
DE344136	15	9.5	nscaf2888	100	4159633
DE302188	15	9.5	nscaf2888	100	4064798.5
DE353952	15	9.5	nscaf2888	100	4027163.5
DE347820	15	14.1	nscaf2888	100	2793090
DE369533	15	15.7	nscaf2888	100	2580869
DE289535	15	16.4	nscaf2888	100	2449100.5
DE360967	15	16.4	nscaf2888	100	2049538.5
DE341004	15	16.4	nscaf2888	100	2028003.5
DE365847	15	16.4	nscaf2888	100	1970315
DE355258	15	16.9	nscaf2888	100	1869926.5
DE375440	15	17.4	nscaf2888	100	1763578.5
DE285626	15	17.9	nscaf2888	100	1692157.5
DE358875	15	19	nscaf2888	100	1453660.5
DE376366	15	19	nscaf2888	100	1237516.5
DE295895	15	19	nscaf2888	100	1399908
DE372539	15	19	nscaf2888	100	1355168
DE344706	15	19	nscaf2888	100	1203765
DE370568	15	19	nscaf2888	100	701541
DE344496	15	19.5	nscaf2888	100	530992.5
DE368053	15	19.5	nscaf2888	100	436940
DE359251	15	19.5	nscaf2888	100	390898
DE314014	15	20	nscaf2888	100	287487
DE351370	15	20	nscaf2887	100	1788092.5
DE322259	15	20.5	nscaf2887	100	1507809
DE315894	15	20.5	nscaf2887	100	1502123.5
DE308411	15	20.5	nscaf2887	100	1490637
DE354708	15	20.5	nscaf2887	100	1484873
DE284483	15	21	nscaf2887	100	1374302
DE321912	15	21	nscaf2887	100	1340913.5
DE352410	15	21	nscaf2887	100	1329352.5
DE357551	15	21	nscaf2887	100	1316405.5
DE355282	15	21	nscaf2887	100	1309936.5
DE371544	15	21.5	nscaf2887	100	997532
DE375498	15	21.5	nscaf2887	100	945618
DE347096	15	22	nscaf2887	100	337625.5
DE375678	15	22	nscaf2887	100	363062
DE316593	15	22	nscaf2887	100	486034
DE336544	15	22	nscaf2887	100	307715.5
DE329932	15	22	nscaf2887	100	272243
DE330904	15	22.6	nscaf2887	100	188475
DE347856	15	25.1	nscaf2655	100	254452
DE331148	15	25.1	nscaf2655	100	293151.5
DE352838	15	25.1	nscaf2655	100	623918
DE310734	15	25.1	nscaf2655	100	638603.5
DE287318	15	25.1	nscaf2655	100	761767.5
DE350149	15	25.6	nscaf2655	100	966593.5
DE349022	15	25.6	nscaf2655	100	972239
DE330487	15	25.6	nscaf2655	100	1209697.5
DE355494	15	25.6	nscaf2655	100	1285778
DE348093	15	25.6	nscaf2655	100	1393187
DE343907	15	25.6	nscaf2655	100	1425894
DE372596	15	27.2	nscaf2655	100	1684561.5
DE317154	15	27.2	nscaf2655	100	1818687
DE364580	15	27.2	nscaf2655	100	2039090.5
DE346833	15	29.8	nscaf2655	100	2451036
DE378071	15	30.3	nscaf2655	100	2568891.5
DE368860	15	30.8	nscaf2655	100	2939693.5
DE317938	15	31.9	nscaf2655	100	3147491.5
DE368267	15	32.4	nscaf2655	100	3310692
DE324570	15	36	nscaf497	100	53383.5
DE346130	15	36	nscaf2216	100	373888.5
DE331171	15	36.6	nscaf2216	100	641165
DE370747	15	40.3	nscaf2216	100	1223418
DE359485	15	40.8	nscaf2216	100	1543685
DE314678	15	40.8	nscaf2216	100	1511932.5
DE344605	15	41.9	nscaf2216	100	1694202
DE372588	15	41.9	nscaf2216	100	1940533.5
DE367126	16	0	nscaf3058	100	9036379
DE343189	16	2.1	nscaf3058	100	8609202
DE339111	16	2.1	nscaf3058	100	8608568
DE360927	16	2.6	nscaf3058	100	8429586.5
DE336727	16	6.8	nscaf3058	100	8083734
DE374208	16	6.8	nscaf3058	100	8046820
DE363699	16	14.4	nscaf3058	100	7113432
DE317342	16	18.5	nscaf3058	100	6427514
DE375191	16	19	nscaf3058	100	5883049
DE330839	16	19	nscaf3058	100	5735585
DE373214	16	19	nscaf3058	100	5727487.5
DE353780	16	20.1	nscaf3058	100	5108227.5
DE372812	16	20.6	nscaf3058	100	4943004.5
DE283985	16	21.1	nscaf3058	100	4551753
DE314636	16	21.1	nscaf3058	100	4458815
DE357207	16	21.1	nscaf3058	100	4381036
DE349877	16	21.6	nscaf3058	100	4308925
DE357390	16	21.6	nscaf3058	100	3923594.5
DE373429	16	22.8	nscaf3058	100	3639746
DE332035	16	22.8	nscaf3058	100	3490289.5
DE313815	16	22.8	nscaf3058	100	3361319
DE335683	16	22.8	nscaf3058	100	3317390
DE372893	16	25.3	nscaf3058	100	2645499
DE285043	16	27.4	nscaf3058	100	2012136
DE346870	16	29	nscaf3058	100	1639905.5
DE310357	16	29.5	nscaf3058	100	1341810.5
DE361835	16	31.1	nscaf3058	100	1109816.5
DE310572	16	31.1	nscaf3058	100	1090974
DE373267	16	31.1	nscaf3058	100	485032.5
DE346708	16	31.1	nscaf3058	100	1100598.5
DE308740	16	31.1	nscaf3058	100	667584
DE313070	16	31.1	nscaf3058	100	590062
DE342890	16	31.1	nscaf3058	100	347907
DE372385	16	31.1	nscaf3058	100	139315.5
DE338938	16	31.1	nscaf3058	100	20286
DE315855	16	31.1	nscaf3058	100	2487
DE341496	16	32.8	nscaf3064	100	67907.5
DE352367	16	40.1	nscaf3063	100	3328243.5
DE333428	16	41.3	nscaf3063	100	2910502
DE364323	16	47.5	nscaf3063	100	2141405
DE341791	16	50.1	nscaf3063	100	1855608.5
DE372460	16	51.4	nscaf3063	100	1129237
DE374404	16	51.4	nscaf3063	100	843750.5
DE332504	16	52.7	nscaf3063	100	474716
DE361280	16	52.7	nscaf3063	100	437031.5
DE353641	16	53.8	nscaf3063	100	342718
DE284224	16	53.8	nscaf3063	100	288807
DE350099	16	53.8	nscaf3063	100	271188.5
DE343969	16	53.8	nscaf3063	100	239965.5
DE374581	17	0	nscaf2829	100	4262138.5
DE376936	17	1.8	nscaf2829	100	3816084
DE357022	17	1.8	nscaf2829	100	3794647.5
DE368782	17	5.3	nscaf2829	100	3307248
DE365480	17	5.8	nscaf2829	100	2994286
DE353441	17	5.8	nscaf2829	100	2861993.5
DE342825	17	12.1	nscaf2829	100	1812599
DE330095	17	13.8	nscaf2829	100	1530351
DE364551	17	13.8	nscaf2829	100	1402471
DE350884	17	16.4	nscaf2829	100	268981.5
DE344395	17	16.4	nscaf2829	100	69681
DE329344	17	16.4	nscaf125	100	51555
DE354345	17	16.9	nscaf125	100	118899
DE360486	17	16.9	nscaf2829	100	634208
DE315049	17	18.5	nscaf2876	100	46217.5
DE374704	17	20.6	nscaf2876	100	284795.5
DE352910	17	20.6	nscaf2876	100	267411.5
DE358775	17	20.6	nscaf1000	100	4858.5
DE356501	17	20.6	nscaf2876	100	504440
DE347715	17	20.6	nscaf2876	100	640519.5
DE360581	17	20.6	nscaf2876	100	705408
DE365711	17	22.2	nscaf2876	100	1035320
DE369165	17	22.2	nscaf2876	100	1308554
DE331568	17	22.2	nscaf2873	100	6789
DE348634	17	23.8	nscaf2865	100	826646.5
DE369602	17	24.9	nscaf2865	100	934675.5
DE372477	17	24.9	nscaf2865	100	999368.5
DE358586	17	25.4	nscaf2818	32	1345912
DE357312	17	28.6	nscaf2865	100	1676304
DE350722	17	29.1	nscaf2865	100	1956336.5
DE336780	17	31.2	nscaf2865	100	2375894
DE296285	17	36	nscaf2865	100	3226241.5
DE315606	17	36.5	nscaf2865	100	3413112
DE290814	17	38.1	nscaf2865	100	4334174
DE372574	17	38.1	nscaf2865	100	4308721.5
DE324352	17	38.1	nscaf2865	100	4412744.5
DE323504	17	38.6	nscaf2865	100	4481546
DE376658	17	38.6	nscaf2865	100	4486943.5
DE333885	17	38.6	nscaf2865	100	4556721.5
DE347862	17	38.6	nscaf2865	100	4852346
DE312004	17	40.2	nscaf2865	100	5238760
DE375454	17	40.2	nscaf2865	100	5460930.5
DE372997	17	40.2	nscaf2865	100	5531663.5
DE360434	17	42.8	nscaf2759	100	254268
DE346126	17	43.9	nscaf2759	100	287811.5
DE348983	17	43.9	nscaf2759	100	317407.5
DE312106	17	45.5	nscaf2759	100	851759
DE367397	17	45.5	nscaf2759	100	903190.5
DE356021	17	45.5	nscaf2766	100	294428.5
DE316461	17	46	nscaf2766	100	418123.5
DE374609	17	46.5	nscaf2766	100	794751
DE372969	17	46.5	nscaf2766	100	884812
DE313355	17	46.5	nscaf2766	100	904033.5
DE358327	17	46.5	nscaf2766	100	993068.5
DE367347	18	0	nscaf2901	100	247612
DE337536	18	0	nscaf2902	100	6450003
DE303383	18	1.1	nscaf2901	100	632585.5
DE338582	18	2.7	nscaf2901	100	879319
DE354320	18	2.7	nscaf2901	100	957155.5
DE360945	18	7.5	nscaf2902	100	966413.5
DE317105	18	7.5	nscaf1566	100	136.5
DE330963	18	7.5	nscaf2902	100	1045967
DE347879	18	7.5	nscaf2902	100	1066158.5
DE335749	18	7.5	nscaf2902	100	1756733
DE329728	18	7.5	nscaf2902	100	1929594.5
DE302100	18	7.5	nscaf2902	100	1966807.5
DE330304	18	7.5	nscaf2902	100	1985927.5
DE330255	18	8	nscaf2902	100	2176185
DE349828	18	10.1	nscaf2902	100	2649051.5
DE316361	18	12.2	nscaf2902	100	2970297
DE345815	18	17	nscaf2902	100	3169736
DE313996	18	17	nscaf2902	100	3381388
DE349345	18	17	nscaf2902	100	3444944
DE374672	18	18.6	nscaf2902	100	3650231
DE374836	18	18.6	nscaf2902	100	4485181
DE298854	18	18.6	nscaf2902	100	4192659
DE365336	18	18.6	nscaf2902	100	3938297
DE355317	18	18.6	nscaf2902	100	4240781
DE338334	18	18.6	nscaf2902	100	4241502
DE333321	18	18.6	nscaf2902	100	4401800
DE365102	18	18.6	nscaf2902	100	4484413.5
DE369728	18	18.6	nscaf3063	8	2450831
DE337570	18	18.6	nscaf2902	100	4535122
DE333586	18	18.6	nscaf2902	100	4652887
DE361163	18	19.1	nscaf2902	100	4905740
DE331229	18	19.1	nscaf2902	100	4981420
DE371007	18	19.1	nscaf2902	100	5001503
DE330408	18	20.7	nscaf2902	100	5328380
DE353815	18	20.7	nscaf2902	100	5366095
DE375372	18	22.3	nscaf2902	100	5528164.5
DE373360	18	22.3	nscaf2902	100	5553884.5
DE303764	18	23.4	nscaf2902	100	5870806.5
DE344425	18	23.4	nscaf2902	100	5940927
DE366389	18	23.4	nscaf2902	100	5996890
DE314284	18	23.4	nscaf2902	100	6007127
DE337092	18	23.4	nscaf2902	100	6013197.5
DE318265	18	24.5	nscaf2902	100	6927236
DE313332	18	24.5	nscaf2902	100	6668218
DE358964	18	24.5	nscaf2902	100	6671254.5
DE333518	18	24.5	nscaf2902	100	6863546
DE338240	18	25	nscaf2902	100	7023824
DE376691	18	25	nscaf2902	100	7042801
DE339980	18	25	nscaf2902	87	7206770
DE360626	18	25	nscaf2902	100	7504901
DE340670	18	25.5	nscaf2902	100	6934894
DE284130	18	25.5	nscaf2902	100	8009642
DE333598	18	25.5	nscaf2902	100	8043809
DE340432	18	26.6	nscaf2902	100	8227356.5
DE369799	18	27.7	nscaf2902	100	8437649
DE315821	18	29.8	nscaf2902	100	8975120
DE316334	18	29.8	nscaf2902	100	2205265
DE352659	18	29.8	nscaf2902	100	8862317
DE361932	18	29.8	nscaf2902	100	8931205.5
DE343146	18	30.3	nscaf2902	100	9063511
DE330155	18	30.3	nscaf2902	100	9298267
DE308041	18	30.3	nscaf2902	100	9305555
DE369522	18	30.3	nscaf2902	100	9412116.5
DE330797	18	31.4	nscaf2902	100	9670997
DE316018	18	32.5	nscaf2902	100	10005280
DE350100	18	36.2	nscaf2902	100	10476563.5
DE371061	18	36.2	nscaf2902	100	10314733.5
DE308313	18	36.2	nscaf2902	100	10399548
DE335360	18	39.4	nscaf2902	100	11013837
DE359005	18	39.4	nscaf2902	100	11096999
DE375102	18	44.7	nscaf2899	100	364596.5
DE373098	18	45.8	nscaf2899	100	626490
DE314851	18	46.9	nscaf2903	100	1319619
DE376929	18	47.4	nscaf2903	100	1225371.5
DE321298	18	48.5	nscaf2903	100	1178586
DE353591	18	48.5	nscaf2903	100	1154082
DE337040	19	0	nscaf3052	100	713632.5
DE315491	19	7.7	nscaf3053	100	315532.5
DE348517	19	10.6	nscaf2204	100	4304131
DE338557	19	12.7	nscaf2204	100	3370925.5
DE370821	19	16.9	nscaf2204	100	3084313
DE373025	19	16.9	nscaf2204	100	3033731.5
DE338661	19	16.9	nscaf2204	100	2793039.5
DE359078	19	17.4	nscaf2204	100	2375603.5
DE315071	19	17.4	nscaf2204	100	2501653
DE369274	19	17.9	nscaf2204	100	2007568.5
DE370981	19	17.9	nscaf2204	100	1814574
DE374050	19	18.4	nscaf2204	100	1749387
DE352517	19	20	nscaf2204	100	1622839.5
DE317101	19	20	nscaf2204	100	1614180.5
DE314211	19	20	nscaf2204	100	1614660.5
DE336175	19	20	nscaf2204	100	1207500.5
DE370997	19	22.6	nscaf2204	100	804285
DE352475	19	25.2	nscaf2767	100	422829
DE363399	19	25.2	nscaf2767	100	715226.5
DE284888	19	25.7	nscaf2767	100	1316153.5
DE311977	19	25.7	nscaf2767	100	1317533
DE354052	19	25.7	nscaf2767	100	1342109
DE352952	19	26.8	nscaf2767	100	1808517
DE314464	19	26.8	nscaf2767	100	1811784.5
DE331058	19	30.9	nscaf2767	100	2166586
DE359255	19	32.1	nscaf2767	100	2805316.5
DE372435	19	32.1	nscaf2767	100	2939808.5
DE335412	19	32.6	nscaf2767	100	2985927.5
DE341003	19	33.1	nscaf2767	100	3659297.5
DE334858	19	33.6	nscaf2767	100	3802833.5
DE347876	19	34.1	nscaf2767	100	4075822
DE373516	19	40.5	nscaf2770	100	61462
DE343802	19	40.5	nscaf2770	100	559965
DE371133	19	43.1	nscaf2770	100	1665418.5
DE371102	19	45.2	nscaf2770	100	1782243
DE312597	19	47.3	nscaf2770	100	2256901.5
DE374153	19	47.3	nscaf2770	100	2264894
DE367283	19	47.3	nscaf2770	100	2328766
DE370164	19	48.4	nscaf2770	100	2374383.5
DE337733	19	49	nscaf1299	100	319290.5
DE369979	20	0	nscaf3089	100	144185.5
DE308381	20	1.1	nscaf3089	100	285326.5
DE331564	20	6.4	nscaf2783	100	55161
DE332685	20	16.9	nscaf2795	100	641568.5
DE324181	20	18.9	nscaf2795	100	817083
DE349202	20	20.7	nscaf2795	100	1350740
DE371565	20	20.7	nscaf2795	100	1355068.5
DE360039	20	21.2	nscaf2795	100	1760788
DE331196	20	24.9	nscaf2795	100	2943489
DE340172	20	24.9	nscaf2795	100	3051882.5
DE347403	20	24.9	nscaf2795	90	3464962
DE343451	20	25.4	nscaf2795	100	3267322
DE377817	20	27.9	nscaf2789	100	145962.5
DE328607	20	27.9	nscaf2789	100	160325.5
DE339926	20	27.9	nscaf2795	100	4088534
DE357111	20	27.9	nscaf2789	70	441248
DE346635	20	28.5	nscaf2789	100	867319
DE317792	20	29.6	nscaf2789	100	954891
DE354308	20	31.2	nscaf2793	100	24536
DE287484	20	32.3	nscaf2781	100	40747.5
DE352819	20	33.4	nscaf2902	100	10228153.5
DE373105	20	33.4	nscaf2781	100	392021.5
DE335664	20	33.4	nscaf3130	100	5090.5
DE354322	20	33.4	nscaf2780	100	110494.5
DE308054	20	44.1	nscaf481	100	780582
DE311262	20	44.6	nscaf481	100	1332009
DE310301	20	44.6	nscaf481	100	1249975.5
DE374761	20	46.7	nscaf2937	100	424942
DE370012	20	53.5	nscaf2938	100	225565
DE365835	21	0	nscaf3041	100	12968
DE353980	21	1.1	nscaf3041	100	347747.5
DE330512	21	4.3	nscaf3043	100	23606.5
DE349143	21	6.4	nscaf3044	100	336702.5
DE368789	21	6.4	nscaf3044	100	418963.5
DE372655	21	7.6	nscaf3044	100	589599
DE297195	21	10.6	nscaf3044	100	1206371.5
DE284233	21	13.2	nscaf2398	100	41632
DE329783	21	13.2	nscaf2398	100	331636
DE356970	21	13.7	nscaf2136	100	120810.5
DE362920	21	13.7	nscaf2136	100	125492
DE365073	21	14.2	nscaf2136	100	257083
DE296445	21	16.3	nscaf2136	100	698945.5
DE310576	21	16.3	nscaf2136	100	706506
DE331553	21	16.3	nscaf2136	100	760709.5
DE343886	21	17.4	nscaf2136	100	1006715.5
DE345770	21	17.4	nscaf2136	100	1204300.5
DE343761	21	17.4	nscaf2136	100	1651658.5
DE375028	21	17.4	nscaf2136	100	1710610
DE326320	21	17.4	nscaf2136	100	1843294.5
DE346420	21	17.4	nscaf2136	100	2761473.5
DE337440	21	17.9	nscaf2136	100	2204264.5
DE316899	21	17.9	nscaf2136	100	2241552.5
DE310191	21	18.5	nscaf2136	100	2563762
DE371444	21	21	nscaf2136	100	2856699
DE372194	21	21	nscaf2136	100	3080650.5
DE285267	21	22.6	nscaf2136	100	3203982
DE335286	21	22.6	nscaf2136	100	3385322
DE334559	21	23.7	nscaf2136	100	3619531
DE371895	21	25.4	nscaf2136	100	4277444.5
DE369891	21	26.5	nscaf2136	100	4730750
DE351954	21	32.7	nscaf2136	100	6499637
DE355931	21	32.7	nscaf2136	100	6501483.5
DE358882	21	34.3	nscaf2136	100	7056052
DE371213	21	34.3	nscaf2136	100	7108029.5
DE349700	21	34.8	nscaf2136	100	7385714.5
DE362705	21	36.4	nscaf2136	100	7815585.5
DE371174	21	39	nscaf2855	9	1474677.5
DE364556	21	40.1	nscaf3104	100	45499
DE367481	21	42.2	nscaf2868	100	30807
DE315264	21	42.2	nscaf2868	100	30049.5
DE308678	21	43.3	nscaf2868	100	659686.5
DE301884	21	43.3	nscaf2868	100	788150
DE370020	21	43.3	nscaf2868	100	1021610.5
DE358449	21	44.4	nscaf2868	100	1255087
DE341158	21	44.9	nscaf2868	100	1659905.5
DE340976	22	0	nscaf3056	100	1129082.5
DE373518	22	0	nscaf3056	100	1273048.5
DE358100	22	0	nscaf3056	100	1290313
DE310930	22	0	nscaf3056	100	1357565.5
DE358412	22	0	nscaf3056	100	1358740.5
DE358540	22	9	nscaf3055	100	1701998.5
DE374417	22	10.8	nscaf3055	100	895765
DE336719	22	14.3	nscaf3055	100	56164.5
DE376695	22	14.8	nscaf1681	100	5849952.5
DE315189	22	15.9	nscaf1681	100	5448743
DE305050	22	15.9	nscaf1681	100	5803061
DE342649	22	15.9	nscaf1681	100	5539270.5
DE365210	22	15.9	nscaf1681	100	5492024
DE315989	22	17.5	nscaf1681	100	4728886.5
DE283814	22	17.5	nscaf1681	100	4716096
DE350911	22	18	nscaf1681	100	4534608
DE334351	22	22.8	nscaf1681	100	3206772
DE315957	22	22.8	nscaf1681	100	2962223.5
DE316310	22	22.8	nscaf1681	100	2689384
DE358167	22	22.8	nscaf1681	100	3205242.5
DE339574	22	22.8	nscaf1681	100	3198075
DE358900	22	22.8	nscaf1681	100	2730453.5
DE355863	22	23.9	nscaf1681	100	2419178.5
DE373481	22	23.9	nscaf1681	100	2102378
DE336508	22	23.9	nscaf1681	100	1937955.5
DE331160	22	23.9	nscaf1681	100	2210588
DE351246	22	24.4	nscaf1681	100	1782297
DE311985	22	24.9	nscaf1681	100	1719877
DE367158	22	24.9	nscaf1681	100	1488135
DE314381	22	24.9	nscaf1681	100	1418470.5
DE335430	22	26.5	nscaf1681	100	1256827
DE347264	22	26.5	nscaf1681	100	1095716.5
DE334704	22	26.5	nscaf1681	100	963129.5
DE312300	22	26.5	nscaf1681	100	938376.5
DE283758	22	27.6	nscaf1681	100	639161
DE373854	22	28.1	nscaf1681	100	119395.5
DE335316	22	28.1	nscaf1681	100	51125
DE369080	22	28.1	nscaf1681	100	19584
DE314420	22	28.6	nscaf2827	23	197668.5
DE284105	22	28.6	nscaf2980	100	1103433.5
DE339519	22	28.6	nscaf2980	100	940717.5
DE372532	22	31.8	nscaf2980	100	607714.5
DE284066	22	31.8	nscaf2980	100	473793
DE357962	22	37.1	nscaf2814	100	508029
DE370936	22	37.1	nscaf2814	100	659858.5
DE335331	22	37.1	nscaf2814	100	507509
DE317169	22	37.1	nscaf2814	100	400572.5
DE373209	22	37.6	nscaf2814	100	167902
DE291031	22	39.2	nscaf2813	100	879152.5
DE352993	22	39.2	nscaf2813	100	836681
DE343157	22	40.6	nscaf2813	100	241054.5
DE369905	22	40.6	nscaf2813	100	74683
DE354874	22	41.4	nscaf2811	100	419172
DE301353	22	46	nscaf3008	100	1275569.5
DE314605	22	47.2	nscaf3008	100	1079302.5
DE321642	22	47.2	nscaf3008	100	1073086
DE331595	22	48.8	nscaf3008	100	938798
DE313242	22	48.8	nscaf3008	100	587974
DE354309	22	48.8	nscaf3008	100	887495.5
DE373551	22	48.8	nscaf3008	100	648600.5
DE348226	22	49.9	nscaf3008	100	349764
DE317509	22	52	nscaf3005	100	2154263
DE315255	22	54.1	nscaf3005	100	1750262.5
DE283884	22	54.1	nscaf3005	100	1741385.5
DE312942	22	55.2	nscaf3005	100	1430599
DE317253	22	55.2	nscaf2210	100	4205856.5
DE370594	22	55.2	nscaf3005	100	1390303
DE376584	22	55.2	nscaf3005	100	1553818
DE373714	22	55.2	nscaf3005	100	1398078.5
DE352674	22	58.9	nscaf3005	100	687815
DE297237	22	59.4	nscaf3005	100	628045
DE359549	22	59.9	nscaf3005	100	521121
DE310824	22	59.9	nscaf3005	100	437405.5
DE314917	22	60.5	nscaf3005	100	121031
DE348112	23	0	nscaf1962	100	198149.5
DE314098	23	0	nscaf2939	100	123412.5
DE317117	23	1.1	nscaf3013	100	325039
DE374085	23	1.9	nscaf98	26	143165
DE316038	23	2.7	nscaf3013	100	1095409
DE346091	23	3.2	nscaf3013	100	1158191
DE376773	23	3.7	nscaf3013	100	1472734.5
DE329600	23	3.7	nscaf3013	100	1480374.5
DE316463	23	11.1	nscaf3015	100	816892.5
DE362373	23	12.2	nscaf3015	100	1096034
DE361106	23	15.9	nscaf3015	100	1622945.5
DE374521	23	15.9	nscaf3015	100	1751915
DE360071	23	15.9	nscaf3015	100	1804025
DE340788	23	18	nscaf3015	100	2275899
DE314245	23	18	nscaf3015	100	2290651.5
DE358423	23	18.5	nscaf3015	100	2392915
DE362463	23	18.5	nscaf3015	100	2412197
DE354076	23	18.5	nscaf3015	100	2447046.5
DE369094	23	18.5	nscaf3015	100	2458952
DE342321	23	18.5	nscaf3015	100	2478495.5
DE330901	23	18.5	nscaf3015	100	2645181.5
DE372767	23	21.7	nscaf3015	100	3095573
DE362707	23	21.7	nscaf3015	100	3096323
DE333745	23	21.7	nscaf3015	100	3147350
DE340389	23	21.7	nscaf3015	100	3242283
DE311196	23	21.7	nscaf3015	100	3244904
DE333525	23	22.2	nscaf3015	100	3327237.5
DE284645	23	23.3	nscaf3015	100	3675685.5
DE302380	23	23.3	nscaf3015	100	4312704
DE355662	23	23.3	nscaf3015	100	3681885.5
DE339928	23	23.3	nscaf3015	100	3929087
DE351959	23	23.3	nscaf3015	100	4149392.5
DE342978	23	23.3	nscaf3015	100	4279092.5
DE333860	23	23.3	nscaf3015	100	4318852
DE283880	23	23.3	nscaf3015	100	4433279.5
DE364530	23	24.4	nscaf3027	100	97099
DE375944	23	24.4	nscaf3027	100	192661.5
DE359684	23	24.4	nscaf3027	100	784961.5
DE337595	23	24.4	nscaf3027	100	927673.5
DE338863	23	24.9	nscaf3027	100	1004619
DE317656	23	24.9	nscaf3027	100	1074365.5
DE337769	23	24.9	nscaf3027	100	1139292.5
DE335497	23	26	nscaf3027	100	1200553.5
DE349337	23	26	nscaf3027	100	1202250.5
DE350243	23	26.5	nscaf3027	100	1227424.5
DE358686	23	26.5	nscaf3027	100	1267749.5
DE340028	23	28.1	nscaf3027	100	1471120.5
DE374626	23	28.1	nscaf3027	100	1621928.5
DE284342	23	28.1	nscaf2210	100	1176231
DE330435	23	28.1	nscaf3027	100	1854204.5
DE376682	23	28.6	nscaf3027	100	2569223
DE350029	23	29.1	nscaf3027	100	2828692.5
DE347339	23	29.1	nscaf3027	100	2829446
DE351810	23	29.1	nscaf3027	100	2860601.5
DE354516	23	30.2	nscaf3027	100	3060503.5
DE347872	23	30.2	nscaf3027	100	3173817
DE355385	23	30.2	nscaf3027	100	3314202.5
DE369650	23	30.7	nscaf3027	100	3365298
DE334540	23	30.7	nscaf3027	100	3445417.5
DE375451	23	30.7	nscaf3027	100	3654742
DE338251	23	31.2	nscaf3027	100	3738939
DE324083	23	31.2	nscaf3027	100	4656939
DE315766	23	31.2	nscaf3027	100	4505517.5
DE370776	23	31.2	nscaf3027	100	3759912.5
DE310481	23	31.2	nscaf3027	100	3830952
DE362091	23	31.2	nscaf3027	100	4532901.5
DE314049	23	31.2	nscaf3027	100	4680643.5
DE359740	23	33.3	nscaf3027	100	4927877
DE363121	23	33.8	nscaf3027	100	5097556.5
DE308466	23	33.8	nscaf3027	100	5273967.5
DE375501	23	34.9	nscaf3026	100	216.5
DE319611	23	36.5	nscaf3026	100	1352093.5
DE366184	23	36.5	nscaf3026	100	769332.5
DE318067	23	36.5	nscaf3026	100	1101921
DE334399	23	36.5	nscaf3026	100	1069183
DE291985	23	36.5	nscaf3026	100	1165646.5
DE378240	23	37	nscaf3026	100	1726572
DE348948	23	37	nscaf3026	100	1764691.5
DE314204	23	37	nscaf3026	100	1790235.5
DE329915	23	37	nscaf3026	100	2500378.5
DE364719	23	37.5	nscaf3026	100	2849011.5
DE373747	23	37.5	nscaf3026	100	3123611.5
DE366894	23	38	nscaf3026	100	3502231.5
DE375065	23	38	nscaf3026	100	3908803.5
DE308705	23	38	nscaf3026	100	3511567.5
DE302399	23	38	nscaf3026	100	3586835
DE284218	23	38	nscaf3026	100	3890543
DE375650	23	40.1	nscaf3026	100	4246126.5
DE365991	23	40.1	nscaf3026	100	4183441
DE354941	23	40.6	nscaf3026	100	4327635.5
DE370622	23	40.6	nscaf3026	100	4429177.5
DE317754	23	41.7	nscaf3026	100	4586615.5
DE308306	23	43.8	nscaf3026	100	5845854
DE372816	23	44.3	nscaf3026	100	6303200
DE370700	23	44.3	nscaf3026	100	6490357
DE373785	23	46.4	nscaf3022	100	5159.5
DE372090	23	50.6	nscaf3022	100	1232680.5
DE366846	23	51.7	nscaf3022	100	1381565.5
DE314256	24	0	nscaf2891	100	649346.5
DE312032	24	0	nscaf2891	100	706499
DE373249	24	4.8	nscaf1898	100	10715538
DE318002	24	4.8	nscaf2891	100	1681074.5
DE308918	24	8.5	nscaf2891	100	2646361
DE342525	24	20.3	nscaf3066	100	1059932
DE373837	24	23.5	nscaf3066	100	1409562
DE372971	24	25.1	nscaf3066	100	1462317
DE286093	24	26.2	nscaf3066	100	1583625
DE362698	24	27.8	nscaf3066	100	2016769.5
DE344025	24	28.3	nscaf1108	100	108525
DE339591	24	28.3	nscaf1108	100	242538
DE338874	24	29.2	nscaf1108	100	241917
DE370681	24	30.9	nscaf1108	100	548384
DE370404	24	39.7	nscaf1108	100	1402830
DE360073	24	42.6	nscaf1108	100	2208740.5
DE301528	24	43.1	nscaf1108	100	2427964
DE369018	24	43.1	nscaf1108	100	2603280
DE350637	24	46.8	nscaf2956	100	198609
DE365876	24	47.9	nscaf2956	100	23786
DE361803	24	51.6	nscaf2962	100	583683.5
DE364523	24	51.6	nscaf2961	100	6230
DE365689	24	52.1	nscaf2758	100	191446
DE284180	24	52.1	nscaf2916	100	133523
DE374078	24	52.1	nscaf3027	28	4945579
DE370441	24	52.1	nscaf2916	100	529864
DE369524	24	52.6	nscaf3058	33	4952941.5
DE363280	24	55.2	nscaf2686	100	420937
DE372860	24	56.3	nscaf2686	100	1128934
DE364821	24	68.1	nscaf3035	100	1437012.5
DE350377	24	68.1	nscaf3035	100	1359377.5
DE353373	25	0	nscaf2818	100	2816232.5
DE342071	25	0	nscaf2818	100	2813290
DE374183	25	1.3	nscaf2818	100	2219549
DE334133	25	5.8	nscaf2818	100	1776181.5
DE370733	25	6.3	nscaf2818	100	1696251
DE371387	25	8.4	nscaf2818	100	954216.5
DE341915	25	8.4	nscaf2818	100	853905
DE363573	25	9.1	nscaf2818	100	834603.5
DE375950	25	10.5	nscaf2818	100	37763.5
DE355989	25	10.5	nscaf2818	100	26489.5
DE346618	25	12.1	nscaf2822	100	1392690.5
DE335746	25	12.1	nscaf2822	100	1316164.5
DE367741	25	12.1	nscaf2822	100	1293431
DE369254	25	12.1	nscaf2822	100	1051843
DE362686	25	12.1	nscaf2822	100	1049219.5
DE337693	25	12.1	nscaf2822	100	1018951.5
DE354178	25	12.1	nscaf2822	100	820704.5
DE371118	25	12.1	nscaf2822	100	760953
DE305604	25	14.2	nscaf2822	100	723023
DE348274	25	14.2	nscaf2822	100	710459.5
DE374470	25	14.2	nscaf2822	100	685977.5
DE341667	25	14.2	nscaf2822	100	162404.5
DE366627	25	16.3	nscaf2823	100	4017126.5
DE347536	25	17.1	nscaf2823	100	3845315
DE372067	25	17.9	nscaf2823	100	3810404
DE346131	25	18.4	nscaf2823	100	3528032.5
DE353929	25	18.9	nscaf2823	100	3412982
DE308552	25	18.9	nscaf2823	100	3294643.5
DE313374	25	20.5	nscaf2823	100	2881811.5
DE372401	25	21	nscaf2823	100	2820225
DE374103	25	21	nscaf2823	100	2761244
DE286445	25	21	nscaf2823	100	2763469.5
DE339052	25	22.1	nscaf2823	100	2491748
DE340792	25	22.1	nscaf2823	100	2481117.5
DE342432	25	23.2	nscaf2823	100	2462480.5
DE369443	25	23.7	nscaf2823	100	2266145.5
DE314722	25	23.7	nscaf2823	100	1846054
DE359450	25	23.7	nscaf2823	100	2184749
DE359614	25	23.7	nscaf2823	100	2079174
DE331305	25	23.7	nscaf2823	100	1956420.5
DE314756	25	23.7	nscaf2823	100	1808007
DE369836	25	24.2	nscaf2823	100	1067398
DE335593	25	24.2	nscaf2823	100	1053148
DE336142	25	24.7	nscaf2823	100	930580.5
DE334434	25	24.7	nscaf2823	100	916603
DE370683	25	26.3	nscaf2823	100	775983
DE314607	25	26.3	nscaf2823	100	704843
DE373691	25	27.9	nscaf2823	100	15860.5
DE351227	25	30.5	nscaf2819	100	13966
DE372717	25	35.3	nscaf2815	100	1562447
DE376633	25	35.3	nscaf2815	100	1585693.5
DE331344	25	38.5	nscaf2815	100	1296905
DE323250	25	38.5	nscaf2815	100	1269273
DE371334	25	42.7	nscaf2815	100	755620.5
DE332230	26	0	nscaf3003	100	964090.5
DE315966	26	0.6	nscaf3003	100	924511.5
DE331509	26	4.2	nscaf3003	100	1484691
DE377071	26	4.2	nscaf3003	100	1455029
DE307513	26	4.2	nscaf3003	100	1488197.5
DE315004	26	11.6	nscaf1108	17	3313067
DE372186	26	12.7	nscaf3003	100	2554553.5
DE311035	26	15.3	nscaf3003	100	2918629
DE347683	26	15.9	nscaf3003	100	3101901.5
DE373099	26	21.7	nscaf3003	100	3676779
DE357275	26	22.5	nscaf3003	100	3785789.5
DE331570	26	22.5	nscaf3003	100	4195762.5
DE356381	26	23.3	nscaf3003	100	4470695
DE286552	26	23.3	nscaf3003	100	4560171
DE376891	26	27.4	nscaf2330	100	246859
DE358340	26	30.4	nscaf2330	100	352192.5
DE309250	26	36	nscaf2330	100	1376498.5
DE313694	26	36.7	nscaf2330	100	1513945
DE286367	26	38.7	nscaf2330	100	1704550.5
DE315145	26	38.7	nscaf2330	100	1741720
DE378390	26	39.2	nscaf1743	100	75249
DE321884	26	41.3	nscaf2330	100	2564239
DE344796	26	43.4	nscaf2330	100	3478320
DE315813	26	44.5	nscaf773	100	35424.5
DE372086	26	45.6	nscaf2330	100	3917736.5
DE310940	26	46.7	nscaf2330	100	4161920
DE362109	26	47.8	nscaf2330	100	4267789.5
DE346765	26	47.8	nscaf1071	100	272809.5
DE358464	27	0	nscaf3071	100	84327
DE314119	27	0.5	nscaf3071	100	32794.5
DE310738	27	0.5	nscaf3071	100	420356
DE315483	27	1	nscaf3071	100	645451.5
DE345461	27	3.6	nscaf3138	100	3969.5
DE371706	27	5.2	nscaf3072	100	264278
DE337676	27	5.2	nscaf3072	100	285010
DE312355	27	6.9	nscaf3072	100	580813.5
DE374877	27	13.7	nscaf3072	100	1411165
DE334422	27	19	nscaf3072	100	2182880.5
DE331290	27	20.6	nscaf3072	100	2449670
DE360227	27	20.6	nscaf3072	100	2451804.5
DE349091	27	22.4	nscaf3072	100	2749463
DE333301	27	22.4	nscaf3072	100	2914343
DE338089	27	24.2	nscaf2833	100	236952.5
DE358198	27	24.2	nscaf2833	100	413107.5
DE372353	27	27.4	nscaf2835	100	2835.5
DE369528	27	28.7	nscaf2836	100	302715.5
DE329846	27	30	nscaf2836	100	547370.5
DE347197	27	30.5	nscaf2800	100	2913286.5
DE368408	27	32.1	nscaf2800	100	2841518
DE355806	27	34.7	nscaf2800	100	2168678.5
DE311103	27	34.7	nscaf2800	100	2041828
DE330672	27	34.7	nscaf2800	100	1950617
DE343590	27	37.3	nscaf2800	100	1317048.5
DE313982	27	37.3	nscaf2800	100	1271813.5
DE309722	27	37.3	nscaf2800	100	1221997
DE360515	27	39.4	nscaf2800	100	682599
DE309423	27	39.4	nscaf2800	100	651029
DE310600	27	48.5	nscaf2801	100	99919.5
DE337658	27	48.5	nscaf2801	100	108204
DE372216	27	52.7	nscaf2797	100	923402
DE333993	27	52.7	nscaf2797	100	978754
DE371743	27	58	nscaf2797	100	206781
DE313841	28	0	nscaf3099	100	645673
DE334651	28	3.2	nscaf3099	100	1009535
DE370545	28	6.9	nscaf3099	100	1468692.5
DE353118	28	10.6	nscaf3099	100	2365955.5
DE355912	28	12.7	nscaf3099	100	3022563
DE355982	28	16.9	nscaf3099	100	4013566.5
DE370677	28	22.1	nscaf3131	100	26507
DE311174	28	22.7	nscaf3097	100	158398.5
DE377038	28	22.7	nscaf3097	100	31456.5
DE347833	28	22.7	nscaf3097	100	365330.5
DE308513	28	22.7	nscaf3102	100	25974.5
DE334798	28	22.7	nscaf3097	100	370500.5
DE357499	28	23.2	nscaf3097	100	400169.5
DE376208	28	23.2	nscaf3097	100	490321.5
DE312665	28	23.2	nscaf3097	100	618191
DE372624	28	23.7	nscaf3097	100	540632.5
DE312170	28	24.8	nscaf3097	100	806436
DE315286	28	30.7	nscaf3097	100	1603810.5
DE311891	28	36	nscaf3097	100	2530929.5
DE364259	28	36	nscaf3097	100	2618630.5
DE314030	28	37.3	nscaf3097	100	3032511
DE283901	28	38.6	nscaf3098	100	117983.5
DE338387	28	39.7	nscaf3098	100	393882.5
DE356028	28	39.7	nscaf3098	100	394634
DE372516	28	43.4	nscaf3098	100	1329000
DE335254	28	45	nscaf3098	100	1853969
DE347972	28	45	nscaf3098	100	2076950
