# Supplementary material for: A Gene-Based Linkage Map for Bicyclus anynana Butterflies Allows for a Comprehensive Analysis of Synteny with the Lepidopteran Reference Genome
Source: PLoS Genet. 2009 Feb 6;5(2):e1000366. doi: 10.1371/journal.pgen.1000366 (PMC2629579; doi:10.1371/journal.pgen.1000366)
Supplement: Table S6 — Statistical comparison of marker order inferred for B. anynana and that in B. mori. (0.01 MB TXT) [file pgen.1000366.s006.txt]

test	Bany_LG	order_Bany_orthologs	Bmori_LG	order_Bmori_orthologs	log_likelihood_difference	new_order_Bany_orthologs	new_log_likelihood_difference
y	Z*	1 5 2 3 4 0	1	3 5 1 2 4 0	24.7	na	na
y	5*	11 [13 16] 25 6 1 5 0 26 22 [8 14 12] 9 2	5	11 13 2 16 6 25 0 5 1 26 14 22 9 8 12	2.9	na	na
y	26*	1 13 8 [5 7] 0 2	26	2 1 13 [0 7 5 8]	10.5	na	na
y	23*	[1 30] 16 20 0 10 17 2 13 6 25 11 3 5 24 14	23	20 16 30 1 10 0 17 13 2 6 25 11 3 5 24 14	15.5	na	na
y	22*	5 1 16 [2 0 11 6] 13 7 14	22	1 5 16 0 2 11 6 13 14 7	1.6	na	na
y	17*	7 17 14 [1 10] [5 11 0] 3 6 2 15 9 12	17	17 14 1 0 10 5 11 3 6 2 15 9 7 12	-1.5	17 14 5 11 1 0 10 3 6 2 15 9 7 12	1.7
y	11*	4 6 9 12 5 3 7 18 8 0	11	4 6 9 12 8 18 0 7 5 3	34.8	na	na
y	10*	9 5 19 10 4 2 23 1 6 13 14 0 11 8 17	10	0 14 23 1 2 4 6 13 10 19 5 11 8 9 17	-32.4	2 0 14 23 1 4 6 13 10 19 5 11 8 9 17	7.1
n	28	0	26	0	na	na	na
n	27	0 1	27	0 1	na	na	na
n	25	3 0	25	3 0	na	na	na
n	24	1 4 5 3	24*	[1 4 5] 3	na	na	na
n	21	5 0 3 1	21	5 0 3 1	na	na	na
y	20	5 0 17 15 7 1	20	5 0 15 17 7 1	14.8	na	na
y	20	14 12 8 6	28	14 8 6 12	8.9	na	na
y	19	30 2 29 3 4 0 [7 13] 21 [8 5] [24 9] 27 31	19	27 9 8 5 30 13 21 2 24 7 3 29 4 31 0	8.9	na	na
y	18	[2 3] 4 7 6 10 1	18	2 3 4 7 6 1 10	2.8	na	na
y	16	7 20 [4 21] 10 3 [2 11] [12 0]	16	7 20 21 12 0 11 4 3 10 2	23.9	na	na
n	16	[1 17] 23 6	23*	17 1 23 6	na	na	na
y	15	25 23 24 [6 5] 10 17 [9 0] [14 13] 7 1 3 22 12 4 2	15	25 23 24 5 6 10 17 9 0 13 14 3 1 12 22 7 4 2	24.0	na	na
n	14	1	14	1	na	na	na
y	13	[15 18 0] [2 7 1 3 10 6]	13	15 10 18 1 6 7 0 2 3	0.3	15 10 0 18 3 6 2 7 1 11	1.1
y	12	0 9 1 2 3 10 11	12	0 9 10 11 3 2 1	14.6	na	na
y	9	5 4 6 2 11 1	9	5 11 4 6 2 1	13.1	na	na
y	8	0 8 10 [7 1] 11 6 5 9	8	0 1 11 6 10 7 8 5 9	19.8	na	na
y	7	0 9 7 5 1 2 4	7	0 1 2 5 7 9 4	6.3	na	na
y	6	10 [2 0 3] 4 13 7 6 9	6	[10 2 3] 0 4 13 7 6 9	-0.7	10 2 3 0 4 7 6 13 9	2.4
y	4	8 1 [21 5 4 15 0 16] 26 6 [29 19 3]	4	8 4 16 21 15 5 1 26 6 0 3 29 19	14.2	na	na
y	3	7 6 0 [13 3] 10 1 17 4 14	3	6 7 0 10 3 13 1 17 4 14	7.4	na	na
y	2	22 11 [13 7] 5 10 6 0 1	2	22 11 7 13 5 10 0 6 1	4.9	na	na
y	2	8 2 [23 16 17] 12	24*	2 8 16 23 17 12	-4.5	2 8 12 17 16 23	11.3
