# Supplementary material for: A Gene-Based Linkage Map for Bicyclus anynana Butterflies Allows for a Comprehensive Analysis of Synteny with the Lepidopteran Reference Genome
Source: PLoS Genet. 2009 Feb 6;5(2):e1000366. doi: 10.1371/journal.pgen.1000366 (PMC2629579; doi:10.1371/journal.pgen.1000366)
Supplement: Text S1 — Readme: text file explaining contents of each of the supplemental tables. (0.01 MB TXT) [file pgen.1000366.s007.txt]

S1_allSNPs
Tab-delimited text file with supplemantary Table S1 giving details for all 768 markers we attempted to map.
marker_name: marker designation as it appears in the manuscript and all other supplemantary tables
gene_name: gene name corresponding either to the contig number (resulting from the assembly of the ca. 91,000 B. anynana ESTs), or to the candidate gene name
SNP_name: SNP name following scheme C# = marker name without the "Ba" prefix, P# = position of the SNP, D# = depth of EST alignment at SNP, M# = minor allele count at SNP, and [ACTG]{2} = SNP flavour (minor then major)
GenBank: GenBank accession numbers of ESTs within contig or candidate genes
marker_seq: 201 nucleotide sequence (100 bases upstream and 100 bases downstrean) around the SNP site (shown as SNP flavour inside straight brackets) as provided to Illumina
freq_in_ESTs: minor allele frequency in EST alignment
score: Illumina GoldenGate "design score"
SCR: Illumina GoldenGate "design score" bin (greater than 40% or greater than 60% certainty that genotyping assay would work)"
nr_calls: number of individuals (from the 288 in the mapping panel) for which a genotype was obtained
call_freq: frequency of called genotypes
freq_minor_allele: frequency of the minor allele in the mapping panel
Bany_LG: B. anynana LG the marker as assigned to
cM_position: genetic position (cM) the SNP mapped to (details in S3 and S4)
annotation: best blast hit to FlyBase for all contigs and candidate genes with previously unpublished annotation (format "FlyBase number | gene name | log10(e-value)" or "unknown" for no significant blast) or reference for the candidate genes with previously-published annotation
*******************************************
S2_genotypes
Excel file with 2 worksheets; one corresponding to mapping families 1-6 and the other one with families 7-12
family: family number (F1-F12)
role_in_family: 1=mother, 2=father, 3=progeny (data for parents are shown in bold)"
ind_number: individual number
sex: 0=female, 1=male"
All markers are listed on right-most column.
The genotypes of each individual are coded as follows:
	1=homozygous for the minor allele (colored green)
	2=heterozygote (colored yellow)
	3=homozygous for the major allele (colored red)
	0=not called
	>3=Mendelian error (called genotype + 3)
*******************************************
S3_orderedSNPs
Tab-delimited text file with details for all ordered markers.
marker_name: marker designation as it appears in the manuscript and all other supplemantary tables
SNP_name: SNP name following scheme C# = marker name without the "Ba" prefix, P# = position of the SNP)
marker_#: individual number given to ordered markers (will be used to specify interval unordered markers and visible markers map to)
Bany_LG: B. anynana LG the marker as assigned to
F_cM: genetic position (cM) estimated based on "female recombination" (should be zero)
M_cM: genetic position (cM) estimated based on male recombination
Bmori_scaffold: Bombyx mori scaffold the B. anynana marker BLASTs to (cf. http://silkworm.genomics.org.cn/)
Bmori_homolog: name given to Bombyx mori marker reflecting homology to B. anynana marker (cf. legend of Figure 1 in paper)
Bmori_log10(escore): LOG10 of e-value from best blast to B. mori
nr_Bmori_markers_in_scaff: number of B. mori SNPs in scaffold (which determines how relation between physical map position, bp, converts to genetic map position, cM)
Bmori_LG: B. mori linkage group
Bmori_bp_in_scaff: physical position (bp) of B. mori marker in B. mori scaffold
Bmori_cM_predicted: predicted genetic position (cM) of B. mori marker in B. mori scaffold
Hmel_GenBank: GenBank accession of orthologous marker of Heliconius melpomene
Hmel_gene: gene name of orthologous marker of H. melpomene
Hmel_log10(escore): LOG10 of e-value from best blast to H. melpomene
Hmel_LG: H. melpomene linkage group
*******************************************
S4_unorderedSNPs
Tab-delimited text file with details for all unordered markers.
marker_name: marker designation as it appears in the manuscript and all other supplemantary tables
SNP_name: SNP name following scheme C# = marker name without the "Ba" prefix, P# = position of the SNP)
Bany_LG	B. anynana LG the marker as assigned to
marker_#_in_ord_to_left: number of ordered marker (cf. Table S3) to the left of each unordered marker (-97 for top of LG)
marker_#_in_ord_right: number of ordered marker (cf. Table S3) to the right of each unordered marker (-98 for bottom of LG)
number_of_intervals: number of intervals each unordered marker maps to
Bmori_scaffold: Bombyx mori scaffold the B. anynana marker BLASTs to (cf. http://silkworm.genomics.org.cn/)
Bmori_log10(escore): LOG10 of e-value from best blast to B. mori
nr_Bmori_markers_in_scaff: number of B. mori SNPs in scaffold (which determines how relation between physical map position, bp, converts to genetic map position, cM)
Bmori_LG: B. mori linkage group
Bmori_bp_in_scaff: physical position (bp) of B. mori marker in B. mori scaffold
Bmori_cM_predicted: predicted genetic position (cM) of B. mori marker in B. mori scaffold
Hmel_GenBank: GenBank accession of orthologous marker of Heliconius melpomene
Hmel_log10(escore): LOG10 of e-value from best blast to H. melpomene
*******************************************
S5_Bmori
Tab-delimited text file with details the assignment of the latest collection of B. mori SNPs (Yamamoto et al. Genome Biology 2008) to the latest collection of B. mori whole-genome assembly scaffolds (cf. http://silkworm.genomics.org.cn/)
Bmori_GenBank: GenBank accession number of B. mori marker cf. Yamamoto et al. Genome Biology 2008
Bmori_LG: B. mori linkage group
Bmori_cM: genetic position (cM) on B. mori map
Bmori_scaffold: B. mori scaffold number cf. http://silkworm.genomics.org.cn/
Bmori_log10(escore): LOG10 of e-value for BLAST of the markers against the scaffolds
Bmori_midpoint_in_scaffold: simple average of the leftmost and rightmore positions of the highest scoring blast hit in the scaffold
*******************************************
S6_order
Tab-delimited text file with details for the statistical comparison of marker order inferred for B. anynana versus that in B. mori
test: y (yes) / n (no) code for whether the marker order in that group was compared to B. mori ("no" for cases where that did not make sense because the order did not differ or because of too few mapped orthologs)
Bany_LG: B. anynana LG, marked * if LG appears inverted in Figure 1 (note that some LGs appear twice - these are B. anynana LGs where different segments are homologous to different B. mori LGs)
order_Bany_orthologs: CRIMAP inferred order for all B. anynana markers with mapped ortholog in B. mori (in square brackets are sets of markers mapped to the same cM position)
Bmori_LG: B. mori LG with orthologous markers, LG is marked * if it appears inverted in Figure 1
order_Bmori_orthologs: order of orthologous markers in B. mori LG (in square brackets are sets of markers mapped to the same cM position)
log_likelihood_difference: difference between the log10 likelihood for the order in "order_Bany_orthologs" and the log10 likelihood for the oder in "order_Bmori_orthologs" (note: positive values correspond to order in "order_Bany_orthologs" being more likely than that in "order_Bmori_orthologs")
new_order_Bany_orthologs: CRIMAP inferred order for all B. anynana markers with mapped ortholog in B. mori for which "log_likelihood_difference" was negative (plus, L13 where we were trying to improve marker resolution) by using the B. mori order as "seed" and after "flips4"
new_log_likelihood_difference: difference between the log10 likelihood for the order in "new_order_Bany_orthologs" and the log10 likelihood for the oder in "order_Bmori_orthologs" (note: positive values correspond to order in "new_order_Bany_orthologs" being more likely than that in "order_Bmori_orthologs")
Note 1: the value of log10 likelihood difference corresponds to those markers with mapped orthologs in both species
Note 2: a value of log10 likelihood difference of Y correspondes to an inferred order for B. anynana which is 10^Y times more likely than the order in B. mori
Note 3: in those cases where marker order has been revised after comparison to B. mori (LG2, LG6, LG10, LG13, and LG17), the marker order on Figure 1 corresponds to a new CI-MAP build + flips4 for that LG which attempted to add markers with no B. mori ortholog and previously unordered markers to the LG and can have changed marker order in the process
